# Supplementary material for: Multiple transcriptome analyses reveal mouse testis developmental dynamics
Source: BMC Genomics. 2024 Apr 22;25:395. doi: 10.1186/s12864-024-10298-y (PMC11036721; doi:10.1186/s12864-024-10298-y)
Supplement: Supplementary file 1 — Supplementary Material 1 [file 12864_2024_10298_MOESM1_ESM.xlsx]

## Sheet: Supplementary material 1
Supplementary material 1. Full dynamic expression status in mRNA, lncRNA, circRNA and miRNA.
ranking	dynamic status	mRNA (n=21899)		dynamic status	lncRNA (n=22856)		dynamic status	circRNA (n=6970)		dynamic status	miRNA (n=926)
		No.	Perc.		No.	Perc.		No.	Perc.		No.	Perc.
1	MMMMMMMM	20402	0.931641	MMMMMMMM	20022	0.876006	MMMMMMMM	6852	0.98307	MMMMMMMM	905	0.977322
2	DMMMMMMM	640	0.0292251	UMMMMMMM	280	0.0122506	MMMMMUMM	10	0.00143472	DMMMMMMM	8	0.00863931
3	UMMMMMMM	239	0.0109137	DMMMMMMM	161	0.0070441	MMMMMMMD	9	0.00129125	MMMMUMMM	4	0.00431965
4	MMMMUMMM	159	0.00726061	MMMMMMMU	104	0.00455023	MUMMMMMM	9	0.00129125	MDMMMMMM	3	0.00323974
5	UMMMUMMM	113	0.00516005	MMMMMMMD	92	0.0040252	MMMMMMDM	9	0.00129125	MMMMMMUM	2	0.00215983
6	MDMMMMMM	45	0.00205489	MMMMMMUM	80	0.00350018	UMMMMMMM	7	0.0010043	MMMMMMUD	1	0.00107991
7	MMMDMMMM	36	0.00164391	MMMDMMMM	76	0.00332517	MMMMUMMM	7	0.0010043	MMMMMMMU	1	0.00107991
8	MMMDUMMM	34	0.00155258	MMMUMMMM	63	0.00275639	MMMDMMMM	6	0.000860832	MDMMUDMM	1	0.00107991
9	MMMUDMMM	30	0.00136993	MMMMMUMM	63	0.00275639	MMMMMDMM	6	0.000860832	DDMMMMMM	1	0.00107991
10	MMMUMMMM	25	0.0011416	MDMMMMMM	60	0.00262513	MMUMMMMM	6	0.000860832	MMMMMUMM	0	0
11	DDMMMMMM	15	0.000684963	MMMMMDMM	60	0.00262513	MMMMMMUD	6	0.000860832	MMMMMMMD	0	0
12	MMMMDMMM	15	0.000684963	MMMDUMMM	57	0.00249387	DMMMMMMM	5	0.00071736	MUMMMMMM	0	0
13	MMMMMMMD	14	0.000639299	MMMUDMMM	55	0.00240637	MMMUMMMM	5	0.00071736	MMMMMMDM	0	0
14	MMMMMDMM	13	0.000593634	MUMMMMMM	55	0.00240637	MMMMMMMU	4	0.000573888	UMMMMMMM	0	0
15	MMMMMMMU	12	0.00054797	MMUMMMMM	54	0.00236262	MMMMMMUM	4	0.000573888	MMMDMMMM	0	0
16	MMUMMMMM	11	0.000502306	MDUMMMMM	54	0.00236262	MDMMMMMM	4	0.000573888	MMMMMDMM	0	0
17	MDMMUDMM	10	0.000456642	MMMMDMMM	53	0.00231887	MMMUDMMM	3	0.000430416	MMUMMMMM	0	0
18	MUMMMMMM	6	0.000273985	MMMMUMMM	52	0.00227511	MUDMMMMM	3	0.000430416	MMMUMMMM	0	0
19	MMMMMMUM	6	0.000273985	MUDMMMMM	52	0.00227511	MMUDMMMM	3	0.000430416	MMMUDMMM	0	0
20	MMMMMUMM	6	0.000273985	MMUDMMMM	52	0.00227511	MMMMMUDM	3	0.000430416	MUDMMMMM	0	0
21	MMDMMMMM	6	0.000273985	MMMMMMUD	51	0.00223136	MMMMDMMM	2	0.000286944	MMUDMMMM	0	0
22	MDMMMDMM	5	0.000228321	MMDMMMMM	49	0.00214386	MMDMMMMM	2	0.000286944	MMMMMUDM	0	0
23	MDDMUDMM	4	0.000182657	UDMMMMMM	49	0.00214386	MMMDUMMM	1	0.000143472	MMMMDMMM	0	0
24	MMMMMMDM	3	0.000136993	MMMMMDUM	47	0.00205635	MMMMUDMM	1	0.000143472	MMDMMMMM	0	0
25	MUMDMMMM	3	0.000136993	MMMMMMDM	45	0.00196885	MMMMMMDU	1	0.000143472	MMMDUMMM	0	0
26	MDDUUDMM	3	0.000136993	MMMMDUMM	43	0.00188134	UMMMUMMM	1	0.000143472	MMMMUDMM	0	0
27	MUMMMMMU	3	0.000136993	MMMMMUDM	40	0.00175009	MMUMUDMD	1	0.000143472	MMMMMMDU	0	0
28	UUMMMMMM	3	0.000136993	MMMMUDMM	38	0.00166258	MDUMMMMM	0	0	UMMMUMMM	0	0
29	DMMDUDMM	3	0.000136993	MMMMMMDU	28	0.00122506	UDMMMMMM	0	0	MMUMUDMD	0	0
30	DDMMMDMM	2	9.13284e-05	MMDUMMMM	25	0.0010938	MMMMMDUM	0	0	MDUMMMMM	0	0
31	DMMMUMMM	2	9.13284e-05	UDUMMMMM	13	0.000568778	MMMMDUMM	0	0	UDMMMMMM	0	0
32	DMMMMDMM	2	9.13284e-05	UMDMMMMM	12	0.000525026	MMDUMMMM	0	0	MMMMMDUM	0	0
33	DMMMDMMM	2	9.13284e-05	MMMMMDUD	12	0.000525026	UDUMMMMM	0	0	MMMMDUMM	0	0
34	DMMMMMMU	2	9.13284e-05	DUMMMMMM	12	0.000525026	UMDMMMMM	0	0	MMDUMMMM	0	0
35	MMMMUDMM	2	9.13284e-05	UMMDUMMM	11	0.000481274	MMMMMDUD	0	0	UDUMMMMM	0	0
36	DMMDMDMM	1	4.56642e-05	UMMMMMMD	9	0.00039377	DUMMMMMM	0	0	UMDMMMMM	0	0
37	DMDMMMMM	1	4.56642e-05	MMUMDMMM	9	0.00039377	UMMDUMMM	0	0	MMMMMDUD	0	0
38	MUMUMMMM	1	4.56642e-05	MMDMUMMM	8	0.000350018	UMMMMMMD	0	0	DUMMMMMM	0	0
39	DDUMDMMM	1	4.56642e-05	DMMMUDMM	8	0.000350018	MMUMDMMM	0	0	UMMDUMMM	0	0
40	MDMMUMMM	1	4.56642e-05	MMMDMUMM	8	0.000350018	MMDMUMMM	0	0	UMMMMMMD	0	0
41	MDDUUDDM	1	4.56642e-05	UDMMMMUD	8	0.000350018	DMMMUDMM	0	0	MMUMDMMM	0	0
42	DMMDUMMM	1	4.56642e-05	MMMMMUDU	8	0.000350018	MMMDMUMM	0	0	MMDMUMMM	0	0
43	DMUDMMMM	1	4.56642e-05	UMDUMMMM	7	0.000306265	UDMMMMUD	0	0	DMMMUDMM	0	0
44	DDDUUDMM	1	4.56642e-05	MMMUMDMM	7	0.000306265	MMMMMUDU	0	0	MMMDMUMM	0	0
45	MDDUMDMM	1	4.56642e-05	UDUDMMMM	7	0.000306265	UMDUMMMM	0	0	UDMMMMUD	0	0
46	MMMMMMUD	1	4.56642e-05	MMUDMMUD	7	0.000306265	MMMUMDMM	0	0	MMMMMUDU	0	0
47	UMMDMMMM	1	4.56642e-05	MUDMMMUD	7	0.000306265	UDUDMMMM	0	0	UMDUMMMM	0	0
48	MMMMMUDM	1	4.56642e-05	MUDMMUDM	7	0.000306265	MMUDMMUD	0	0	MMMUMDMM	0	0
49	UMMDUMMM	1	4.56642e-05	MMUDMMMU	7	0.000306265	MUDMMMUD	0	0	UDUDMMMM	0	0
50	DMMUMMMM	1	4.56642e-05	MMMMMUMD	7	0.000306265	MUDMMUDM	0	0	MMUDMMUD	0	0
51	UUMMDMMM	1	4.56642e-05	MMMMUMMD	6	0.000262513	MMUDMMMU	0	0	MUDMMMUD	0	0
52	DDMMMMMU	1	4.56642e-05	MDMUMMMM	6	0.000262513	MMMMMUMD	0	0	MUDMMUDM	0	0
53	UUMUMMMM	1	4.56642e-05	MMMDUMMD	6	0.000262513	MMMMUMMD	0	0	MMUDMMMU	0	0
54	MMMUMMMD	1	4.56642e-05	MMMMMDMU	6	0.000262513	MDMUMMMM	0	0	MMMMMUMD	0	0
55	DMMMMMDU	1	4.56642e-05	MUMDMMMM	5	0.000218761	MMMDUMMD	0	0	MMMMUMMD	0	0
56	MUDMMMMM	1	4.56642e-05	DMUDMMMM	5	0.000218761	MMMMMDMU	0	0	MDMUMMMM	0	0
57	MMMMMDUM	1	4.56642e-05	UMMMMDUM	5	0.000218761	MUMDMMMM	0	0	MMMDUMMD	0	0
58	MMUMUMMM	1	4.56642e-05	UDMMMMMU	5	0.000218761	DMUDMMMM	0	0	MMMMMDMU	0	0
59	DMMUMDMU	0	0	DMMMMMUD	5	0.000218761	UMMMMDUM	0	0	MUMDMMMM	0	0
60	UDMUMDUM	0	0	MMMMDMUM	5	0.000218761	UDMMMMMU	0	0	DMUDMMMM	0	0
61	UMDMMMMM	0	0	MMMUDUMM	5	0.000218761	DMMMMMUD	0	0	UMMMMDUM	0	0
62	MMUDMMMM	0	0	MMMUDMUD	5	0.000218761	MMMMDMUM	0	0	UDMMMMMU	0	0
63	MDUMMMMM	0	0	MMUMMDMM	5	0.000218761	MMMUDUMM	0	0	DMMMMMUD	0	0
64	MMMMUMMD	0	0	UDMUDUMM	5	0.000218761	MMMUDMUD	0	0	MMMMDMUM	0	0
65	UMMDUMMD	0	0	MUDMMMMU	5	0.000218761	MMUMMDMM	0	0	MMMUDUMM	0	0
66	MDUMMDMM	0	0	MMMMUMDM	5	0.000218761	UDMUDUMM	0	0	MMMUDMUD	0	0
67	MDUMMMMD	0	0	MMMMDUMD	5	0.000218761	MUDMMMMU	0	0	MMUMMDMM	0	0
68	DUMDUDMU	0	0	MDMMUDMM	4	0.000175009	MMMMUMDM	0	0	UDMUDUMM	0	0
69	UDUMMMMM	0	0	MDMMUMMM	4	0.000175009	MMMMDUMD	0	0	MUDMMMMU	0	0
70	MDUDUDMM	0	0	DMMUMMMM	4	0.000175009	MDMMUDMM	0	0	MMMMUMDM	0	0
71	UMDUMMMM	0	0	MMMUMMMD	4	0.000175009	MDMMUMMM	0	0	MMMMDUMD	0	0
72	MMDUDUDM	0	0	MDUMMMMD	4	0.000175009	DMMUMMMM	0	0	MDMMUMMM	0	0
73	UDUMMMDU	0	0	MDUDUDMM	4	0.000175009	MMMUMMMD	0	0	DMMUMMMM	0	0
74	UMMMMDUM	0	0	UDUDMMMU	4	0.000175009	MDUMMMMD	0	0	MMMUMMMD	0	0
75	MMDMUMMM	0	0	MMMMUDUD	4	0.000175009	MDUDUDMM	0	0	MDUMMMMD	0	0
76	UMUMMDUM	0	0	MDUMMDUM	4	0.000175009	UDUDMMMU	0	0	MDUDUDMM	0	0
77	MDUMMMDU	0	0	MMMUDMMU	4	0.000175009	MMMMUDUD	0	0	UDUDMMMU	0	0
78	MMMUMMDM	0	0	DUMDMMMM	4	0.000175009	MDUMMDUM	0	0	MMMMUDUD	0	0
79	MMDUMMMM	0	0	UDMMMUDM	4	0.000175009	MMMUDMMU	0	0	MDUMMDUM	0	0
80	UMMMMMDM	0	0	MUMMUMMM	4	0.000175009	DUMDMMMM	0	0	MMMUDMMU	0	0
81	MMDUDMUM	0	0	DUDUMMMM	4	0.000175009	UDMMMUDM	0	0	DUMDMMMM	0	0
82	UDMMMMMU	0	0	MUDMUDMM	4	0.000175009	MUMMUMMM	0	0	UDMMMUDM	0	0
83	UDMMMMMM	0	0	MMMDUDMM	4	0.000175009	DUDUMMMM	0	0	MUMMUMMM	0	0
84	DUDMUMDD	0	0	MMMMUDMU	4	0.000175009	MUDMUDMM	0	0	DUDUMMMM	0	0
85	DMMMMMUU	0	0	MMMUMDUD	4	0.000175009	MMMDUDMM	0	0	MUDMUDMM	0	0
86	DMUMDUDD	0	0	DUMMMMDU	4	0.000175009	MMMMUDMU	0	0	MMMDUDMM	0	0
87	DMUDMUMM	0	0	MUMDMMMU	4	0.000175009	MMMUMDUD	0	0	MMMMUDMU	0	0
88	UMDUDMUD	0	0	UDMUDMMM	4	0.000175009	DUMMMMDU	0	0	MMMUMDUD	0	0
89	MDMMUMDM	0	0	MUMMMMDU	4	0.000175009	MUMDMMMU	0	0	DUMMMMDU	0	0
90	MMUMMDUM	0	0	MMDUMMMD	4	0.000175009	UDMUDMMM	0	0	MUMDMMMU	0	0
91	UMMMMMMD	0	0	MMMMUDUM	4	0.000175009	MUMMMMDU	0	0	UDMUDMMM	0	0
92	UMMDMMUD	0	0	UMMMUMMM	3	0.000131257	MMDUMMMD	0	0	MUMMMMDU	0	0
93	UDUDMMMU	0	0	DMMMMDMM	3	0.000131257	MMMMUDUM	0	0	MMDUMMMD	0	0
94	MMUMMDMU	0	0	DMMMDMMM	3	0.000131257	DMMMMDMM	0	0	MMMMUDUM	0	0
95	DMMMMMUD	0	0	DMMMMMMU	3	0.000131257	DMMMDMMM	0	0	DMMMMDMM	0	0
96	MMMMDUMM	0	0	UMMDMMMM	3	0.000131257	DMMMMMMU	0	0	DMMMDMMM	0	0
97	MMMMMDUD	0	0	MMDUDUDM	3	0.000131257	UMMDMMMM	0	0	DMMMMMMU	0	0
98	MDMUMDUD	0	0	MMMDMUMD	3	0.000131257	MMDUDUDM	0	0	UMMDMMMM	0	0
99	MUDUDUMM	0	0	DUDMMMUM	3	0.000131257	MMMDMUMD	0	0	MMDUDUDM	0	0
100	MMMDMUMD	0	0	MDMMMMUM	3	0.000131257	DUDMMMUM	0	0	MMMDMUMD	0	0
101	MUMMUDMM	0	0	UMMMMDUD	3	0.000131257	MDMMMMUM	0	0	DUDMMMUM	0	0
102	MMUMMMUD	0	0	MDMUMDUM	3	0.000131257	UMMMMDUD	0	0	MDMMMMUM	0	0
103	UDMMUDUM	0	0	MUMMDMMM	3	0.000131257	MDMUMDUM	0	0	UMMMMDUD	0	0
104	UMMDMMDU	0	0	UMMMMMUM	3	0.000131257	MUMMDMMM	0	0	MDMUMDUM	0	0
105	DUMMMMMM	0	0	MUDUMMMM	3	0.000131257	UMMMMMUM	0	0	MUMMDMMM	0	0
106	MMMMMMDU	0	0	DUMMMDUM	3	0.000131257	MUDUMMMM	0	0	UMMMMMUM	0	0
107	MUMDMUMM	0	0	MDUMMDUD	3	0.000131257	DUMMMDUM	0	0	MUDUMMMM	0	0
108	DMUDUDMU	0	0	MMUMMMMD	3	0.000131257	MDUMMDUD	0	0	DUMMMDUM	0	0
109	MMMMUDUD	0	0	UDUDUMMM	3	0.000131257	MMUMMMMD	0	0	MDUMMDUD	0	0
110	MMMUMDMM	0	0	MMUDUMMM	3	0.000131257	UDUDUMMM	0	0	MMUMMMMD	0	0
111	UUDMMMUM	0	0	DMMMMMUM	3	0.000131257	MMUDUMMM	0	0	UDUDUMMM	0	0
112	UDUDMMMM	0	0	UDMMMUMM	3	0.000131257	DMMMMMUM	0	0	MMUDUMMM	0	0
113	MUMDUDUD	0	0	MDUDUMMM	3	0.000131257	UDMMMUMM	0	0	DMMMMMUM	0	0
114	MMUDMMUD	0	0	MMDUDUMM	3	0.000131257	MDUDUMMM	0	0	UDMMMUMM	0	0
115	DMMMUDMM	0	0	MMUDUDMM	3	0.000131257	MMDUDUMM	0	0	MDUDUMMM	0	0
116	MMMDUDUM	0	0	MUDMMUMD	3	0.000131257	MMUDUDMM	0	0	MMDUDUMM	0	0
117	DUDMMMUM	0	0	MDMMUDUM	3	0.000131257	MUDMMUMD	0	0	MMUDUDMM	0	0
118	MUMMDUMM	0	0	MMUDMUMM	3	0.000131257	MDMMUDUM	0	0	MUDMMUMD	0	0
119	MDMMMMUM	0	0	MMMDMMMU	3	0.000131257	MMUDMUMM	0	0	MDMMUDUM	0	0
120	UDMUDUMD	0	0	MUMDUMMM	3	0.000131257	MMMDMMMU	0	0	MMUDMUMM	0	0
121	MMMMDMMD	0	0	MDMMMUMM	3	0.000131257	MUMDUMMM	0	0	MMMDMMMU	0	0
122	UMMMDUMM	0	0	MDUDUDUD	3	0.000131257	MDMMMUMM	0	0	MUMDUMMM	0	0
123	MMMMDMUM	0	0	MMUMDUMM	3	0.000131257	MDUDUDUD	0	0	MDMMMUMM	0	0
124	UMMMMDUD	0	0	MUMDUMMD	3	0.000131257	MMUMDUMM	0	0	MDUDUDUD	0	0
125	MDMMMMDM	0	0	MMMUMMUM	3	0.000131257	MUMDUMMD	0	0	MMUMDUMM	0	0
126	MDMUDUUD	0	0	MMUMMMMU	3	0.000131257	MMMUMMUM	0	0	MUMDUMMD	0	0
127	DMMMUDUM	0	0	MDUDMMMM	3	0.000131257	MMUMMMMU	0	0	MMMUMMUM	0	0
128	MDUMDUMD	0	0	MUMMMDUD	3	0.000131257	MDUDMMMM	0	0	MMUMMMMU	0	0
129	DMMMMMMD	0	0	DMUMMMMM	3	0.000131257	MUMMMDUD	0	0	MDUDMMMM	0	0
130	MDMUMDUM	0	0	MMMMMUMU	3	0.000131257	DMUMMMMM	0	0	MUMMMDUD	0	0
131	MDMUMMMM	0	0	DMMUDMMM	3	0.000131257	MMMMMUMU	0	0	DMUMMMMM	0	0
132	MDUMMDUM	0	0	MMMMDUDU	3	0.000131257	DMMUDMMM	0	0	MMMMMUMU	0	0
133	DMMUMMMD	0	0	UDUMDMMM	3	0.000131257	MMMMDUDU	0	0	DMMUDMMM	0	0
134	MMMUDMMU	0	0	MMDMUDMM	3	0.000131257	UDUMDMMM	0	0	MMMMDUDU	0	0
135	MDUDUDUM	0	0	UDUDUMDM	3	0.000131257	MMDMUDMM	0	0	UDUMDMMM	0	0
136	MMMDUMDM	0	0	MMUMMMUM	3	0.000131257	UDUDUMDM	0	0	MMDMUDMM	0	0
137	MUDMMMUD	0	0	MDMMMMMU	3	0.000131257	MMUMMMUM	0	0	UDUDUMDM	0	0
138	DUDMUDUD	0	0	UDMMMMUM	3	0.000131257	MDMMMMMU	0	0	MMUMMMUM	0	0
139	DUMMMMMD	0	0	MMUDUDUD	3	0.000131257	UDMMMMUM	0	0	MDMMMMMU	0	0
140	UDMUMMDU	0	0	UDUMMMMD	3	0.000131257	MMUDUDUD	0	0	UDMMMMUM	0	0
141	DMUDMUMD	0	0	MUMMMMMU	2	8.75044e-05	UDUMMMMD	0	0	MMUDUDUD	0	0
142	MUMMDMMM	0	0	DMMUMDMU	2	8.75044e-05	MUMMMMMU	0	0	UDUMMMMD	0	0
143	DUMDMMMM	0	0	UDMUMDUM	2	8.75044e-05	DMMUMDMU	0	0	MUMMMMMU	0	0
144	UMMMMMUM	0	0	UMMDUMMD	2	8.75044e-05	UDMUMDUM	0	0	DMMUMDMU	0	0
145	MUDUMMMM	0	0	MDUMMMDU	2	8.75044e-05	UMMDUMMD	0	0	UDMUMDUM	0	0
146	MDUMDMMM	0	0	MMMUMMDM	2	8.75044e-05	MDUMMMDU	0	0	UMMDUMMD	0	0
147	UDMMUMDM	0	0	UMMMMMDM	2	8.75044e-05	MMMUMMDM	0	0	MDUMMMDU	0	0
148	MUDMMUDM	0	0	UMDUDMUD	2	8.75044e-05	UMMMMMDM	0	0	MMMUMMDM	0	0
149	UMDUMMDU	0	0	MDMMUMDM	2	8.75044e-05	UMDUDMUD	0	0	UMMMMMDM	0	0
150	DUMMMDUM	0	0	MMUMMDUM	2	8.75044e-05	MDMMUMDM	0	0	UMDUDMUD	0	0
151	UDMMUDMM	0	0	MUMMUDMM	2	8.75044e-05	MMUMMDUM	0	0	MDMMUMDM	0	0
152	MMMMUMUM	0	0	UMMDMMDU	2	8.75044e-05	MUMMUDMM	0	0	MMUMMDUM	0	0
153	UDMMMUDM	0	0	DMUDUDMU	2	8.75044e-05	UMMDMMDU	0	0	MUMMUDMM	0	0
154	MDUUDMMM	0	0	MUMDUDUD	2	8.75044e-05	DMUDUDMU	0	0	UMMDMMDU	0	0
155	MMMDUMMD	0	0	MMMDUDUM	2	8.75044e-05	MUMDUDUD	0	0	DMUDUDMU	0	0
156	MDMMMMMD	0	0	MUMMDUMM	2	8.75044e-05	MMMDUDUM	0	0	MUMDUDUD	0	0
157	MMUMDMMM	0	0	UMMMDUMM	2	8.75044e-05	MUMMDUMM	0	0	MMMDUDUM	0	0
158	MUMMUMMM	0	0	DMMMMMMD	2	8.75044e-05	UMMMDUMM	0	0	MUMMDUMM	0	0
159	MMMDMUDD	0	0	DMMUMMMD	2	8.75044e-05	DMMMMMMD	0	0	UMMMDUMM	0	0
160	MDUMMDUD	0	0	UDMUMMDU	2	8.75044e-05	DMMUMMMD	0	0	DMMMMMMD	0	0
161	UMDMUMDU	0	0	UDMMUDMM	2	8.75044e-05	UDMUMMDU	0	0	DMMUMMMD	0	0
162	DUDUMMMM	0	0	MDMMMMMD	2	8.75044e-05	UDMMUDMM	0	0	UDMUMMDU	0	0
163	MMMDMUMM	0	0	UMDMUMDU	2	8.75044e-05	MDMMMMMD	0	0	UDMMUDMM	0	0
164	MMUMMMMD	0	0	MUMMMMDM	2	8.75044e-05	UMDMUMDU	0	0	MDMMMMMD	0	0
165	MUMMMMDM	0	0	UMMDMUMD	2	8.75044e-05	MUMMMMDM	0	0	UMDMUMDU	0	0
166	MMUMMMDU	0	0	DUDMMUMM	2	8.75044e-05	UMMDMUMD	0	0	MUMMMMDM	0	0
167	DMUMDUMM	0	0	UMDMUDUD	2	8.75044e-05	DUDMMUMM	0	0	UMMDMUMD	0	0
168	MMUMMUDU	0	0	UMMMDUMD	2	8.75044e-05	UMDMUDUD	0	0	DUDMMUMM	0	0
169	UMMDMUMD	0	0	UMMDMUMM	2	8.75044e-05	UMMMDUMD	0	0	UMDMUDUD	0	0
170	MUDMUDMM	0	0	DUDUDMMM	2	8.75044e-05	UMMDMUMM	0	0	UMMMDUMD	0	0
171	UMMMMDMM	0	0	MMUDUDUM	2	8.75044e-05	DUDUDMMM	0	0	UMMDMUMM	0	0
172	UMDMMUMM	0	0	MMMUMMDU	2	8.75044e-05	MMUDUDUM	0	0	DUDUDMMM	0	0
173	MMMUDUMM	0	0	UMMUMMMM	2	8.75044e-05	MMMUMMDU	0	0	MMUDUDUM	0	0
174	UDUDUMMM	0	0	MMUDUMMD	2	8.75044e-05	UMMUMMMM	0	0	MMMUMMDU	0	0
175	MMMDUDMM	0	0	MDUMMMDM	2	8.75044e-05	MMUDUMMD	0	0	UMMUMMMM	0	0
176	UMMUDUMD	0	0	UDMMDMUD	2	8.75044e-05	MDUMMMDM	0	0	MMUDUMMD	0	0
177	MMUDUMMM	0	0	MMDMUMMU	2	8.75044e-05	UDMMDMUD	0	0	MDUMMMDM	0	0
178	UMDMUMMM	0	0	MMMMDMMU	2	8.75044e-05	MMDMUMMU	0	0	UDMMDMUD	0	0
179	MDMMMMUD	0	0	MDUMDUMM	2	8.75044e-05	MMMMDMMU	0	0	MMDMUMMU	0	0
180	DMMMMMUM	0	0	MMDMMMMD	2	8.75044e-05	MDUMDUMM	0	0	MMMMDMMU	0	0
181	UMDUDUMU	0	0	MMUDUMDM	2	8.75044e-05	MMDMMMMD	0	0	MDUMDUMM	0	0
182	MMUMDUDM	0	0	UDMUMDMM	2	8.75044e-05	MMUDUMDM	0	0	MMDMMMMD	0	0
183	MMMUDMUD	0	0	MUMMMMMD	2	8.75044e-05	UDMUMDMM	0	0	MMUDUMDM	0	0
184	MDUDMUMM	0	0	MMMDMMUD	2	8.75044e-05	MUMMMMMD	0	0	UDMUMDMM	0	0
185	UMDUDUDU	0	0	UMMMDMUD	2	8.75044e-05	MMMDMMUD	0	0	MUMMMMMD	0	0
186	DUDMMUMM	0	0	DUDMMMDU	2	8.75044e-05	UMMMDMUD	0	0	MMMDMMUD	0	0
187	DMUMMMMD	0	0	MUDUDMMM	2	8.75044e-05	DUDMMMDU	0	0	UMMMDMUD	0	0
188	MUDMUDUD	0	0	MUDUDMUD	2	8.75044e-05	MUDUDMMM	0	0	DUDMMMDU	0	0
189	UDMMMUMM	0	0	MMUMMMDM	2	8.75044e-05	MUDUDMUD	0	0	MUDUDMMM	0	0
190	UMDMUDUD	0	0	MMDMMUMM	2	8.75044e-05	MMUMMMDM	0	0	MUDUDMUD	0	0
191	UMMMDUMD	0	0	DMUDUDMM	2	8.75044e-05	MMDMMUMM	0	0	MMUMMMDM	0	0
192	DMUMDMUM	0	0	DMUDMMUD	2	8.75044e-05	DMUDUDMM	0	0	MMDMMUMM	0	0
193	MDUDUMMM	0	0	MMMDUMDU	2	8.75044e-05	DMUDMMUD	0	0	DMUDUDMM	0	0
194	MMDUDUMM	0	0	DMMDMMMM	2	8.75044e-05	MMMDUMDU	0	0	DMUDMMUD	0	0
195	MMUDUDMM	0	0	DUMDUMMM	2	8.75044e-05	DMMDMMMM	0	0	MMMDUMDU	0	0
196	UMMDMUMM	0	0	DMMMUMDU	2	8.75044e-05	DUMDUMMM	0	0	DMMDMMMM	0	0
197	DUDUDMMM	0	0	MMMUDUDM	2	8.75044e-05	DMMMUMDU	0	0	DUMDUMMM	0	0
198	MUDMMUMD	0	0	MDMUDMMM	2	8.75044e-05	MMMUDUDM	0	0	DMMMUMDU	0	0
199	MDMMUDUM	0	0	UMDMUMDM	2	8.75044e-05	MDMUDMMM	0	0	MMMUDUDM	0	0
200	MMMMMDMU	0	0	UMMMMMDU	2	8.75044e-05	UMDMUMDM	0	0	MDMUDMMM	0	0
201	MMUDMUMM	0	0	UDUMMDUM	2	8.75044e-05	UMMMMMDU	0	0	UMDMUMDM	0	0
202	MMMDMMMU	0	0	MMDUMMDU	2	8.75044e-05	UDUMMDUM	0	0	UMMMMMDU	0	0
203	MMUDUDUM	0	0	MMMUDMUM	2	8.75044e-05	MMDUMMDU	0	0	UDUMMDUM	0	0
204	MUMDMUMD	0	0	DUMDUDUM	2	8.75044e-05	MMMUDMUM	0	0	MMDUMMDU	0	0
205	MMUMMUMD	0	0	MMUMDMUD	2	8.75044e-05	DUMDUDUM	0	0	MMMUDMUM	0	0
206	MDMUDUMM	0	0	MMDUMDUM	2	8.75044e-05	MMUMDMUD	0	0	DUMDUDUM	0	0
207	MMMUMMDU	0	0	DMUDUMMM	2	8.75044e-05	MMDUMDUM	0	0	MMUMDMUD	0	0
208	MUDUMMMD	0	0	UMDUMMMD	2	8.75044e-05	DMUDUMMM	0	0	MMDUMDUM	0	0
209	MUMDUMMM	0	0	MMMMUMDU	2	8.75044e-05	UMDUMMMD	0	0	DMUDUMMM	0	0
210	UMMUMMMM	0	0	MUDMMUDU	2	8.75044e-05	MMMMUMDU	0	0	UMDUMMMD	0	0
211	MUMMMUMM	0	0	MMMUMMMU	2	8.75044e-05	MUDMMUDU	0	0	MMMMUMDU	0	0
212	MMMDMMMD	0	0	MMMDMUDU	2	8.75044e-05	MMMUMMMU	0	0	MUDMMUDU	0	0
213	MMUDUMMD	0	0	DMMUDUDM	2	8.75044e-05	MMMDMUDU	0	0	MMMUMMMU	0	0
214	UMMDMMUM	0	0	MMMDMMDM	2	8.75044e-05	DMMUDUDM	0	0	MMMDMUDU	0	0
215	MDUMMMDM	0	0	MMDMUDUM	2	8.75044e-05	MMMDMMDM	0	0	DMMUDUDM	0	0
216	MMMMUDMU	0	0	DDMMMMMM	1	4.37522e-05	MMDMUDUM	0	0	MMMDMMDM	0	0
217	UMMMUDMM	0	0	MDMMMDMM	1	4.37522e-05	DDMMMMMM	0	0	MMDMUDUM	0	0
218	MMUMDUDU	0	0	MDUMMDMM	1	4.37522e-05	MDMMMDMM	0	0	MDMMMDMM	0	0
219	UDMMDMUD	0	0	DUMDUDMU	1	4.37522e-05	MDUMMDMM	0	0	MDUMMDMM	0	0
220	UMMMDMUM	0	0	UDUMMMDU	1	4.37522e-05	DUMDUDMU	0	0	DUMDUDMU	0	0
221	MDMMMUMM	0	0	UMUMMDUM	1	4.37522e-05	UDUMMMDU	0	0	UDUMMMDU	0	0
222	MMMUMDUD	0	0	MMDUDMUM	1	4.37522e-05	UMUMMDUM	0	0	UMUMMDUM	0	0
223	MDUDUDUD	0	0	DUDMUMDD	1	4.37522e-05	MMDUDMUM	0	0	MMDUDMUM	0	0
224	UDMUDMUD	0	0	DMMMMMUU	1	4.37522e-05	DUDMUMDD	0	0	DUDMUMDD	0	0
225	DMUMMMMU	0	0	DMUMDUDD	1	4.37522e-05	DMMMMMUU	0	0	DMMMMMUU	0	0
226	DUMMMMDU	0	0	DMUDMUMM	1	4.37522e-05	DMUMDUDD	0	0	DMUMDUDD	0	0
227	UDMMMMUD	0	0	UMMDMMUD	1	4.37522e-05	DMUDMUMM	0	0	DMUDMUMM	0	0
228	MUDMUMMD	0	0	MMUMMDMU	1	4.37522e-05	UMMDMMUD	0	0	UMMDMMUD	0	0
229	UMMDUDUM	0	0	MDMUMDUD	1	4.37522e-05	MMUMMDMU	0	0	MMUMMDMU	0	0
230	MMUMDUMM	0	0	MUDUDUMM	1	4.37522e-05	MDMUMDUD	0	0	MDMUMDUD	0	0
231	MMDMUMMU	0	0	MMUMMMUD	1	4.37522e-05	MUDUDUMM	0	0	MUDUDUMM	0	0
232	UDMMUMMM	0	0	UDMMUDUM	1	4.37522e-05	MMUMMMUD	0	0	MMUMMMUD	0	0
233	MMMMMUDU	0	0	MUMDMUMM	1	4.37522e-05	UDMMUDUM	0	0	UDMMUDUM	0	0
234	MMMMUDMD	0	0	UUDMMMUM	1	4.37522e-05	MUMDMUMM	0	0	MUMDMUMM	0	0
235	MMMMDMMU	0	0	UDMUDUMD	1	4.37522e-05	UUDMMMUM	0	0	UUDMMMUM	0	0
236	DUMDMMMD	0	0	MMMMDMMD	1	4.37522e-05	UDMUDUMD	0	0	UDMUDUMD	0	0
237	MDUMDUMM	0	0	MDMMMMDM	1	4.37522e-05	MMMMDMMD	0	0	MMMMDMMD	0	0
238	UMDUDMMD	0	0	MDMUDUUD	1	4.37522e-05	MDMMMMDM	0	0	MDMMMMDM	0	0
239	MMUMMDMM	0	0	DMMMUDUM	1	4.37522e-05	MDMUDUUD	0	0	MDMUDUUD	0	0
240	MUDMUDMU	0	0	MDUMDUMD	1	4.37522e-05	DMMMUDUM	0	0	DMMMUDUM	0	0
241	MMDMMMMD	0	0	MDUDUDUM	1	4.37522e-05	MDUMDUMD	0	0	MDUMDUMD	0	0
242	UMDUDMMU	0	0	MMMDUMDM	1	4.37522e-05	MDUDUDUM	0	0	MDUDUDUM	0	0
243	UDMUDUMM	0	0	DUDMUDUD	1	4.37522e-05	MMMDUMDM	0	0	MMMDUMDM	0	0
244	MUMDUMMD	0	0	DUMMMMMD	1	4.37522e-05	DUDMUDUD	0	0	DUDMUDUD	0	0
245	MMMUMMUM	0	0	DMUDMUMD	1	4.37522e-05	DUMMMMMD	0	0	DUMMMMMD	0	0
246	MMUMMMMU	0	0	MDUMDMMM	1	4.37522e-05	DMUDMUMD	0	0	DMUDMUMD	0	0
247	MMUDUMDM	0	0	UDMMUMDM	1	4.37522e-05	MDUMDMMM	0	0	MDUMDMMM	0	0
248	UDUDMUDM	0	0	UMDUMMDU	1	4.37522e-05	UDMMUMDM	0	0	UDMMUMDM	0	0
249	DUDMUDMM	0	0	MMMMUMUM	1	4.37522e-05	UMDUMMDU	0	0	UMDUMMDU	0	0
250	MUMMMDMM	0	0	MDUUDMMM	1	4.37522e-05	MMMMUMUM	0	0	MMMMUMUM	0	0
251	UDMUDMUM	0	0	MMMDMUDD	1	4.37522e-05	MDUUDMMM	0	0	MDUUDMMM	0	0
252	UMMMUDUM	0	0	MMUMMMDU	1	4.37522e-05	MMMDMUDD	0	0	MMMDMUDD	0	0
253	MUMMDUMD	0	0	DMUMDUMM	1	4.37522e-05	MMUMMMDU	0	0	MMUMMMDU	0	0
254	MMUDMMMU	0	0	MMUMMUDU	1	4.37522e-05	DMUMDUMM	0	0	DMUMDUMM	0	0
255	UMDUMDMU	0	0	UMMMMDMM	1	4.37522e-05	MMUMMUDU	0	0	MMUMMUDU	0	0
256	MUMDMMMU	0	0	UMDMMUMM	1	4.37522e-05	UMMMMDMM	0	0	UMMMMDMM	0	0
257	MDUDMMMM	0	0	UMMUDUMD	1	4.37522e-05	UMDMMUMM	0	0	UMDMMUMM	0	0
258	MUDMMMMU	0	0	UMDMUMMM	1	4.37522e-05	UMMUDUMD	0	0	UMMUDUMD	0	0
259	MMMMMUMD	0	0	MDMMMMUD	1	4.37522e-05	UMDMUMMM	0	0	UMDMUMMM	0	0
260	UDMUMDMM	0	0	UMDUDUMU	1	4.37522e-05	MDMMMMUD	0	0	MDMMMMUD	0	0
261	MMMMUMDM	0	0	MMUMDUDM	1	4.37522e-05	UMDUDUMU	0	0	UMDUDUMU	0	0
262	MUMMMMMD	0	0	MDUDMUMM	1	4.37522e-05	MMUMDUDM	0	0	MMUMDUDM	0	0
263	MMMDMMUD	0	0	UMDUDUDU	1	4.37522e-05	MDUDMUMM	0	0	MDUDMUMM	0	0
264	UMDMMMMU	0	0	DMUMMMMD	1	4.37522e-05	UMDUDUDU	0	0	UMDUDUDU	0	0
265	MMMMMMUU	0	0	MUDMUDUD	1	4.37522e-05	DMUMMMMD	0	0	DMUMMMMD	0	0
266	MUMMMDUD	0	0	DMUMDMUM	1	4.37522e-05	MUDMUDUD	0	0	MUDMUDUD	0	0
267	UMMMDMUD	0	0	MUMDMUMD	1	4.37522e-05	DMUMDMUM	0	0	DMUMDMUM	0	0
268	DMUMMDUM	0	0	MMUMMUMD	1	4.37522e-05	MUMDMUMD	0	0	MUMDMUMD	0	0
269	DUDUDUMM	0	0	MDMUDUMM	1	4.37522e-05	MMUMMUMD	0	0	MMUMMUMD	0	0
270	UDMUDMMM	0	0	MUDUMMMD	1	4.37522e-05	MDMUDUMM	0	0	MDMUDUMM	0	0
271	MUMMMMDU	0	0	MUMMMUMM	1	4.37522e-05	MUDUMMMD	0	0	MUDUMMMD	0	0
272	MUDMMDUM	0	0	MMMDMMMD	1	4.37522e-05	MUMMMUMM	0	0	MUMMMUMM	0	0
273	DUDMMMDU	0	0	UMMDMMUM	1	4.37522e-05	MMMDMMMD	0	0	MMMDMMMD	0	0
274	DMUMMMMM	0	0	UMMMUDMM	1	4.37522e-05	UMMDMMUM	0	0	UMMDMMUM	0	0
275	MDMMUDMU	0	0	MMUMDUDU	1	4.37522e-05	UMMMUDMM	0	0	UMMMUDMM	0	0
276	MMMMMUMU	0	0	UMMMDMUM	1	4.37522e-05	MMUMDUDU	0	0	MMUMDUDU	0	0
277	DMMUDMMM	0	0	UDMUDMUD	1	4.37522e-05	UMMMDMUM	0	0	UMMMDMUM	0	0
278	MUDUDMMM	0	0	DMUMMMMU	1	4.37522e-05	UDMUDMUD	0	0	UDMUDMUD	0	0
279	DUDMUDMU	0	0	MUDMUMMD	1	4.37522e-05	DMUMMMMU	0	0	DMUMMMMU	0	0
280	MDUMMMUD	0	0	UMMDUDUM	1	4.37522e-05	MUDMUMMD	0	0	MUDMUMMD	0	0
281	UDUMMUMD	0	0	UDMMUMMM	1	4.37522e-05	UMMDUDUM	0	0	UMMDUDUM	0	0
282	DMMMMUMM	0	0	MMMMUDMD	1	4.37522e-05	UDMMUMMM	0	0	UDMMUMMM	0	0
283	MMUDMMUM	0	0	DUMDMMMD	1	4.37522e-05	MMMMUDMD	0	0	MMMMUDMD	0	0
284	MMUMMUMM	0	0	UMDUDMMD	1	4.37522e-05	DUMDMMMD	0	0	DUMDMMMD	0	0
285	MUDUDMUD	0	0	MUDMUDMU	1	4.37522e-05	UMDUDMMD	0	0	UMDUDMMD	0	0
286	MMUMMMDM	0	0	UMDUDMMU	1	4.37522e-05	MUDMUDMU	0	0	MUDMUDMU	0	0
287	MMDMMUMM	0	0	UDUDMUDM	1	4.37522e-05	UMDUDMMU	0	0	UMDUDMMU	0	0
288	MMMDUDUU	0	0	DUDMUDMM	1	4.37522e-05	UDUDMUDM	0	0	UDUDMUDM	0	0
289	MMDMUMDU	0	0	MUMMMDMM	1	4.37522e-05	DUDMUDMM	0	0	DUDMUDMM	0	0
290	MDMUMDMM	0	0	UDMUDMUM	1	4.37522e-05	MUMMMDMM	0	0	MUMMMDMM	0	0
291	DMUDUDMM	0	0	UMMMUDUM	1	4.37522e-05	UDMUDMUM	0	0	UDMUDMUM	0	0
292	DDMUDUDM	0	0	MUMMDUMD	1	4.37522e-05	UMMMUDUM	0	0	UMMMUDUM	0	0
293	DMUDMMUD	0	0	UMDUMDMU	1	4.37522e-05	MUMMDUMD	0	0	MUMMDUMD	0	0
294	MMMMDUDU	0	0	UMDMMMMU	1	4.37522e-05	UMDUMDMU	0	0	UMDUMDMU	0	0
295	DUDUDMUM	0	0	MMMMMMUU	1	4.37522e-05	UMDMMMMU	0	0	UMDMMMMU	0	0
296	MMDMUMDM	0	0	DMUMMDUM	1	4.37522e-05	MMMMMMUU	0	0	MMMMMMUU	0	0
297	UDMMMUMD	0	0	DUDUDUMM	1	4.37522e-05	DMUMMDUM	0	0	DMUMMDUM	0	0
298	UMDMUDUM	0	0	MUDMMDUM	1	4.37522e-05	DUDUDUMM	0	0	DUDUDUMM	0	0
299	MMMDUMDU	0	0	MDMMUDMU	1	4.37522e-05	MUDMMDUM	0	0	MUDMMDUM	0	0
300	MDUMUDMM	0	0	DUDMUDMU	1	4.37522e-05	MDMMUDMU	0	0	MDMMUDMU	0	0
301	MMMMDUMD	0	0	MDUMMMUD	1	4.37522e-05	DUDMUDMU	0	0	DUDMUDMU	0	0
302	DMUMDMUD	0	0	UDUMMUMD	1	4.37522e-05	MDUMMMUD	0	0	MDUMMMUD	0	0
303	MUDUMDUM	0	0	DMMMMUMM	1	4.37522e-05	UDUMMUMD	0	0	UDUMMUMD	0	0
304	DMUMMMDU	0	0	MMUDMMUM	1	4.37522e-05	DMMMMUMM	0	0	DMMMMUMM	0	0
305	DMMDMMMM	0	0	MMUMMUMM	1	4.37522e-05	MMUDMMUM	0	0	MMUDMMUM	0	0
306	UMMDUDMM	0	0	MMMDUDUU	1	4.37522e-05	MMUMMUMM	0	0	MMUMMUMM	0	0
307	MUUDMMMM	0	0	MMDMUMDU	1	4.37522e-05	MMMDUDUU	0	0	MMMDUDUU	0	0
308	DUMDUMMM	0	0	MDMUMDMM	1	4.37522e-05	MMDMUMDU	0	0	MMDMUMDU	0	0
309	UDUMMUDM	0	0	DDMUDUDM	1	4.37522e-05	MDMUMDMM	0	0	MDMUMDMM	0	0
310	DMUDUMMD	0	0	DUDUDMUM	1	4.37522e-05	DDMUDUDM	0	0	DDMUDUDM	0	0
311	MMUDMUMD	0	0	MMDMUMDM	1	4.37522e-05	DUDUDMUM	0	0	DUDUDMUM	0	0
312	MDUMDUDM	0	0	UDMMMUMD	1	4.37522e-05	MMDMUMDM	0	0	MMDMUMDM	0	0
313	MUDMUMDU	0	0	UMDMUDUM	1	4.37522e-05	UDMMMUMD	0	0	UDMMMUMD	0	0
314	DUDMMUDU	0	0	MDUMUDMM	1	4.37522e-05	UMDMUDUM	0	0	UMDMUDUM	0	0
315	DMUMDMMM	0	0	DMUMDMUD	1	4.37522e-05	MDUMUDMM	0	0	MDUMUDMM	0	0
316	DMMMUMDU	0	0	MUDUMDUM	1	4.37522e-05	DMUMDMUD	0	0	DMUMDMUD	0	0
317	MMDUMMMD	0	0	DMUMMMDU	1	4.37522e-05	MUDUMDUM	0	0	MUDUMDUM	0	0
318	DMUMDUDU	0	0	UMMDUDMM	1	4.37522e-05	DMUMMMDU	0	0	DMUMMMDU	0	0
319	MUMDMMMD	0	0	MUUDMMMM	1	4.37522e-05	UMMDUDMM	0	0	UMMDUDMM	0	0
320	MMMUDUDM	0	0	UDUMMUDM	1	4.37522e-05	MUUDMMMM	0	0	MUUDMMMM	0	0
321	MDMUDMMM	0	0	DMUDUMMD	1	4.37522e-05	UDUMMUDM	0	0	UDUMMUDM	0	0
322	UDUMDMMM	0	0	MMUDMUMD	1	4.37522e-05	DMUDUMMD	0	0	DMUDUMMD	0	0
323	UMDUDMMM	0	0	MDUMDUDM	1	4.37522e-05	MMUDMUMD	0	0	MMUDMUMD	0	0
324	UMDMDUDM	0	0	MUDMUMDU	1	4.37522e-05	MDUMDUDM	0	0	MDUMDUDM	0	0
325	UMMMMMUD	0	0	DUDMMUDU	1	4.37522e-05	MUDMUMDU	0	0	MUDMUMDU	0	0
326	UMDMUMDM	0	0	DMUMDMMM	1	4.37522e-05	DUDMMUDU	0	0	DUDMMUDU	0	0
327	UMMMMMDU	0	0	DMUMDUDU	1	4.37522e-05	DMUMDMMM	0	0	DMUMDMMM	0	0
328	MMDUUMDM	0	0	MUMDMMMD	1	4.37522e-05	DMUMDUDU	0	0	DMUMDUDU	0	0
329	UDUMMDUM	0	0	UMDUDMMM	1	4.37522e-05	MUMDMMMD	0	0	MUMDMMMD	0	0
330	MMDUDMMM	0	0	UMDMDUDM	1	4.37522e-05	UMDUDMMM	0	0	UMDUDMMM	0	0
331	MMDUMMDU	0	0	UMMMMMUD	1	4.37522e-05	UMDMDUDM	0	0	UMDMDUDM	0	0
332	MUMMMDMU	0	0	MMDUUMDM	1	4.37522e-05	UMMMMMUD	0	0	UMMMMMUD	0	0
333	DMMMMMDM	0	0	MMDUDMMM	1	4.37522e-05	MMDUUMDM	0	0	MMDUUMDM	0	0
334	UUDUMDUU	0	0	MUMMMDMU	1	4.37522e-05	MMDUDMMM	0	0	MMDUDMMM	0	0
335	UMDMMMDU	0	0	DMMMMMDM	1	4.37522e-05	MUMMMDMU	0	0	MUMMMDMU	0	0
336	MMDMUDMM	0	0	UUDUMDUU	1	4.37522e-05	DMMMMMDM	0	0	DMMMMMDM	0	0
337	DUMMDUMD	0	0	UMDMMMDU	1	4.37522e-05	UUDUMDUU	0	0	UUDUMDUU	0	0
338	MDUMMUMM	0	0	DUMMDUMD	1	4.37522e-05	UMDMMMDU	0	0	UMDMMMDU	0	0
339	UDUMDMDU	0	0	MDUMMUMM	1	4.37522e-05	DUMMDUMD	0	0	DUMMDUMD	0	0
340	UDUDUMDM	0	0	UDUMDMDU	1	4.37522e-05	MDUMMUMM	0	0	MDUMMUMM	0	0
341	UDMMMUDU	0	0	UDMMMUDU	1	4.37522e-05	UDUMDMDU	0	0	UDUMDMDU	0	0
342	MMDUMUDM	0	0	MMDUMUDM	1	4.37522e-05	UDMMMUDU	0	0	UDMMMUDU	0	0
343	MMDUMDMU	0	0	MMDUMDMU	1	4.37522e-05	MMDUMUDM	0	0	MMDUMUDM	0	0
344	UDMMMDUM	0	0	UDMMMDUM	1	4.37522e-05	MMDUMDMU	0	0	MMDUMDMU	0	0
345	MMDUDUMD	0	0	MMDUDUMD	1	4.37522e-05	UDMMMDUM	0	0	UDMMMDUM	0	0
346	MUDDMUDM	0	0	MUDDMUDM	1	4.37522e-05	MMDUDUMD	0	0	MMDUDUMD	0	0
347	MMMUDMUM	0	0	DMMDUMMD	1	4.37522e-05	MUDDMUDM	0	0	MUDDMUDM	0	0
348	DMMDUMMD	0	0	DUDUMUMD	1	4.37522e-05	DMMDUMMD	0	0	DMMDUMMD	0	0
349	MMMMUDUM	0	0	UDUDUDMU	1	4.37522e-05	DUDUMUMD	0	0	DUDUMUMD	0	0
350	DUDUMUMD	0	0	DUMMDMUM	1	4.37522e-05	UDUDUDMU	0	0	UDUDUDMU	0	0
351	UDUDUDMU	0	0	UDMDMMMM	1	4.37522e-05	DUMMDMUM	0	0	DUMMDMUM	0	0
352	DUMMDMUM	0	0	MUDUMUMM	1	4.37522e-05	UDMDMMMM	0	0	UDMDMMMM	0	0
353	UDMDMMMM	0	0	MMDMMUDU	1	4.37522e-05	MUDUMUMM	0	0	MUDUMUMM	0	0
354	MUDUMUMM	0	0	DMUDMUDM	1	4.37522e-05	MMDMMUDU	0	0	MMDMMUDU	0	0
355	MMDMMUDU	0	0	UDMMDMMM	1	4.37522e-05	DMUDMUDM	0	0	DMUDMUDM	0	0
356	DMUDMUDM	0	0	DUMMMMMU	1	4.37522e-05	UDMMDMMM	0	0	UDMMDMMM	0	0
357	UDMMDMMM	0	0	DMMMMUDM	1	4.37522e-05	DUMMMMMU	0	0	DUMMMMMU	0	0
358	DUMMMMMU	0	0	DUDUMMDU	1	4.37522e-05	DMMMMUDM	0	0	DMMMMUDM	0	0
359	DMMMMUDM	0	0	MMUDMUDM	1	4.37522e-05	DUDUMMDU	0	0	DUDUMMDU	0	0
360	DUDUMMDU	0	0	DUDUMMDM	1	4.37522e-05	MMUDMUDM	0	0	MMUDMUDM	0	0
361	MMUDMUDM	0	0	DMMMUMMD	1	4.37522e-05	DUDUMMDM	0	0	DUDUMMDM	0	0
362	DUDUMMDM	0	0	UMMMMMMU	1	4.37522e-05	DMMMUMMD	0	0	DMMMUMMD	0	0
363	DMMMUMMD	0	0	UMMMUMDM	1	4.37522e-05	UMMMMMMU	0	0	UMMMMMMU	0	0
364	UMMMMMMU	0	0	MUMMMMUM	1	4.37522e-05	UMMMUMDM	0	0	UMMMUMDM	0	0
365	DUMDUDUM	0	0	UMDMMDUM	1	4.37522e-05	MUMMMMUM	0	0	MUMMMMUM	0	0
366	UMMMUMDM	0	0	DUDUMDMU	1	4.37522e-05	UMDMMDUM	0	0	UMDMMDUM	0	0
367	MUMMMMUM	0	0	UUDMMMUD	1	4.37522e-05	DUDUMDMU	0	0	DUDUMDMU	0	0
368	UMDMMDUM	0	0	MDUDMMMD	1	4.37522e-05	UUDMMMUD	0	0	UUDMMMUD	0	0
369	DUDUMDMU	0	0	MDMMDMUM	1	4.37522e-05	MDUDMMMD	0	0	MDUDMMMD	0	0
370	UUDMMMUD	0	0	MDMMMDUD	1	4.37522e-05	MDMMDMUM	0	0	MDMMDMUM	0	0
371	MMUMDMUD	0	0	MDMMMDMU	1	4.37522e-05	MDMMMDUD	0	0	MDMMMDUD	0	0
372	MDUDMMMD	0	0	MDUUMMMM	1	4.37522e-05	MDMMMDMU	0	0	MDMMMDMU	0	0
373	MDMMDMUM	0	0	DUDMMMMM	1	4.37522e-05	MDUUMMMM	0	0	MDUUMMMM	0	0
374	MDMMMDUD	0	0	DMMUDMUD	1	4.37522e-05	DUDMMMMM	0	0	DUDMMMMM	0	0
375	MMUMMMUM	0	0	UMMMDMMM	1	4.37522e-05	DMMUDMUD	0	0	DMMUDMUD	0	0
376	MDMMMDMU	0	0	MMUDMMDU	1	4.37522e-05	UMMMDMMM	0	0	UMMMDMMM	0	0
377	MMDUMDUM	0	0	UDUMMDUD	1	4.37522e-05	MMUDMMDU	0	0	MMUDMMDU	0	0
378	MDUUMMMM	0	0	MUDMUDUU	1	4.37522e-05	UDUMMDUD	0	0	UDUMMDUD	0	0
379	MDMMMMMU	0	0	MMDUMDUU	1	4.37522e-05	MUDMUDUU	0	0	MUDMUDUU	0	0
380	DUDMMMMM	0	0	MUDUDMUU	1	4.37522e-05	MMDUMDUU	0	0	MMDUMDUU	0	0
381	DMUDUMMM	0	0	DUDUUMDM	1	4.37522e-05	MUDUDMUU	0	0	MUDUDMUU	0	0
382	DMMUDMUD	0	0	DMUDUDUD	1	4.37522e-05	DUDUUMDM	0	0	DUDUUMDM	0	0
383	UMMMDMMM	0	0	DMMUUDMU	1	4.37522e-05	DMUDUDUD	0	0	DMUDUDUD	0	0
384	UDMMMMUM	0	0	MMMUDUMD	1	4.37522e-05	DMMUUDMU	0	0	DMMUUDMU	0	0
385	MMUDMMDU	0	0	UMMDUMMU	1	4.37522e-05	MMMUDUMD	0	0	MMMUDUMD	0	0
386	UDUMMDUD	0	0	MMMMUMMU	1	4.37522e-05	UMMDUMMU	0	0	UMMDUMMU	0	0
387	MUDMUDUU	0	0	DUMMUMMM	1	4.37522e-05	MMMMUMMU	0	0	MMMMUMMU	0	0
388	MMDUMDUU	0	0	UDUDMMUM	1	4.37522e-05	DUMMUMMM	0	0	DUMMUMMM	0	0
389	MUDUDMUU	0	0	UMMDUUMM	1	4.37522e-05	UDUDMMUM	0	0	UDUDMMUM	0	0
390	DUDUUMDM	0	0	MDMUDUDM	1	4.37522e-05	UMMDUUMM	0	0	UMMDUUMM	0	0
391	UMDUMMMD	0	0	UDMMMMDU	1	4.37522e-05	MDMUDUDM	0	0	MDMUDUDM	0	0
392	DMUDUDUD	0	0	UMMUMDMM	1	4.37522e-05	UDMMMMDU	0	0	UDMMMMDU	0	0
393	MMMMUMDU	0	0	MDMUDUMD	1	4.37522e-05	UMMUMDMM	0	0	UMMUMDMM	0	0
394	DMMUUDMU	0	0	MMMUMDUM	1	4.37522e-05	MDMUDUMD	0	0	MDMUDUMD	0	0
395	MMMUDUMD	0	0	MDUDMMUM	1	4.37522e-05	MMMUMDUM	0	0	MMMUMDUM	0	0
396	UMMDUMMU	0	0	MMUMDUMD	1	4.37522e-05	MDUDMMUM	0	0	MDUDMMUM	0	0
397	MMMMUMMU	0	0	MDUMDUDU	1	4.37522e-05	MMUMDUMD	0	0	MMUMDUMD	0	0
398	MMUDUDUD	0	0	DMUMMMDM	1	4.37522e-05	MDUMDUDU	0	0	MDUMDUDU	0	0
399	DUMMUMMM	0	0	DMUDUDUM	1	4.37522e-05	DMUMMMDM	0	0	DMUMMMDM	0	0
400	UDUDMMUM	0	0	MUMDMMUD	1	4.37522e-05	DMUDUDUM	0	0	DMUDUDUM	0	0
401	UMMDUUMM	0	0	UMMMUMMD	1	4.37522e-05	MUMDMMUD	0	0	MUMDMMUD	0	0
402	MDMUDUDM	0	0	MMDMUDUD	1	4.37522e-05	UMMMUMMD	0	0	UMMMUMMD	0	0
403	UDMMMMDU	0	0	UDUMUMMM	1	4.37522e-05	MMDMUDUD	0	0	MMDMUDUD	0	0
404	MUDMMUDU	0	0	MUDUMDUD	1	4.37522e-05	UDUMUMMM	0	0	UDUMUMMM	0	0
405	UMMUMDMM	0	0	MDUDUMUM	1	4.37522e-05	MUDUMDUD	0	0	MUDUMDUD	0	0
406	MDMUDUMD	0	0	DUMMDUDU	1	4.37522e-05	MDUDUMUM	0	0	MDUDUMUM	0	0
407	MMMUMDUM	0	0	UDUDUDDU	1	4.37522e-05	DUMMDUDU	0	0	DUMMDUDU	0	0
408	MDUDMMUM	0	0	MDMMUMMD	1	4.37522e-05	UDUDUDDU	0	0	UDUDUDDU	0	0
409	MMUMDUMD	0	0	UDMMUMDU	1	4.37522e-05	MDMMUMMD	0	0	MDMMUMMD	0	0
410	MMMUMMMU	0	0	MDMUDMUD	1	4.37522e-05	UDMMUMDU	0	0	UDMMUMDU	0	0
411	MDUMDUDU	0	0	MMDUDMUD	1	4.37522e-05	MDMUDMUD	0	0	MDMUDMUD	0	0
412	DMUMMMDM	0	0	MUDUMDMU	1	4.37522e-05	MMDUDMUD	0	0	MMDUDMUD	0	0
413	DMUDUDUM	0	0	MDUDMMUD	1	4.37522e-05	MUDUMDMU	0	0	MUDUMDMU	0	0
414	MUMDMMUD	0	0	UDMUMDMU	1	4.37522e-05	MDUDMMUD	0	0	MDUDMMUD	0	0
415	UMMMUMMD	0	0	MMMUMDMU	1	4.37522e-05	UDMUMDMU	0	0	UDMUMDMU	0	0
416	UDUMMMMD	0	0	MUMMDUDM	1	4.37522e-05	MMMUMDMU	0	0	MMMUMDMU	0	0
417	MMDMUDUD	0	0	MDMUMMDU	1	4.37522e-05	MUMMDUDM	0	0	MUMMDUDM	0	0
418	UDUMUMMM	0	0	UMDMMMUD	1	4.37522e-05	MDMUMMDU	0	0	MDMUMMDU	0	0
419	MUDUMDUD	0	0	DUDUMMMD	1	4.37522e-05	UMDMMMUD	0	0	UMDMMMUD	0	0
420	MDUDUMUM	0	0	UDMMUDMU	1	4.37522e-05	DUDUMMMD	0	0	DUDUMMMD	0	0
421	DUMMDUDU	0	0	UMUMMMMM	1	4.37522e-05	UDMMUDMU	0	0	UDMMUDMU	0	0
422	UDUDUDDU	0	0	MMMMDUMU	1	4.37522e-05	UMUMMMMM	0	0	UMUMMMMM	0	0
423	MDMMUMMD	0	0	UMDUDUDM	1	4.37522e-05	MMMMDUMU	0	0	MMMMDUMU	0	0
424	UDMMUMDU	0	0	MUDMMUMM	1	4.37522e-05	UMDUDUDM	0	0	UMDUDUDM	0	0
425	MDMUDMUD	0	0	MDMMUDUD	1	4.37522e-05	MUDMMUMM	0	0	MUDMMUMM	0	0
426	MMDUDMUD	0	0	UMDUMDUD	1	4.37522e-05	MDMMUDUD	0	0	MDMMUDUD	0	0
427	MUDUMDMU	0	0	DMUDMUDU	1	4.37522e-05	UMDUMDUD	0	0	UMDUMDUD	0	0
428	MMMDMUDU	0	0	MMUDMUDU	1	4.37522e-05	DMUDMUDU	0	0	DMUDMUDU	0	0
429	MDUDMMUD	0	0	DMMMUDMD	1	4.37522e-05	MMUDMUDU	0	0	MMUDMUDU	0	0
430	UDMUMDMU	0	0	MMMDMDMM	1	4.37522e-05	DMMMUDMD	0	0	DMMMUDMD	0	0
431	MMMUMDMU	0	0	UMMDMDMU	1	4.37522e-05	MMMDMDMM	0	0	MMMDMDMM	0	0
432	MUMMDUDM	0	0	DDMUDUMD	1	4.37522e-05	UMMDMDMU	0	0	UMMDMDMU	0	0
433	MDMUMMDU	0	0	MUDUDUDM	1	4.37522e-05	DDMUDUMD	0	0	DDMUDUMD	0	0
434	UMDMMMUD	0	0	MUMMMDUM	1	4.37522e-05	MUDUDUDM	0	0	MUDUDUDM	0	0
435	DMMUDUDM	0	0	UMDMUDMM	1	4.37522e-05	MUMMMDUM	0	0	MUMMMDUM	0	0
436	DUDUMMMD	0	0	MUMMDMMU	1	4.37522e-05	UMDMUDMM	0	0	UMDMUDMM	0	0
437	UDMMUDMU	0	0	DMMMMDUM	1	4.37522e-05	MUMMDMMU	0	0	MUMMDMMU	0	0
438	UMUMMMMM	0	0	UDUDUMDU	1	4.37522e-05	DMMMMDUM	0	0	DMMMMDUM	0	0
439	MMMDMMDM	0	0	UDDUMMDU	1	4.37522e-05	UDUDUMDU	0	0	UDUDUMDU	0	0
440	MMMMDUMU	0	0	MUMMDUDU	1	4.37522e-05	UDDUMMDU	0	0	UDDUMMDU	0	0
441	UMDUDUDM	0	0	UDUMDUDU	1	4.37522e-05	MUMMDUDU	0	0	MUMMDUDU	0	0
442	MUDMMUMM	0	0	MDUMMDMU	1	4.37522e-05	UDUMDUDU	0	0	UDUMDUDU	0	0
443	MDMMUDUD	0	0	DMMMUDUD	1	4.37522e-05	MDUMMDMU	0	0	MDUMMDMU	0	0
444	MMDMUDUM	0	0	MDMUDMDM	1	4.37522e-05	DMMMUDUD	0	0	DMMMUDUD	0	0
445	UMDUMDUD	0	0	DMMMDUDU	1	4.37522e-05	MDMUDMDM	0	0	MDMUDMDM	0	0
446	DMUDMUDU	0	0	MDMMMMDU	1	4.37522e-05	DMMMDUDU	0	0	DMMMDUDU	0	0
447	MMUDMUDU	0	0	MUMDMMDM	1	4.37522e-05	MDMMMMDU	0	0	MDMMMMDU	0	0
448	DMMMUDMD	0	0	DMMMMDMU	1	4.37522e-05	MUMDMMDM	0	0	MUMDMMDM	0	0
449	MMMDMDMM	0	0	MDMMMUDU	1	4.37522e-05	DMMMMDMU	0	0	DMMMMDMU	0	0
450	UMMDMDMU	0	0	UMDUMDUM	1	4.37522e-05	MDMMMUDU	0	0	MDMMMUDU	0	0
451	DDMUDUMD	0	0	DUDUDUDU	1	4.37522e-05	UMDUMDUM	0	0	UMDUMDUM	0	0
452	MUDUDUDM	0	0	MUMMDMMD	1	4.37522e-05	DUDUDUDU	0	0	DUDUDUDU	0	0
453	MUMMMDUM	0	0	UUDMMMDM	1	4.37522e-05	MUMMDMMD	0	0	MUMMDMMD	0	0
454	UMDMUDMM	0	0	MMUDUDMU	1	4.37522e-05	UUDMMMDM	0	0	UUDMMMDM	0	0
455	MUMMDMMU	0	0	MMUMUDMM	1	4.37522e-05	MMUDUDMU	0	0	MMUDUDMU	0	0
456	DMMMMDUM	0	0	MDDMUDMM	0	0	MMUMUDMM	0	0	MMUMUDMM	0	0
457	UDUDUMDU	0	0	MDDUUDMM	0	0	MDDMUDMM	0	0	MDDMUDMM	0	0
458	UDDUMMDU	0	0	UUMMMMMM	0	0	MDDUUDMM	0	0	MDDUUDMM	0	0
459	MUMMDUDU	0	0	DMMDUDMM	0	0	UUMMMMMM	0	0	UUMMMMMM	0	0
460	UDUMDUDU	0	0	DDMMMDMM	0	0	DMMDUDMM	0	0	DMMDUDMM	0	0
461	MDUMMDMU	0	0	DMMMUMMM	0	0	DDMMMDMM	0	0	DDMMMDMM	0	0
462	DMMMUDUD	0	0	DMMDMDMM	0	0	DMMMUMMM	0	0	DMMMUMMM	0	0
463	MDMUDMDM	0	0	DMDMMMMM	0	0	DMMDMDMM	0	0	DMMDMDMM	0	0
464	DMMMDUDU	0	0	MUMUMMMM	0	0	DMDMMMMM	0	0	DMDMMMMM	0	0
465	MDMMMMDU	0	0	DDUMDMMM	0	0	MUMUMMMM	0	0	MUMUMMMM	0	0
466	MUMDMMDM	0	0	MDDUUDDM	0	0	DDUMDMMM	0	0	DDUMDMMM	0	0
467	DMMMMDMU	0	0	DMMDUMMM	0	0	MDDUUDDM	0	0	MDDUUDDM	0	0
468	MDMMMUDU	0	0	DDDUUDMM	0	0	DMMDUMMM	0	0	DMMDUMMM	0	0
469	UMDUMDUM	0	0	MDDUMDMM	0	0	DDDUUDMM	0	0	DDDUUDMM	0	0
470	DUDUDUDU	0	0	UUMMDMMM	0	0	MDDUMDMM	0	0	MDDUMDMM	0	0
471	MUMMDMMD	0	0	DDMMMMMU	0	0	UUMMDMMM	0	0	UUMMDMMM	0	0
472	UUDMMMDM	0	0	UUMUMMMM	0	0	DDMMMMMU	0	0	DDMMMMMU	0	0
473	MMUDUDMU	0	0	DMMMMMDU	0	0	UUMUMMMM	0	0	UUMUMMMM	0	0
474	MMUMUDMM	0	0	MMUMUMMM	0	0	DMMMMMDU	0	0	DMMMMMDU	0	0
475	MMUMUDMD	0	0	MMUMUDMD	0	0	MMUMUMMM	0	0	MMUMUMMM	0	0
