# Supplementary material for: Multiple transcriptome analyses reveal mouse testis developmental dynamics
Source: BMC Genomics. 2024 Apr 22;25:395. doi: 10.1186/s12864-024-10298-y (PMC11036721; doi:10.1186/s12864-024-10298-y)
Supplement: Supplementary file 2 — Supplementary Material 2 [file 12864_2024_10298_MOESM2_ESM.xlsx]

## Sheet: Supplementary material 2
Supplementary Material 2. Annotation of KEGG pathways enriched by DEmRNAs at two adjacent time points.
Intervals	#Term	Database	ID	Input number	Background number	P-Value	Corrected P-Value	Input	Hyperlink
3-4w	Proteoglycans in cancer	KEGG PATHWAY	mmu05205	12	206	3.10217e-18	2.69888e-16	Erbb2|Itgb3|Sdc1|Itga5|Plau|Thbs1|Met|Cd44|Flna|Mmp2|Lum|Cav1	http://www.genome.jp/kegg-bin/show_pathway?mmu05205/mmu:13866%09red/mmu:16416%09red/mmu:17390%09red/mmu:12505%09red/mmu:16402%09red/mmu:18792%09red/mmu:20969%09red/mmu:17295%09red/mmu:12389%09red/mmu:192176%09red/mmu:21825%09red/mmu:17022%09red
3-4w	Focal adhesion	KEGG PATHWAY	mmu04510	11	199	1.60634e-16	6.98758e-15	Erbb2|Itgb3|Lama4|Lama5|Itga3|Itga5|Thbs1|Mylk|Met|Flna|Cav1	http://www.genome.jp/kegg-bin/show_pathway?mmu04510/mmu:13866%09red/mmu:16775%09red/mmu:16416%09red/mmu:16776%09red/mmu:17295%09red/mmu:16402%09red/mmu:16400%09red/mmu:12389%09red/mmu:192176%09red/mmu:21825%09red/mmu:107589%09red
3-4w	ECM-receptor interaction	KEGG PATHWAY	mmu04512	8	86	5.85511e-14	1.69798e-12	Itgb3|Lama4|Lama5|Sdc1|Itga3|Itga5|Thbs1|Cd44	http://www.genome.jp/kegg-bin/show_pathway?mmu04512/mmu:16775%09red/mmu:16416%09red/mmu:16776%09red/mmu:16402%09red/mmu:16400%09red/mmu:20969%09red/mmu:12505%09red/mmu:21825%09red
3-4w	MicroRNAs in cancer	KEGG PATHWAY	mmu05206	9	282	1.35701e-11	2.9515e-10	Erbb2|Ptgs2|Itgb3|Cd44|Itga5|Tpm1|Thbs1|Met|Plau	http://www.genome.jp/kegg-bin/show_pathway?mmu05206/mmu:13866%09red/mmu:22003%09red/mmu:16416%09red/mmu:17295%09red/mmu:19225%09red/mmu:12505%09red/mmu:16402%09red/mmu:18792%09red/mmu:21825%09red
3-4w	Hypertrophic cardiomyopathy (HCM)	KEGG PATHWAY	mmu05410	6	91	7.1022e-10	1.23578e-08	Itgb3|Tnnt2|Itga3|Itga5|Tpm1|Tpm2	http://www.genome.jp/kegg-bin/show_pathway?mmu05410/mmu:22003%09red/mmu:22004%09red/mmu:16416%09red/mmu:21956%09red/mmu:16402%09red/mmu:16400%09red
3-4w	Dilated cardiomyopathy (DCM)	KEGG PATHWAY	mmu05414	6	95	9.0816e-10	1.31683e-08	Itgb3|Tnnt2|Itga3|Itga5|Tpm1|Tpm2	http://www.genome.jp/kegg-bin/show_pathway?mmu05414/mmu:22003%09red/mmu:22004%09red/mmu:16416%09red/mmu:21956%09red/mmu:16402%09red/mmu:16400%09red
3-4w	PI3K-Akt signaling pathway	KEGG PATHWAY	mmu04151	8	358	3.19215e-09	3.96739e-08	Erbb2|Itgb3|Lama4|Lama5|Itga3|Itga5|Thbs1|Met	http://www.genome.jp/kegg-bin/show_pathway?mmu04151/mmu:13866%09red/mmu:16775%09red/mmu:16416%09red/mmu:16776%09red/mmu:17295%09red/mmu:16402%09red/mmu:16400%09red/mmu:21825%09red
3-4w	Hematopoietic cell lineage	KEGG PATHWAY	mmu04640	5	95	6.04326e-08	6.57204e-07	Cd44|Itgb3|Itga3|Itga5|Cd9	http://www.genome.jp/kegg-bin/show_pathway?mmu04640/mmu:12505%09red/mmu:12527%09red/mmu:16402%09red/mmu:16416%09red/mmu:16400%09red
3-4w	Human papillomavirus infection	KEGG PATHWAY	mmu05165	7	361	8.74364e-08	8.45219e-07	Ptgs2|Itgb3|Lama4|Lama5|Itga3|Itga5|Thbs1	http://www.genome.jp/kegg-bin/show_pathway?mmu05165/mmu:16775%09red/mmu:16416%09red/mmu:16776%09red/mmu:16402%09red/mmu:16400%09red/mmu:19225%09red/mmu:21825%09red
3-4w	Vascular smooth muscle contraction	KEGG PATHWAY	mmu04270	5	140	3.86719e-07	3.10351e-06	Myl6|Myh11|Cald1|Mylk|Actg2	http://www.genome.jp/kegg-bin/show_pathway?mmu04270/mmu:11468%09red/mmu:17904%09red/mmu:107589%09red/mmu:17880%09red/mmu:109624%09red
3-4w	Malaria	KEGG PATHWAY	mmu05144	4	55	4.09794e-07	3.10351e-06	Sdc1|Pecam1|Met|Thbs1	http://www.genome.jp/kegg-bin/show_pathway?mmu05144/mmu:20969%09red/mmu:17295%09red/mmu:21825%09red/mmu:18613%09red
3-4w	Fluid shear stress and atherosclerosis	KEGG PATHWAY	mmu05418	5	143	4.2807e-07	3.10351e-06	Pecam1|Itgb3|Cav1|Mmp2|Sdc1	http://www.genome.jp/kegg-bin/show_pathway?mmu05418/mmu:17390%09red/mmu:20969%09red/mmu:18613%09red/mmu:12389%09red/mmu:16416%09red
3-4w	Pathways in cancer	KEGG PATHWAY	mmu05200	7	535	1.17743e-06	7.87972e-06	Erbb2|Ptgs2|Lama4|Lama5|Itga3|Met|Mmp2	http://www.genome.jp/kegg-bin/show_pathway?mmu05200/mmu:13866%09red/mmu:16775%09red/mmu:16776%09red/mmu:17390%09red/mmu:16400%09red/mmu:17295%09red/mmu:19225%09red
3-4w	Small cell lung cancer	KEGG PATHWAY	mmu05222	4	92	2.91085e-06	1.80888e-05	Ptgs2|Itga3|Lama4|Lama5	http://www.genome.jp/kegg-bin/show_pathway?mmu05222/mmu:19225%09red/mmu:16776%09red/mmu:16775%09red/mmu:16400%09red
3-4w	Regulation of actin cytoskeleton	KEGG PATHWAY	mmu04810	5	217	3.14776e-06	1.8257e-05	Itgb3|Itga3|Itga5|Myh9|Mylk	http://www.genome.jp/kegg-bin/show_pathway?mmu04810/mmu:17886%09red/mmu:107589%09red/mmu:16402%09red/mmu:16416%09red/mmu:16400%09red
3-4w	Bladder cancer	KEGG PATHWAY	mmu05219	3	41	1.27619e-05	6.93927e-05	Erbb2|Mmp2|Thbs1	http://www.genome.jp/kegg-bin/show_pathway?mmu05219/mmu:17390%09red/mmu:13866%09red/mmu:21825%09red
3-4w	Tight junction	KEGG PATHWAY	mmu04530	4	167	2.85188e-05	0.000145949	Myl6|Myh11|Erbb2|Myh9	http://www.genome.jp/kegg-bin/show_pathway?mmu04530/mmu:13866%09red/mmu:17904%09red/mmu:17886%09red/mmu:17880%09red
3-4w	Adherens junction	KEGG PATHWAY	mmu04520	3	72	6.36543e-05	0.000307662	Sorbs1|Met|Erbb2	http://www.genome.jp/kegg-bin/show_pathway?mmu04520/mmu:17295%09red/mmu:13866%09red/mmu:20411%09red
3-4w	Bacterial invasion of epithelial cells	KEGG PATHWAY	mmu05100	3	74	6.88593e-05	0.000315303	Met|Itga5|Cav1	http://www.genome.jp/kegg-bin/show_pathway?mmu05100/mmu:17295%09red/mmu:16402%09red/mmu:12389%09red
3-4w	Arrhythmogenic right ventricular cardiomyopathy (ARVC)	KEGG PATHWAY	mmu05412	3	77	7.71768e-05	0.000335719	Itgb3|Itga3|Itga5	http://www.genome.jp/kegg-bin/show_pathway?mmu05412/mmu:16402%09red/mmu:16416%09red/mmu:16400%09red
3-4w	Cardiac muscle contraction	KEGG PATHWAY	mmu04260	3	86	0.000105999	0.000439138	Tnnt2|Tpm2|Tpm1	http://www.genome.jp/kegg-bin/show_pathway?mmu04260/mmu:22003%09red/mmu:22004%09red/mmu:21956%09red
3-4w	Leukocyte transendothelial migration	KEGG PATHWAY	mmu04670	3	115	0.000244078	0.000965218	Pecam1|Thy1|Mmp2	http://www.genome.jp/kegg-bin/show_pathway?mmu04670/mmu:17390%09red/mmu:21838%09red/mmu:18613%09red
3-4w	Adrenergic signaling in cardiomyocytes	KEGG PATHWAY	mmu04261	3	152	0.000542243	0.00204033	Tnnt2|Tpm2|Tpm1	http://www.genome.jp/kegg-bin/show_pathway?mmu04261/mmu:22003%09red/mmu:22004%09red/mmu:21956%09red
3-4w	Oxytocin signaling pathway	KEGG PATHWAY	mmu04921	3	154	0.00056285	0.00204033	Myl6|Ptgs2|Mylk	http://www.genome.jp/kegg-bin/show_pathway?mmu04921/mmu:17904%09red/mmu:107589%09red/mmu:19225%09red
3-4w	Cell adhesion molecules (CAMs)	KEGG PATHWAY	mmu04514	3	171	0.000758487	0.00263954	Pecam1|Vcan|Sdc1	http://www.genome.jp/kegg-bin/show_pathway?mmu04514/mmu:20969%09red/mmu:18613%09red/mmu:13003%09red
3-4w	Phagosome	KEGG PATHWAY	mmu04145	3	181	0.000891456	0.00298295	Itgb3|Itga5|Thbs1	http://www.genome.jp/kegg-bin/show_pathway?mmu04145/mmu:21825%09red/mmu:16402%09red/mmu:16416%09red
3-4w	Rap1 signaling pathway	KEGG PATHWAY	mmu04015	3	214	0.0014322	0.00461487	Met|Itgb3|Thbs1	http://www.genome.jp/kegg-bin/show_pathway?mmu04015/mmu:17295%09red/mmu:21825%09red/mmu:16416%09red
3-4w	Central carbon metabolism in cancer	KEGG PATHWAY	mmu05230	2	67	0.00229437	0.00712895	Erbb2|Met	http://www.genome.jp/kegg-bin/show_pathway?mmu05230/mmu:17295%09red/mmu:13866%09red
3-4w	EGFR tyrosine kinase inhibitor resistance	KEGG PATHWAY	mmu01521	2	80	0.00322081	0.00966242	Erbb2|Met	http://www.genome.jp/kegg-bin/show_pathway?mmu01521/mmu:17295%09red/mmu:13866%09red
3-4w	MAPK signaling pathway	KEGG PATHWAY	mmu04010	3	294	0.00348385	0.0101032	Erbb2|Flna|Met	http://www.genome.jp/kegg-bin/show_pathway?mmu04010/mmu:17295%09red/mmu:13866%09red/mmu:192176%09red
3-4w	Endocrine resistance	KEGG PATHWAY	mmu01522	2	93	0.00429417	0.0120514	Erbb2|Mmp2	http://www.genome.jp/kegg-bin/show_pathway?mmu01522/mmu:17390%09red/mmu:13866%09red
3-4w	Prostate cancer	KEGG PATHWAY	mmu05215	2	97	0.0046534	0.0126514	Erbb2|Plau	http://www.genome.jp/kegg-bin/show_pathway?mmu05215/mmu:13866%09red/mmu:18792%09red
3-4w	Amoebiasis	KEGG PATHWAY	mmu05146	2	103	0.00521741	0.013755	Lama4|Lama5	http://www.genome.jp/kegg-bin/show_pathway?mmu05146/mmu:16775%09red/mmu:16776%09red
3-4w	Toxoplasmosis	KEGG PATHWAY	mmu05145	2	108	0.00571023	0.0144451	Lama4|Lama5	http://www.genome.jp/kegg-bin/show_pathway?mmu05145/mmu:16775%09red/mmu:16776%09red
3-4w	NF-kappa B signaling pathway	KEGG PATHWAY	mmu04064	2	109	0.00581127	0.0144451	Ptgs2|Plau	http://www.genome.jp/kegg-bin/show_pathway?mmu04064/mmu:19225%09red/mmu:18792%09red
3-4w	Platelet activation	KEGG PATHWAY	mmu04611	2	125	0.00753808	0.018217	Itgb3|Mylk	http://www.genome.jp/kegg-bin/show_pathway?mmu04611/mmu:107589%09red/mmu:16416%09red
3-4w	Gastric cancer	KEGG PATHWAY	mmu05226	2	150	0.0106398	0.025018	Erbb2|Met	http://www.genome.jp/kegg-bin/show_pathway?mmu05226/mmu:17295%09red/mmu:13866%09red
3-4w	Transcriptional misregulation in cancer	KEGG PATHWAY	mmu05202	2	183	0.0154496	0.0353714	Met|Plau	http://www.genome.jp/kegg-bin/show_pathway?mmu05202/mmu:17295%09red/mmu:18792%09red
3-4w	Calcium signaling pathway	KEGG PATHWAY	mmu04020	2	194	0.017225	0.038425	Erbb2|Mylk	http://www.genome.jp/kegg-bin/show_pathway?mmu04020/mmu:13866%09red/mmu:107589%09red
3-4w	Human cytomegalovirus infection	KEGG PATHWAY	mmu05163	2	256	0.0287229	0.0624722	Ptgs2|Itgb3	http://www.genome.jp/kegg-bin/show_pathway?mmu05163/mmu:16416%09red/mmu:19225%09red
3-4w	African trypanosomiasis	KEGG PATHWAY	mmu05143	1	39	0.0401644	0.085227	Lama4	http://www.genome.jp/kegg-bin/show_pathway?mmu05143/mmu:16775%09red
3-4w	Regulation of lipolysis in adipocytes	KEGG PATHWAY	mmu04923	1	56	0.0567543	0.113463	Ptgs2	http://www.genome.jp/kegg-bin/show_pathway?mmu04923/mmu:19225%09red
3-4w	Ovarian steroidogenesis	KEGG PATHWAY	mmu04913	1	57	0.0577215	0.113463	Ptgs2	http://www.genome.jp/kegg-bin/show_pathway?mmu04913/mmu:19225%09red
3-4w	Endometrial cancer	KEGG PATHWAY	mmu05213	1	58	0.0586876	0.113463	Erbb2	http://www.genome.jp/kegg-bin/show_pathway?mmu05213/mmu:13866%09red
3-4w	VEGF signaling pathway	KEGG PATHWAY	mmu04370	1	58	0.0586876	0.113463	Ptgs2	http://www.genome.jp/kegg-bin/show_pathway?mmu04370/mmu:19225%09red
3-4w	Non-small cell lung cancer	KEGG PATHWAY	mmu05223	1	66	0.0663822	0.120882	Erbb2	http://www.genome.jp/kegg-bin/show_pathway?mmu05223/mmu:13866%09red
3-4w	Leishmaniasis	KEGG PATHWAY	mmu05140	1	67	0.0673397	0.120882	Ptgs2	http://www.genome.jp/kegg-bin/show_pathway?mmu05140/mmu:19225%09red
3-4w	Renal cell carcinoma	KEGG PATHWAY	mmu05211	1	68	0.0682963	0.120882	Met	http://www.genome.jp/kegg-bin/show_pathway?mmu05211/mmu:17295%09red
3-4w	p53 signaling pathway	KEGG PATHWAY	mmu04115	1	71	0.0711602	0.120882	Thbs1	http://www.genome.jp/kegg-bin/show_pathway?mmu04115/mmu:21825%09red
3-4w	Melanoma	KEGG PATHWAY	mmu05218	1	72	0.0721129	0.120882	Met	http://www.genome.jp/kegg-bin/show_pathway?mmu05218/mmu:17295%09red
3-4w	Gastric acid secretion	KEGG PATHWAY	mmu04971	1	74	0.0740155	0.120882	Mylk	http://www.genome.jp/kegg-bin/show_pathway?mmu04971/mmu:107589%09red
3-4w	Herpes simplex virus 1 infection	KEGG PATHWAY	mmu05168	2	439	0.0748574	0.120882	Itgb3|Itga5	http://www.genome.jp/kegg-bin/show_pathway?mmu05168/mmu:16402%09red/mmu:16416%09red
3-4w	Pancreatic cancer	KEGG PATHWAY	mmu05212	1	75	0.0749654	0.120882	Erbb2	http://www.genome.jp/kegg-bin/show_pathway?mmu05212/mmu:13866%09red
3-4w	Pertussis	KEGG PATHWAY	mmu05133	1	76	0.0759143	0.120882	Itga5	http://www.genome.jp/kegg-bin/show_pathway?mmu05133/mmu:16402%09red
3-4w	Platinum drug resistance	KEGG PATHWAY	mmu01524	1	77	0.0768623	0.120882	Erbb2	http://www.genome.jp/kegg-bin/show_pathway?mmu01524/mmu:13866%09red
3-4w	Salmonella infection	KEGG PATHWAY	mmu05132	1	78	0.0778094	0.120882	Flna	http://www.genome.jp/kegg-bin/show_pathway?mmu05132/mmu:192176%09red
3-4w	ErbB signaling pathway	KEGG PATHWAY	mmu04012	1	84	0.0834717	0.124334	Erbb2	http://www.genome.jp/kegg-bin/show_pathway?mmu04012/mmu:13866%09red
3-4w	PPAR signaling pathway	KEGG PATHWAY	mmu03320	1	87	0.0862902	0.124334	Sorbs1	http://www.genome.jp/kegg-bin/show_pathway?mmu03320/mmu:20411%09red
3-4w	Complement and coagulation cascades	KEGG PATHWAY	mmu04610	1	88	0.0872278	0.124334	Plau	http://www.genome.jp/kegg-bin/show_pathway?mmu04610/mmu:18792%09red
3-4w	Arachidonic acid metabolism	KEGG PATHWAY	mmu00590	1	89	0.0881644	0.124334	Ptgs2	http://www.genome.jp/kegg-bin/show_pathway?mmu00590/mmu:19225%09red
3-4w	Viral myocarditis	KEGG PATHWAY	mmu05416	1	89	0.0881644	0.124334	Cav1	http://www.genome.jp/kegg-bin/show_pathway?mmu05416/mmu:12389%09red
3-4w	GnRH signaling pathway	KEGG PATHWAY	mmu04912	1	90	0.0891002	0.124334	Mmp2	http://www.genome.jp/kegg-bin/show_pathway?mmu04912/mmu:17390%09red
3-4w	IL-17 signaling pathway	KEGG PATHWAY	mmu04657	1	91	0.090035	0.124334	Ptgs2	http://www.genome.jp/kegg-bin/show_pathway?mmu04657/mmu:19225%09red
3-4w	Chemical carcinogenesis	KEGG PATHWAY	mmu05204	1	94	0.0928338	0.125501	Ptgs2	http://www.genome.jp/kegg-bin/show_pathway?mmu05204/mmu:19225%09red
3-4w	TGF-beta signaling pathway	KEGG PATHWAY	mmu04350	1	95	0.0937648	0.125501	Thbs1	http://www.genome.jp/kegg-bin/show_pathway?mmu04350/mmu:21825%09red
3-4w	AGE-RAGE signaling pathway in diabetic complications	KEGG PATHWAY	mmu04933	1	101	0.0993317	0.130937	Mmp2	http://www.genome.jp/kegg-bin/show_pathway?mmu04933/mmu:17390%09red
3-4w	C-type lectin receptor signaling pathway	KEGG PATHWAY	mmu04625	1	112	0.109451	0.140308	Ptgs2	http://www.genome.jp/kegg-bin/show_pathway?mmu04625/mmu:19225%09red
3-4w	TNF signaling pathway	KEGG PATHWAY	mmu04668	1	113	0.110366	0.140308	Ptgs2	http://www.genome.jp/kegg-bin/show_pathway?mmu04668/mmu:19225%09red
3-4w	HIF-1 signaling pathway	KEGG PATHWAY	mmu04066	1	114	0.111279	0.140308	Erbb2	http://www.genome.jp/kegg-bin/show_pathway?mmu04066/mmu:13866%09red
3-4w	Thyroid hormone signaling pathway	KEGG PATHWAY	mmu04919	1	118	0.114924	0.142834	Itgb3	http://www.genome.jp/kegg-bin/show_pathway?mmu04919/mmu:16416%09red
3-4w	Yersinia infection	KEGG PATHWAY	mmu05135	1	123	0.11946	0.14638	Itga5	http://www.genome.jp/kegg-bin/show_pathway?mmu05135/mmu:16402%09red
3-4w	Osteoclast differentiation	KEGG PATHWAY	mmu04380	1	128	0.123973	0.149801	Itgb3	http://www.genome.jp/kegg-bin/show_pathway?mmu04380/mmu:16416%09red
3-4w	Relaxin signaling pathway	KEGG PATHWAY	mmu04926	1	131	0.12667	0.149978	Mmp2	http://www.genome.jp/kegg-bin/show_pathway?mmu04926/mmu:17390%09red
3-4w	Serotonergic synapse	KEGG PATHWAY	mmu04726	1	132	0.127567	0.149978	Ptgs2	http://www.genome.jp/kegg-bin/show_pathway?mmu04726/mmu:19225%09red
3-4w	Estrogen signaling pathway	KEGG PATHWAY	mmu04915	1	134	0.129359	0.150056	Mmp2	http://www.genome.jp/kegg-bin/show_pathway?mmu04915/mmu:17390%09red
3-4w	Apelin signaling pathway	KEGG PATHWAY	mmu04371	1	139	0.133823	0.152208	Mylk	http://www.genome.jp/kegg-bin/show_pathway?mmu04371/mmu:107589%09red
3-4w	Insulin signaling pathway	KEGG PATHWAY	mmu04910	1	140	0.134713	0.152208	Sorbs1	http://www.genome.jp/kegg-bin/show_pathway?mmu04910/mmu:20411%09red
3-4w	Breast cancer	KEGG PATHWAY	mmu05224	1	147	0.140918	0.157178	Erbb2	http://www.genome.jp/kegg-bin/show_pathway?mmu05224/mmu:13866%09red
3-4w	Retrograde endocannabinoid signaling	KEGG PATHWAY	mmu04723	1	150	0.143564	0.158102	Ptgs2	http://www.genome.jp/kegg-bin/show_pathway?mmu04723/mmu:19225%09red
3-4w	Hepatocellular carcinoma	KEGG PATHWAY	mmu05225	1	171	0.161866	0.175707	Met	http://www.genome.jp/kegg-bin/show_pathway?mmu05225/mmu:17295%09red
3-4w	cGMP-PKG signaling pathway	KEGG PATHWAY	mmu04022	1	173	0.163589	0.175707	Mylk	http://www.genome.jp/kegg-bin/show_pathway?mmu04022/mmu:107589%09red
3-4w	Axon guidance	KEGG PATHWAY	mmu04360	1	180	0.169593	0.179934	Met	http://www.genome.jp/kegg-bin/show_pathway?mmu04360/mmu:17295%09red
3-4w	Kaposi sarcoma-associated herpesvirus infection	KEGG PATHWAY	mmu05167	1	217	0.200635	0.210304	Ptgs2	http://www.genome.jp/kegg-bin/show_pathway?mmu05167/mmu:19225%09red
3-4w	Epstein-Barr virus infection	KEGG PATHWAY	mmu05169	1	230	0.211271	0.218734	Cd44	http://www.genome.jp/kegg-bin/show_pathway?mmu05169/mmu:12505%09red
3-4w	Ras signaling pathway	KEGG PATHWAY	mmu04014	1	233	0.213706	0.218734	Met	http://www.genome.jp/kegg-bin/show_pathway?mmu04014/mmu:17295%09red
3-4w	Endocytosis	KEGG PATHWAY	mmu04144	1	270	0.243139	0.245967	Cav1	http://www.genome.jp/kegg-bin/show_pathway?mmu04144/mmu:12389%09red
3-4w	Metabolic pathways	KEGG PATHWAY	mmu01100	1	1494	0.790324	0.790324	Ptgs2	http://www.genome.jp/kegg-bin/show_pathway?mmu01100/mmu:19225%09red
4-5w	Arachidonic acid metabolism	KEGG PATHWAY	mmu00590	4	89	0.000140766	0.00819208	Ptgds|Gpx3|Hpgds|Ptgs2	http://www.genome.jp/kegg-bin/show_pathway?mmu00590/mmu:19225%09red/mmu:19215%09red/mmu:54486%09red/mmu:14778%09red
4-5w	IL-17 signaling pathway	KEGG PATHWAY	mmu04657	4	91	0.000152827	0.00819208	Ptgs2|Lcn2|Il17rb|Fos	http://www.genome.jp/kegg-bin/show_pathway?mmu04657/mmu:50905%09red/mmu:16819%09red/mmu:14281%09red/mmu:19225%09red
4-5w	Leishmaniasis	KEGG PATHWAY	mmu05140	3	67	0.00102333	0.0240602	Ptgs2|H2-Eb1|Fos	http://www.genome.jp/kegg-bin/show_pathway?mmu05140/mmu:14969%09red/mmu:14281%09red/mmu:19225%09red
4-5w	Thyroid hormone synthesis	KEGG PATHWAY	mmu04918	3	73	0.00129831	0.0267876	Lrp2|Gpx3|Pax8	http://www.genome.jp/kegg-bin/show_pathway?mmu04918/mmu:14778%09red/mmu:14725%09red/mmu:18510%09red
4-5w	Protein digestion and absorption	KEGG PATHWAY	mmu04974	3	90	0.00231538	0.0334407	Col3a1|Col6a3|Col1a1	http://www.genome.jp/kegg-bin/show_pathway?mmu04974/mmu:12842%09red/mmu:12825%09red/mmu:12835%09red
4-5w	AGE-RAGE signaling pathway in diabetic complications	KEGG PATHWAY	mmu04933	3	101	0.00317773	0.0433865	Col3a1|Agt|Col1a1	http://www.genome.jp/kegg-bin/show_pathway?mmu04933/mmu:12842%09red/mmu:11606%09red/mmu:12825%09red
4-5w	Kaposi sarcoma-associated herpesvirus infection	KEGG PATHWAY	mmu05167	4	217	0.00354665	0.0453881	Ptgs2|Irf9|Irf7|Fos	http://www.genome.jp/kegg-bin/show_pathway?mmu05167/mmu:54123%09red/mmu:16391%09red/mmu:14281%09red/mmu:19225%09red
4-5w	Galactose metabolism	KEGG PATHWAY	mmu00052	2	32	0.00412068	0.0490118	Akr1b7|Gk	http://www.genome.jp/kegg-bin/show_pathway?mmu00052/mmu:14635%09red/mmu:11997%09red
4-5w	Renin-angiotensin system	KEGG PATHWAY	mmu04614	2	36	0.00512618	0.0551337	Klk1b21|Agt	http://www.genome.jp/kegg-bin/show_pathway?mmu04614/mmu:16616%09red/mmu:11606%09red
4-5w	Glycine, serine and threonine metabolism	KEGG PATHWAY	mmu00260	2	40	0.00623272	0.0617773	Gldc|Bhmt	http://www.genome.jp/kegg-bin/show_pathway?mmu00260/mmu:12116%09red/mmu:104174%09red
4-5w	Relaxin signaling pathway	KEGG PATHWAY	mmu04926	3	131	0.00644002	0.0632122	Col3a1|Fos|Col1a1	http://www.genome.jp/kegg-bin/show_pathway?mmu04926/mmu:12842%09red/mmu:12825%09red/mmu:14281%09red
4-5w	Estrogen signaling pathway	KEGG PATHWAY	mmu04915	3	134	0.00684426	0.0659005	Krt18|Krt19|Fos	http://www.genome.jp/kegg-bin/show_pathway?mmu04915/mmu:14281%09red/mmu:16669%09red/mmu:16668%09red
4-5w	Hedgehog signaling pathway	KEGG PATHWAY	mmu04340	2	44	0.00743795	0.0696275	Lrp2|Hhip	http://www.genome.jp/kegg-bin/show_pathway?mmu04340/mmu:15245%09red/mmu:14725%09red
4-5w	Measles	KEGG PATHWAY	mmu05162	3	144	0.00829916	0.0739348	Irf9|Irf7|Fos	http://www.genome.jp/kegg-bin/show_pathway?mmu05162/mmu:54123%09red/mmu:16391%09red/mmu:14281%09red
4-5w	Herpes simplex virus 1 infection	KEGG PATHWAY	mmu05168	5	439	0.00841	0.0739348	Cd74|Irf9|Irf7|H2-Eb1|Gm5141	http://www.genome.jp/kegg-bin/show_pathway?mmu05168/mmu:54123%09red/mmu:380850%09red/mmu:14969%09red/mmu:16391%09red/mmu:16149%09red
4-5w	Metabolic pathways	KEGG PATHWAY	mmu01100	10	1494	0.00972703	0.0810266	B3galt4|Ptgs2|Bhmt|Akr1b7|Gldc|Car4|Gpx3|Ptgds|Gk|Hpgds	http://www.genome.jp/kegg-bin/show_pathway?mmu01100/mmu:54486%09red/mmu:11997%09red/mmu:54218%09red/mmu:19215%09red/mmu:12116%09red/mmu:12351%09red/mmu:19225%09red/mmu:14635%09red/mmu:104174%09red/mmu:14778%09red
4-5w	Hepatitis C	KEGG PATHWAY	mmu05160	3	160	0.0109791	0.0880944	Cldn8|Irf9|Irf7	http://www.genome.jp/kegg-bin/show_pathway?mmu05160/mmu:54123%09red/mmu:54420%09red/mmu:16391%09red
4-5w	Regulation of lipolysis in adipocytes	KEGG PATHWAY	mmu04923	2	56	0.011623	0.0897011	Ptgs2|Npy	http://www.genome.jp/kegg-bin/show_pathway?mmu04923/mmu:109648%09red/mmu:19225%09red
4-5w	Influenza A	KEGG PATHWAY	mmu05164	3	164	0.0117183	0.0897512	Irf9|Irf7|H2-Eb1	http://www.genome.jp/kegg-bin/show_pathway?mmu05164/mmu:54123%09red/mmu:14969%09red/mmu:16391%09red
4-5w	Cell adhesion molecules (CAMs)	KEGG PATHWAY	mmu04514	3	171	0.0130793	0.0958201	Cldn8|Vcan|H2-Eb1	http://www.genome.jp/kegg-bin/show_pathway?mmu04514/mmu:14969%09red/mmu:54420%09red/mmu:13003%09red
4-5w	Glutathione metabolism	KEGG PATHWAY	mmu00480	2	64	0.0148653	0.0964615	Gpx3|Hpgds	http://www.genome.jp/kegg-bin/show_pathway?mmu00480/mmu:54486%09red/mmu:14778%09red
4-5w	Drug metabolism - cytochrome P450	KEGG PATHWAY	mmu00982	2	68	0.0166157	0.0964615	Fmo2|Hpgds	http://www.genome.jp/kegg-bin/show_pathway?mmu00982/mmu:54486%09red/mmu:55990%09red
4-5w	Neuroactive ligand-receptor interaction	KEGG PATHWAY	mmu04080	4	348	0.017478	0.0964615	Pth2|Agt|Npy|Chrna2	http://www.genome.jp/kegg-bin/show_pathway?mmu04080/mmu:110902%09red/mmu:11606%09red/mmu:109648%09red/mmu:114640%09red
4-5w	Pathways in cancer	KEGG PATHWAY	mmu05200	5	535	0.0182351	0.0964615	Ptgs2|Hhip|Pax8|Agt|Fos	http://www.genome.jp/kegg-bin/show_pathway?mmu05200/mmu:11606%09red/mmu:18510%09red/mmu:15245%09red/mmu:14281%09red/mmu:19225%09red
4-5w	Human papillomavirus infection	KEGG PATHWAY	mmu05165	4	361	0.0196739	0.0970257	Ptgs2|Col6a3|Irf9|Col1a1	http://www.genome.jp/kegg-bin/show_pathway?mmu05165/mmu:12842%09red/mmu:19225%09red/mmu:16391%09red/mmu:12835%09red
4-5w	Pertussis	KEGG PATHWAY	mmu05133	2	76	0.0203646	0.0972215	C4bp|Fos	http://www.genome.jp/kegg-bin/show_pathway?mmu05133/mmu:14281%09red/mmu:12269%09red
4-5w	cAMP signaling pathway	KEGG PATHWAY	mmu04024	3	213	0.0230846	0.0989614	Hhip|Npy|Fos	http://www.genome.jp/kegg-bin/show_pathway?mmu04024/mmu:109648%09red/mmu:15245%09red/mmu:14281%09red
4-5w	Rheumatoid arthritis	KEGG PATHWAY	mmu05323	2	84	0.0244308	0.0989614	H2-Eb1|Fos	http://www.genome.jp/kegg-bin/show_pathway?mmu05323/mmu:14969%09red/mmu:14281%09red
4-5w	ECM-receptor interaction	KEGG PATHWAY	mmu04512	2	86	0.0254951	0.0999823	Col6a3|Col1a1	http://www.genome.jp/kegg-bin/show_pathway?mmu04512/mmu:12842%09red/mmu:12835%09red
4-5w	Th1 and Th2 cell differentiation	KEGG PATHWAY	mmu04658	2	87	0.0260342	0.0999823	H2-Eb1|Fos	http://www.genome.jp/kegg-bin/show_pathway?mmu04658/mmu:14969%09red/mmu:14281%09red
4-5w	Progesterone-mediated oocyte maturation	KEGG PATHWAY	mmu04914	2	90	0.0276792	0.0999823	Apc2|Cdh1	http://www.genome.jp/kegg-bin/show_pathway?mmu04914/mmu:56371%09red/mmu:99152%09red
4-5w	Epstein-Barr virus infection	KEGG PATHWAY	mmu05169	3	230	0.0280402	0.100885	Irf9|Irf7|H2-Eb1	http://www.genome.jp/kegg-bin/show_pathway?mmu05169/mmu:54123%09red/mmu:14969%09red/mmu:16391%09red
4-5w	Antigen processing and presentation	KEGG PATHWAY	mmu04612	2	91	0.0282367	0.101231	Cd74|H2-Eb1	http://www.genome.jp/kegg-bin/show_pathway?mmu04612/mmu:14969%09red/mmu:16149%09red
4-5w	Chemical carcinogenesis	KEGG PATHWAY	mmu05204	2	94	0.0299359	0.10147	Ptgs2|Hpgds	http://www.genome.jp/kegg-bin/show_pathway?mmu05204/mmu:54486%09red/mmu:19225%09red
4-5w	Hematopoietic cell lineage	KEGG PATHWAY	mmu04640	2	95	0.0305112	0.10147	Cd24a|H2-Eb1	http://www.genome.jp/kegg-bin/show_pathway?mmu04640/mmu:14969%09red/mmu:12484%09red
4-5w	Toll-like receptor signaling pathway	KEGG PATHWAY	mmu04620	2	99	0.032856	0.102584	Irf7|Fos	http://www.genome.jp/kegg-bin/show_pathway?mmu04620/mmu:54123%09red/mmu:14281%09red
4-5w	Human T-cell leukemia virus 1 infection	KEGG PATHWAY	mmu05166	3	246	0.03318	0.102584	Apc2|H2-Eb1|Fos	http://www.genome.jp/kegg-bin/show_pathway?mmu05166/mmu:99152%09red/mmu:14969%09red/mmu:14281%09red
4-5w	Th17 cell differentiation	KEGG PATHWAY	mmu04659	2	102	0.0346596	0.103551	H2-Eb1|Fos	http://www.genome.jp/kegg-bin/show_pathway?mmu04659/mmu:14969%09red/mmu:14281%09red
4-5w	Amoebiasis	KEGG PATHWAY	mmu05146	2	103	0.0352692	0.103551	Col3a1|Col1a1	http://www.genome.jp/kegg-bin/show_pathway?mmu05146/mmu:12842%09red/mmu:12825%09red
4-5w	C-type lectin receptor signaling pathway	KEGG PATHWAY	mmu04625	2	112	0.0409397	0.108091	Ptgs2|Irf9	http://www.genome.jp/kegg-bin/show_pathway?mmu04625/mmu:16391%09red/mmu:19225%09red
4-5w	TNF signaling pathway	KEGG PATHWAY	mmu04668	2	113	0.0415898	0.108091	Ptgs2|Fos	http://www.genome.jp/kegg-bin/show_pathway?mmu04668/mmu:14281%09red/mmu:19225%09red
4-5w	Glycosphingolipid biosynthesis - ganglio series	KEGG PATHWAY	mmu00604	1	15	0.0439387	0.109955	B3galt4	http://www.genome.jp/kegg-bin/show_pathway?mmu00604/mmu:54218%09red
4-5w	MicroRNAs in cancer	KEGG PATHWAY	mmu05206	3	282	0.0464031	0.113574	Erbb3|St14|Ptgs2	http://www.genome.jp/kegg-bin/show_pathway?mmu05206/mmu:13867%09red/mmu:19143%09red/mmu:19225%09red
4-5w	Cell cycle	KEGG PATHWAY	mmu04110	2	123	0.0482997	0.115097	Apc2|Cdh1	http://www.genome.jp/kegg-bin/show_pathway?mmu04110/mmu:56371%09red/mmu:99152%09red
4-5w	Nitrogen metabolism	KEGG PATHWAY	mmu00910	1	17	0.0492948	0.115097	Car4	http://www.genome.jp/kegg-bin/show_pathway?mmu00910/mmu:12351%09red
4-5w	Platelet activation	KEGG PATHWAY	mmu04611	2	125	0.0496861	0.115743	Col3a1|Col1a1	http://www.genome.jp/kegg-bin/show_pathway?mmu04611/mmu:12842%09red/mmu:12825%09red
4-5w	Osteoclast differentiation	KEGG PATHWAY	mmu04380	2	128	0.0517925	0.118585	Irf9|Fos	http://www.genome.jp/kegg-bin/show_pathway?mmu04380/mmu:16391%09red/mmu:14281%09red
4-5w	Ubiquitin mediated proteolysis	KEGG PATHWAY	mmu04120	2	139	0.0597809	0.126996	Apc2|Cdh1	http://www.genome.jp/kegg-bin/show_pathway?mmu04120/mmu:56371%09red/mmu:99152%09red
4-5w	Proximal tubule bicarbonate reclamation	KEGG PATHWAY	mmu04964	1	22	0.0625553	0.130939	Car4	http://www.genome.jp/kegg-bin/show_pathway?mmu04964/mmu:12351%09red
4-5w	Glycosaminoglycan biosynthesis - heparan sulfate / heparin	KEGG PATHWAY	mmu00534	1	24	0.067808	0.13575	Hs6st2	http://www.genome.jp/kegg-bin/show_pathway?mmu00534/mmu:50786%09red
4-5w	Vitamin digestion and absorption	KEGG PATHWAY	mmu04977	1	24	0.067808	0.13575	Slc46a1	http://www.genome.jp/kegg-bin/show_pathway?mmu04977/mmu:52466%09red
4-5w	Asthma	KEGG PATHWAY	mmu05310	1	25	0.0704234	0.137183	H2-Eb1	http://www.genome.jp/kegg-bin/show_pathway?mmu05310/mmu:14969%09red
4-5w	Oxytocin signaling pathway	KEGG PATHWAY	mmu04921	2	154	0.0713002	0.138358	Ptgs2|Fos	http://www.genome.jp/kegg-bin/show_pathway?mmu04921/mmu:14281%09red/mmu:19225%09red
4-5w	Folate biosynthesis	KEGG PATHWAY	mmu00790	1	26	0.0730316	0.139311	Akr1b7	http://www.genome.jp/kegg-bin/show_pathway?mmu00790/mmu:11997%09red
4-5w	Hepatitis B	KEGG PATHWAY	mmu05161	2	163	0.0785296	0.144879	Irf7|Fos	http://www.genome.jp/kegg-bin/show_pathway?mmu05161/mmu:54123%09red/mmu:14281%09red
4-5w	PI3K-Akt signaling pathway	KEGG PATHWAY	mmu04151	3	358	0.0814191	0.147253	Erbb3|Col6a3|Col1a1	http://www.genome.jp/kegg-bin/show_pathway?mmu04151/mmu:12842%09red/mmu:12835%09red/mmu:13867%09red
4-5w	Antifolate resistance	KEGG PATHWAY	mmu01523	1	30	0.0833919	0.150016	Slc46a1	http://www.genome.jp/kegg-bin/show_pathway?mmu01523/mmu:52466%09red
4-5w	Glyoxylate and dicarboxylate metabolism	KEGG PATHWAY	mmu00630	1	31	0.085964	0.150363	Gldc	http://www.genome.jp/kegg-bin/show_pathway?mmu00630/mmu:104174%09red
4-5w	Autophagy - other	KEGG PATHWAY	mmu04136	1	32	0.088529	0.152216	Atg4a	http://www.genome.jp/kegg-bin/show_pathway?mmu04136/mmu:666468%09red
4-5w	Tuberculosis	KEGG PATHWAY	mmu05152	2	178	0.0910574	0.154511	Cd74|H2-Eb1	http://www.genome.jp/kegg-bin/show_pathway?mmu05152/mmu:14969%09red/mmu:16149%09red
4-5w	Pentose and glucuronate interconversions	KEGG PATHWAY	mmu00040	1	34	0.0936375	0.15596	Akr1b7	http://www.genome.jp/kegg-bin/show_pathway?mmu00040/mmu:11997%09red
4-5w	DNA replication	KEGG PATHWAY	mmu03030	1	35	0.0961811	0.157345	Pole2	http://www.genome.jp/kegg-bin/show_pathway?mmu03030/mmu:18974%09red
4-5w	Fructose and mannose metabolism	KEGG PATHWAY	mmu00051	1	35	0.0961811	0.157345	Akr1b7	http://www.genome.jp/kegg-bin/show_pathway?mmu00051/mmu:11997%09red
4-5w	Base excision repair	KEGG PATHWAY	mmu03410	1	35	0.0961811	0.157345	Pole2	http://www.genome.jp/kegg-bin/show_pathway?mmu03410/mmu:18974%09red
4-5w	Thyroid cancer	KEGG PATHWAY	mmu05216	1	37	0.101247	0.162478	Pax8	http://www.genome.jp/kegg-bin/show_pathway?mmu05216/mmu:18510%09red
4-5w	Focal adhesion	KEGG PATHWAY	mmu04510	2	199	0.109487	0.170557	Col6a3|Col1a1	http://www.genome.jp/kegg-bin/show_pathway?mmu04510/mmu:12842%09red/mmu:12835%09red
4-5w	NOD-like receptor signaling pathway	KEGG PATHWAY	mmu04621	2	206	0.115834	0.176246	Irf9|Irf7	http://www.genome.jp/kegg-bin/show_pathway?mmu04621/mmu:54123%09red/mmu:16391%09red
4-5w	Proteoglycans in cancer	KEGG PATHWAY	mmu05205	2	206	0.115834	0.176246	Erbb3|Col1a1	http://www.genome.jp/kegg-bin/show_pathway?mmu05205/mmu:12842%09red/mmu:13867%09red
4-5w	Intestinal immune network for IgA production	KEGG PATHWAY	mmu04672	1	43	0.116277	0.176246	H2-Eb1	http://www.genome.jp/kegg-bin/show_pathway?mmu04672/mmu:14969%09red
4-5w	Nucleotide excision repair	KEGG PATHWAY	mmu03420	1	43	0.116277	0.176246	Pole2	http://www.genome.jp/kegg-bin/show_pathway?mmu03420/mmu:18974%09red
4-5w	Mineral absorption	KEGG PATHWAY	mmu04978	1	47	0.126159	0.183784	Slc46a1	http://www.genome.jp/kegg-bin/show_pathway?mmu04978/mmu:52466%09red
4-5w	ABC transporters	KEGG PATHWAY	mmu02010	1	48	0.128612	0.185752	Abcb5	http://www.genome.jp/kegg-bin/show_pathway?mmu02010/mmu:77706%09red
4-5w	Amino sugar and nucleotide sugar metabolism	KEGG PATHWAY	mmu00520	1	49	0.131058	0.187943	Gk	http://www.genome.jp/kegg-bin/show_pathway?mmu00520/mmu:14635%09red
4-5w	Cholesterol metabolism	KEGG PATHWAY	mmu04979	1	49	0.131058	0.187943	Lrp2	http://www.genome.jp/kegg-bin/show_pathway?mmu04979/mmu:14725%09red
4-5w	Cysteine and methionine metabolism	KEGG PATHWAY	mmu00270	1	52	0.138356	0.194546	Bhmt	http://www.genome.jp/kegg-bin/show_pathway?mmu00270/mmu:12116%09red
4-5w	Viral carcinogenesis	KEGG PATHWAY	mmu05203	2	231	0.139211	0.195476	Irf9|Irf7	http://www.genome.jp/kegg-bin/show_pathway?mmu05203/mmu:54123%09red/mmu:16391%09red
4-5w	Ovarian steroidogenesis	KEGG PATHWAY	mmu04913	1	57	0.150386	0.206016	Ptgs2	http://www.genome.jp/kegg-bin/show_pathway?mmu04913/mmu:19225%09red
4-5w	Endocrine and other factor-regulated calcium reabsorption	KEGG PATHWAY	mmu04961	1	57	0.150386	0.206016	Klk1b21	http://www.genome.jp/kegg-bin/show_pathway?mmu04961/mmu:16616%09red
4-5w	VEGF signaling pathway	KEGG PATHWAY	mmu04370	1	58	0.152772	0.208156	Ptgs2	http://www.genome.jp/kegg-bin/show_pathway?mmu04370/mmu:19225%09red
4-5w	Inflammatory bowel disease (IBD)	KEGG PATHWAY	mmu05321	1	59	0.155151	0.210265	H2-Eb1	http://www.genome.jp/kegg-bin/show_pathway?mmu05321/mmu:14969%09red
4-5w	Glycerolipid metabolism	KEGG PATHWAY	mmu00561	1	61	0.159889	0.214672	Akr1b7	http://www.genome.jp/kegg-bin/show_pathway?mmu00561/mmu:11997%09red
4-5w	Basal cell carcinoma	KEGG PATHWAY	mmu05217	1	63	0.164601	0.219541	Hhip	http://www.genome.jp/kegg-bin/show_pathway?mmu05217/mmu:15245%09red
4-5w	Allograft rejection	KEGG PATHWAY	mmu05330	1	64	0.166948	0.221792	H2-Eb1	http://www.genome.jp/kegg-bin/show_pathway?mmu05330/mmu:14969%09red
4-5w	Cytosolic DNA-sensing pathway	KEGG PATHWAY	mmu04623	1	64	0.166948	0.221792	Irf7	http://www.genome.jp/kegg-bin/show_pathway?mmu04623/mmu:54123%09red
4-5w	Graft-versus-host disease	KEGG PATHWAY	mmu05332	1	65	0.169287	0.224311	H2-Eb1	http://www.genome.jp/kegg-bin/show_pathway?mmu05332/mmu:14969%09red
4-5w	Metabolism of xenobiotics by cytochrome P450	KEGG PATHWAY	mmu00980	1	66	0.171621	0.225922	Hpgds	http://www.genome.jp/kegg-bin/show_pathway?mmu00980/mmu:54486%09red
4-5w	Amphetamine addiction	KEGG PATHWAY	mmu05031	1	68	0.176268	0.229648	Fos	http://www.genome.jp/kegg-bin/show_pathway?mmu05031/mmu:14281%09red
4-5w	RIG-I-like receptor signaling pathway	KEGG PATHWAY	mmu04622	1	68	0.176268	0.229648	Irf7	http://www.genome.jp/kegg-bin/show_pathway?mmu04622/mmu:54123%09red
4-5w	Cortisol synthesis and secretion	KEGG PATHWAY	mmu04927	1	69	0.178581	0.231469	Agt	http://www.genome.jp/kegg-bin/show_pathway?mmu04927/mmu:11606%09red
4-5w	Type I diabetes mellitus	KEGG PATHWAY	mmu04940	1	70	0.180889	0.233263	H2-Eb1	http://www.genome.jp/kegg-bin/show_pathway?mmu04940/mmu:14969%09red
4-5w	Adipocytokine signaling pathway	KEGG PATHWAY	mmu04920	1	71	0.18319	0.23533	Npy	http://www.genome.jp/kegg-bin/show_pathway?mmu04920/mmu:109648%09red
4-5w	Prolactin signaling pathway	KEGG PATHWAY	mmu04917	1	72	0.185484	0.237073	Fos	http://www.genome.jp/kegg-bin/show_pathway?mmu04917/mmu:14281%09red
4-5w	Renin secretion	KEGG PATHWAY	mmu04924	1	76	0.194599	0.245005	Agt	http://www.genome.jp/kegg-bin/show_pathway?mmu04924/mmu:11606%09red
4-5w	Salmonella infection	KEGG PATHWAY	mmu05132	1	78	0.199118	0.248529	Fos	http://www.genome.jp/kegg-bin/show_pathway?mmu05132/mmu:14281%09red
4-5w	Autoimmune thyroid disease	KEGG PATHWAY	mmu05320	1	79	0.201368	0.250102	H2-Eb1	http://www.genome.jp/kegg-bin/show_pathway?mmu05320/mmu:14969%09red
4-5w	MAPK signaling pathway	KEGG PATHWAY	mmu04010	2	294	0.201673	0.250174	Erbb3|Fos	http://www.genome.jp/kegg-bin/show_pathway?mmu04010/mmu:13867%09red/mmu:14281%09red
4-5w	EGFR tyrosine kinase inhibitor resistance	KEGG PATHWAY	mmu01521	1	80	0.203612	0.251961	Erbb3	http://www.genome.jp/kegg-bin/show_pathway?mmu01521/mmu:13867%09red
4-5w	B cell receptor signaling pathway	KEGG PATHWAY	mmu04662	1	83	0.210306	0.257409	Fos	http://www.genome.jp/kegg-bin/show_pathway?mmu04662/mmu:14281%09red
4-5w	ErbB signaling pathway	KEGG PATHWAY	mmu04012	1	84	0.212525	0.25981	Erbb3	http://www.genome.jp/kegg-bin/show_pathway?mmu04012/mmu:13867%09red
4-5w	PD-L1 expression and PD-1 checkpoint pathway in cancer	KEGG PATHWAY	mmu05235	1	88	0.22134	0.267994	Fos	http://www.genome.jp/kegg-bin/show_pathway?mmu05235/mmu:14281%09red
4-5w	Colorectal cancer	KEGG PATHWAY	mmu05210	1	88	0.22134	0.267994	Fos	http://www.genome.jp/kegg-bin/show_pathway?mmu05210/mmu:14281%09red
4-5w	Complement and coagulation cascades	KEGG PATHWAY	mmu04610	1	88	0.22134	0.267994	C4bp	http://www.genome.jp/kegg-bin/show_pathway?mmu04610/mmu:12269%09red
4-5w	Viral myocarditis	KEGG PATHWAY	mmu05416	1	89	0.223528	0.269675	H2-Eb1	http://www.genome.jp/kegg-bin/show_pathway?mmu05416/mmu:14969%09red
4-5w	Hypertrophic cardiomyopathy (HCM)	KEGG PATHWAY	mmu05410	1	91	0.227887	0.273952	Agt	http://www.genome.jp/kegg-bin/show_pathway?mmu05410/mmu:11606%09red
4-5w	Small cell lung cancer	KEGG PATHWAY	mmu05222	1	92	0.230057	0.275578	Ptgs2	http://www.genome.jp/kegg-bin/show_pathway?mmu05222/mmu:19225%09red
4-5w	Endocrine resistance	KEGG PATHWAY	mmu01522	1	93	0.232221	0.277841	Fos	http://www.genome.jp/kegg-bin/show_pathway?mmu01522/mmu:14281%09red
4-5w	Dilated cardiomyopathy (DCM)	KEGG PATHWAY	mmu05414	1	95	0.236531	0.281664	Agt	http://www.genome.jp/kegg-bin/show_pathway?mmu05414/mmu:11606%09red
4-5w	Staphylococcus aureus infection	KEGG PATHWAY	mmu05150	1	96	0.238677	0.283885	H2-Eb1	http://www.genome.jp/kegg-bin/show_pathway?mmu05150/mmu:14969%09red
4-5w	Circadian entrainment	KEGG PATHWAY	mmu04713	1	99	0.245079	0.289796	Fos	http://www.genome.jp/kegg-bin/show_pathway?mmu04713/mmu:14281%09red
4-5w	Choline metabolism in cancer	KEGG PATHWAY	mmu05231	1	99	0.245079	0.289796	Fos	http://www.genome.jp/kegg-bin/show_pathway?mmu05231/mmu:14281%09red
4-5w	Aldosterone synthesis and secretion	KEGG PATHWAY	mmu04925	1	102	0.251428	0.295919	Agt	http://www.genome.jp/kegg-bin/show_pathway?mmu04925/mmu:11606%09red
4-5w	Chagas disease (American trypanosomiasis)	KEGG PATHWAY	mmu05142	1	103	0.253533	0.296934	Fos	http://www.genome.jp/kegg-bin/show_pathway?mmu05142/mmu:14281%09red
4-5w	T cell receptor signaling pathway	KEGG PATHWAY	mmu04660	1	103	0.253533	0.296934	Fos	http://www.genome.jp/kegg-bin/show_pathway?mmu04660/mmu:14281%09red
4-5w	Parathyroid hormone synthesis, secretion and action	KEGG PATHWAY	mmu04928	1	107	0.261893	0.304337	Fos	http://www.genome.jp/kegg-bin/show_pathway?mmu04928/mmu:14281%09red
4-5w	Toxoplasmosis	KEGG PATHWAY	mmu05145	1	108	0.263968	0.306046	H2-Eb1	http://www.genome.jp/kegg-bin/show_pathway?mmu05145/mmu:14969%09red
4-5w	NF-kappa B signaling pathway	KEGG PATHWAY	mmu04064	1	109	0.266038	0.307739	Ptgs2	http://www.genome.jp/kegg-bin/show_pathway?mmu04064/mmu:19225%09red
4-5w	Insulin resistance	KEGG PATHWAY	mmu04931	1	110	0.268102	0.309066	Agt	http://www.genome.jp/kegg-bin/show_pathway?mmu04931/mmu:11606%09red
4-5w	Cholinergic synapse	KEGG PATHWAY	mmu04725	1	113	0.274259	0.314371	Fos	http://www.genome.jp/kegg-bin/show_pathway?mmu04725/mmu:14281%09red
4-5w	Leukocyte transendothelial migration	KEGG PATHWAY	mmu04670	1	115	0.278335	0.318322	Cldn8	http://www.genome.jp/kegg-bin/show_pathway?mmu04670/mmu:54420%09red
4-5w	Oocyte meiosis	KEGG PATHWAY	mmu04114	1	119	0.28642	0.325726	Apc2	http://www.genome.jp/kegg-bin/show_pathway?mmu04114/mmu:99152%09red
4-5w	Carbon metabolism	KEGG PATHWAY	mmu01200	1	121	0.290428	0.329174	Gldc	http://www.genome.jp/kegg-bin/show_pathway?mmu01200/mmu:104174%09red
4-5w	Yersinia infection	KEGG PATHWAY	mmu05135	1	123	0.294414	0.332573	Fos	http://www.genome.jp/kegg-bin/show_pathway?mmu05135/mmu:14281%09red
4-5w	Lysosome	KEGG PATHWAY	mmu04142	1	124	0.296399	0.333697	Ap3b2	http://www.genome.jp/kegg-bin/show_pathway?mmu04142/mmu:11775%09red
4-5w	Autophagy - animal	KEGG PATHWAY	mmu04140	1	130	0.308192	0.345435	Atg4a	http://www.genome.jp/kegg-bin/show_pathway?mmu04140/mmu:666468%09red
4-5w	FoxO signaling pathway	KEGG PATHWAY	mmu04068	1	132	0.31208	0.349018	Fbxo32	http://www.genome.jp/kegg-bin/show_pathway?mmu04068/mmu:67731%09red
4-5w	Serotonergic synapse	KEGG PATHWAY	mmu04726	1	132	0.31208	0.349018	Ptgs2	http://www.genome.jp/kegg-bin/show_pathway?mmu04726/mmu:19225%09red
4-5w	Dopaminergic synapse	KEGG PATHWAY	mmu04728	1	135	0.31787	0.354318	Fos	http://www.genome.jp/kegg-bin/show_pathway?mmu04728/mmu:14281%09red
4-5w	Apoptosis	KEGG PATHWAY	mmu04210	1	136	0.31979	0.355283	Fos	http://www.genome.jp/kegg-bin/show_pathway?mmu04210/mmu:14281%09red
4-5w	Vascular smooth muscle contraction	KEGG PATHWAY	mmu04270	1	140	0.327414	0.362161	Agt	http://www.genome.jp/kegg-bin/show_pathway?mmu04270/mmu:11606%09red
4-5w	Systemic lupus erythematosus	KEGG PATHWAY	mmu05322	1	143	0.333077	0.36722	H2-Eb1	http://www.genome.jp/kegg-bin/show_pathway?mmu05322/mmu:14969%09red
4-5w	Fluid shear stress and atherosclerosis	KEGG PATHWAY	mmu05418	1	143	0.333077	0.36722	Fos	http://www.genome.jp/kegg-bin/show_pathway?mmu05418/mmu:14281%09red
4-5w	Breast cancer	KEGG PATHWAY	mmu05224	1	147	0.340553	0.373427	Fos	http://www.genome.jp/kegg-bin/show_pathway?mmu05224/mmu:14281%09red
4-5w	Phospholipase D signaling pathway	KEGG PATHWAY	mmu04072	1	149	0.344261	0.376675	Agt	http://www.genome.jp/kegg-bin/show_pathway?mmu04072/mmu:11606%09red
4-5w	Retrograde endocannabinoid signaling	KEGG PATHWAY	mmu04723	1	150	0.346106	0.377469	Ptgs2	http://www.genome.jp/kegg-bin/show_pathway?mmu04723/mmu:19225%09red
4-5w	Adrenergic signaling in cardiomyocytes	KEGG PATHWAY	mmu04261	1	152	0.349783	0.380248	Agt	http://www.genome.jp/kegg-bin/show_pathway?mmu04261/mmu:11606%09red
4-5w	mTOR signaling pathway	KEGG PATHWAY	mmu04150	1	155	0.355259	0.385372	Lamtor4	http://www.genome.jp/kegg-bin/show_pathway?mmu04150/mmu:66096%09red
4-5w	Cushing syndrome	KEGG PATHWAY	mmu04934	1	159	0.362489	0.392373	Agt	http://www.genome.jp/kegg-bin/show_pathway?mmu04934/mmu:11606%09red
4-5w	Jak-STAT signaling pathway	KEGG PATHWAY	mmu04630	1	165	0.373184	0.401799	Irf9	http://www.genome.jp/kegg-bin/show_pathway?mmu04630/mmu:16391%09red
4-5w	Tight junction	KEGG PATHWAY	mmu04530	1	167	0.37671	0.404303	Cldn8	http://www.genome.jp/kegg-bin/show_pathway?mmu04530/mmu:54420%09red
4-5w	Necroptosis	KEGG PATHWAY	mmu04217	1	177	0.394044	0.419788	Irf9	http://www.genome.jp/kegg-bin/show_pathway?mmu04217/mmu:16391%09red
4-5w	Phagosome	KEGG PATHWAY	mmu04145	1	181	0.400843	0.424793	H2-Eb1	http://www.genome.jp/kegg-bin/show_pathway?mmu04145/mmu:14969%09red
4-5w	Transcriptional misregulation in cancer	KEGG PATHWAY	mmu05202	1	183	0.404215	0.42747	Pax8	http://www.genome.jp/kegg-bin/show_pathway?mmu05202/mmu:18510%09red
4-5w	Calcium signaling pathway	KEGG PATHWAY	mmu04020	1	194	0.422424	0.444402	Erbb3	http://www.genome.jp/kegg-bin/show_pathway?mmu04020/mmu:13867%09red
4-5w	Alcoholism	KEGG PATHWAY	mmu05034	1	199	0.430517	0.451976	Npy	http://www.genome.jp/kegg-bin/show_pathway?mmu05034/mmu:109648%09red
4-5w	Regulation of actin cytoskeleton	KEGG PATHWAY	mmu04810	1	217	0.458734	0.479607	Iqgap3	http://www.genome.jp/kegg-bin/show_pathway?mmu04810/mmu:404710%09red
4-5w	Human immunodeficiency virus 1 infection	KEGG PATHWAY	mmu05170	1	239	0.491346	0.511061	Fos	http://www.genome.jp/kegg-bin/show_pathway?mmu05170/mmu:14281%09red
4-5w	Human cytomegalovirus infection	KEGG PATHWAY	mmu05163	1	256	0.515207	0.533682	Ptgs2	http://www.genome.jp/kegg-bin/show_pathway?mmu05163/mmu:19225%09red
4-5w	Cytokine-cytokine receptor interaction	KEGG PATHWAY	mmu04060	1	296	0.567064	0.583216	Il17rb	http://www.genome.jp/kegg-bin/show_pathway?mmu04060/mmu:50905%09red
5-6w	Complement and coagulation cascades	KEGG PATHWAY	mmu04610	2	88	0.0026154	0.0516353	C3ar1|Fgg	http://www.genome.jp/kegg-bin/show_pathway?mmu04610/mmu:12267%09red/mmu:99571%09red
5-6w	Staphylococcus aureus infection	KEGG PATHWAY	mmu05150	2	96	0.0030909	0.0516353	C3ar1|Fgg	http://www.genome.jp/kegg-bin/show_pathway?mmu05150/mmu:12267%09red/mmu:99571%09red
5-6w	Cell adhesion molecules (CAMs)	KEGG PATHWAY	mmu04514	2	171	0.00930378	0.0516353	Vcan|Cadm3	http://www.genome.jp/kegg-bin/show_pathway?mmu04514/mmu:94332%09red/mmu:13003%09red
5-6w	Taurine and hypotaurine metabolism	KEGG PATHWAY	mmu00430	1	11	0.0100372	0.0516353	Gad1	http://www.genome.jp/kegg-bin/show_pathway?mmu00430/mmu:14415%09red
5-6w	Butanoate metabolism	KEGG PATHWAY	mmu00650	1	27	0.0232683	0.0603675	Gad1	http://www.genome.jp/kegg-bin/show_pathway?mmu00650/mmu:14415%09red
5-6w	beta-Alanine metabolism	KEGG PATHWAY	mmu00410	1	34	0.029003	0.0672239	Gad1	http://www.genome.jp/kegg-bin/show_pathway?mmu00410/mmu:14415%09red
5-6w	Alanine, aspartate and glutamate metabolism	KEGG PATHWAY	mmu00250	1	38	0.0322652	0.0678031	Gad1	http://www.genome.jp/kegg-bin/show_pathway?mmu00250/mmu:14415%09red
5-6w	Neuroactive ligand-receptor interaction	KEGG PATHWAY	mmu04080	2	348	0.0348416	0.0691243	C3ar1|Fshr	http://www.genome.jp/kegg-bin/show_pathway?mmu04080/mmu:12267%09red/mmu:14309%09red
5-6w	Ovarian steroidogenesis	KEGG PATHWAY	mmu04913	1	57	0.0476166	0.0825502	Fshr	http://www.genome.jp/kegg-bin/show_pathway?mmu04913/mmu:14309%09red
5-6w	Type I diabetes mellitus	KEGG PATHWAY	mmu04940	1	70	0.0579839	0.0960358	Gad1	http://www.genome.jp/kegg-bin/show_pathway?mmu04940/mmu:14415%09red
5-6w	Cardiac muscle contraction	KEGG PATHWAY	mmu04260	1	86	0.0705937	0.107779	Myh6	http://www.genome.jp/kegg-bin/show_pathway?mmu04260/mmu:17888%09red
5-6w	Viral myocarditis	KEGG PATHWAY	mmu05416	1	89	0.0729397	0.110003	Myh6	http://www.genome.jp/kegg-bin/show_pathway?mmu05416/mmu:17888%09red
5-6w	GABAergic synapse	KEGG PATHWAY	mmu04727	1	90	0.0737205	0.11073	Gad1	http://www.genome.jp/kegg-bin/show_pathway?mmu04727/mmu:14415%09red
5-6w	Hypertrophic cardiomyopathy (HCM)	KEGG PATHWAY	mmu05410	1	91	0.0745006	0.111003	Myh6	http://www.genome.jp/kegg-bin/show_pathway?mmu05410/mmu:17888%09red
5-6w	Dilated cardiomyopathy (DCM)	KEGG PATHWAY	mmu05414	1	95	0.0776146	0.114266	Myh6	http://www.genome.jp/kegg-bin/show_pathway?mmu05414/mmu:17888%09red
5-6w	Thyroid hormone signaling pathway	KEGG PATHWAY	mmu04919	1	118	0.0953245	0.13147	Myh6	http://www.genome.jp/kegg-bin/show_pathway?mmu04919/mmu:17888%09red
5-6w	Platelet activation	KEGG PATHWAY	mmu04611	1	125	0.100649	0.134804	Fgg	http://www.genome.jp/kegg-bin/show_pathway?mmu04611/mmu:99571%09red
5-6w	Adrenergic signaling in cardiomyocytes	KEGG PATHWAY	mmu04261	1	152	0.120902	0.153612	Myh6	http://www.genome.jp/kegg-bin/show_pathway?mmu04261/mmu:17888%09red
5-6w	cGMP-PKG signaling pathway	KEGG PATHWAY	mmu04022	1	173	0.136349	0.167501	Myh6	http://www.genome.jp/kegg-bin/show_pathway?mmu04022/mmu:17888%09red
5-6w	NOD-like receptor signaling pathway	KEGG PATHWAY	mmu04621	1	206	0.160092	0.192838	Nlrp12	http://www.genome.jp/kegg-bin/show_pathway?mmu04621/mmu:378425%09red
5-6w	cAMP signaling pathway	KEGG PATHWAY	mmu04024	1	213	0.165047	0.196889	Fshr	http://www.genome.jp/kegg-bin/show_pathway?mmu04024/mmu:14309%09red
5-6w	Olfactory transduction	KEGG PATHWAY	mmu04740	1	1134	0.620349	0.635772	Olfr715b	http://www.genome.jp/kegg-bin/show_pathway?mmu04740/mmu:384732%09red
5-6w	Metabolic pathways	KEGG PATHWAY	mmu01100	1	1494	0.722496	0.732366	Gad1	http://www.genome.jp/kegg-bin/show_pathway?mmu01100/mmu:14415%09red
6-7w	Neuroactive ligand-receptor interaction	KEGG PATHWAY	mmu04080	7	348	0.000337672	0.0324923	Grid1|Pth2r|Grin3a|Nmbr|Gnrh1|Agtr1b|P2rx5	http://www.genome.jp/kegg-bin/show_pathway?mmu04080/mmu:94045%09red/mmu:213527%09red/mmu:18101%09red/mmu:11608%09red/mmu:14714%09red/mmu:14803%09red/mmu:242443%09red
6-7w	PPAR signaling pathway	KEGG PATHWAY	mmu03320	4	87	0.000351269	0.0324923	Fabp4|Lpl|Plin4|Adipoq	http://www.genome.jp/kegg-bin/show_pathway?mmu03320/mmu:11770%09red/mmu:57435%09red/mmu:16956%09red/mmu:11450%09red
6-7w	Cytokine-cytokine receptor interaction	KEGG PATHWAY	mmu04060	5	296	0.00501275	0.122021	Gm21586|Il20rb|Il16|Il31ra|Il31	http://www.genome.jp/kegg-bin/show_pathway?mmu04060/mmu:213208%09red/mmu:16170%09red/mmu:100862247%09red/mmu:218624%09red/mmu:76399%09red
6-7w	Dilated cardiomyopathy (DCM)	KEGG PATHWAY	mmu05414	3	95	0.00557546	0.125668	Pln|Itga2|Cacng5	http://www.genome.jp/kegg-bin/show_pathway?mmu05414/mmu:140723%09red/mmu:18821%09red/mmu:16398%09red
6-7w	Renin-angiotensin system	KEGG PATHWAY	mmu04614	2	36	0.00848441	0.153884	Agtr1b|Klk1b22	http://www.genome.jp/kegg-bin/show_pathway?mmu04614/mmu:11608%09red/mmu:13646%09red
6-7w	Nicotine addiction	KEGG PATHWAY	mmu05033	2	40	0.0102933	0.158688	Grin3a|Slc17a6	http://www.genome.jp/kegg-bin/show_pathway?mmu05033/mmu:140919%09red/mmu:242443%09red
6-7w	Cysteine and methionine metabolism	KEGG PATHWAY	mmu00270	2	52	0.0166293	0.158912	Bhmt|Mat1a	http://www.genome.jp/kegg-bin/show_pathway?mmu00270/mmu:11720%09red/mmu:12116%09red
6-7w	Adrenergic signaling in cardiomyocytes	KEGG PATHWAY	mmu04261	3	152	0.0192177	0.158912	Pln|Cacng5|Agtr1b	http://www.genome.jp/kegg-bin/show_pathway?mmu04261/mmu:140723%09red/mmu:11608%09red/mmu:18821%09red
6-7w	Metabolic pathways	KEGG PATHWAY	mmu01100	11	1494	0.0219023	0.158912	Bhmt|B3galt2|Car3|Mgam|Mat1a|Cyp2e1|Hyal4|4933405O20Rik|Pik3c2g|Nt5c1a|Ptgds	http://www.genome.jp/kegg-bin/show_pathway?mmu01100/mmu:77042%09red/mmu:11720%09red/mmu:13106%09red/mmu:243996%09red/mmu:230718%09red/mmu:19215%09red/mmu:12116%09red/mmu:232714%09red/mmu:12350%09red/mmu:26878%09red/mmu:18705%09red
6-7w	Arrhythmogenic right ventricular cardiomyopathy (ARVC)	KEGG PATHWAY	mmu05412	2	77	0.0337603	0.158912	Itga2|Cacng5	http://www.genome.jp/kegg-bin/show_pathway?mmu05412/mmu:140723%09red/mmu:16398%09red
6-7w	Biosynthesis of amino acids	KEGG PATHWAY	mmu01230	2	78	0.0345449	0.158912	4933405O20Rik|Mat1a	http://www.genome.jp/kegg-bin/show_pathway?mmu01230/mmu:11720%09red/mmu:243996%09red
6-7w	Calcium signaling pathway	KEGG PATHWAY	mmu04020	3	194	0.0355264	0.158912	Pln|P2rx5|Agtr1b	http://www.genome.jp/kegg-bin/show_pathway?mmu04020/mmu:11608%09red/mmu:94045%09red/mmu:18821%09red
6-7w	Taste transduction	KEGG PATHWAY	mmu04742	2	88	0.0427709	0.158912	Tas1r1|Kcnk5	http://www.genome.jp/kegg-bin/show_pathway?mmu04742/mmu:110326%09red/mmu:16529%09red
6-7w	Complement and coagulation cascades	KEGG PATHWAY	mmu04610	2	88	0.0427709	0.158912	Itgax|Cfd	http://www.genome.jp/kegg-bin/show_pathway?mmu04610/mmu:16411%09red/mmu:11537%09red
6-7w	Arachidonic acid metabolism	KEGG PATHWAY	mmu00590	2	89	0.0436301	0.158912	Ptgds|Cyp2e1	http://www.genome.jp/kegg-bin/show_pathway?mmu00590/mmu:19215%09red/mmu:13106%09red
6-7w	Protein digestion and absorption	KEGG PATHWAY	mmu04974	2	90	0.0444957	0.158912	Kcnk5|Cpb1	http://www.genome.jp/kegg-bin/show_pathway?mmu04974/mmu:76703%09red/mmu:16529%09red
6-7w	cAMP signaling pathway	KEGG PATHWAY	mmu04024	3	213	0.0446474	0.158912	Grin3a|Pln|Cngb3	http://www.genome.jp/kegg-bin/show_pathway?mmu04024/mmu:18821%09red/mmu:242443%09red/mmu:30952%09red
6-7w	Hypertrophic cardiomyopathy (HCM)	KEGG PATHWAY	mmu05410	2	91	0.0453677	0.158912	Itga2|Cacng5	http://www.genome.jp/kegg-bin/show_pathway?mmu05410/mmu:140723%09red/mmu:16398%09red
6-7w	mRNA surveillance pathway	KEGG PATHWAY	mmu03015	2	96	0.0498211	0.158912	Nxt2|Nxf7	http://www.genome.jp/kegg-bin/show_pathway?mmu03015/mmu:237082%09red/mmu:170722%09red
6-7w	Staphylococcus aureus infection	KEGG PATHWAY	mmu05150	2	96	0.0498211	0.158912	Dsg1a|Cfd	http://www.genome.jp/kegg-bin/show_pathway?mmu05150/mmu:11537%09red/mmu:13510%09red
6-7w	Viral protein interaction with cytokine and cytokine receptor	KEGG PATHWAY	mmu04061	2	103	0.0563077	0.162815	Gm21586|Il20rb	http://www.genome.jp/kegg-bin/show_pathway?mmu04061/mmu:213208%09red/mmu:100862247%09red
6-7w	Nitrogen metabolism	KEGG PATHWAY	mmu00910	1	17	0.0635338	0.166484	Car3	http://www.genome.jp/kegg-bin/show_pathway?mmu00910/mmu:12350%09red
6-7w	Glutamatergic synapse	KEGG PATHWAY	mmu04724	2	114	0.0670533	0.171338	Grin3a|Slc17a6	http://www.genome.jp/kegg-bin/show_pathway?mmu04724/mmu:140919%09red/mmu:242443%09red
6-7w	Ribosome biogenesis in eukaryotes	KEGG PATHWAY	mmu03008	2	116	0.0690751	0.173046	Nxt2|Nxf7	http://www.genome.jp/kegg-bin/show_pathway?mmu03008/mmu:237082%09red/mmu:170722%09red
6-7w	2-Oxocarboxylic acid metabolism	KEGG PATHWAY	mmu01210	1	19	0.0703408	0.173046	4933405O20Rik	http://www.genome.jp/kegg-bin/show_pathway?mmu01210/mmu:243996%09red
6-7w	Glycosaminoglycan degradation	KEGG PATHWAY	mmu00531	1	21	0.0770988	0.178291	Hyal4	http://www.genome.jp/kegg-bin/show_pathway?mmu00531/mmu:77042%09red
6-7w	Glycosphingolipid biosynthesis - lacto and neolacto series	KEGG PATHWAY	mmu00601	1	27	0.0970814	0.201798	B3galt2	http://www.genome.jp/kegg-bin/show_pathway?mmu00601/mmu:26878%09red
6-7w	Non-alcoholic fatty liver disease (NAFLD)	KEGG PATHWAY	mmu04932	2	151	0.107351	0.213089	Adipoq|Cyp2e1	http://www.genome.jp/kegg-bin/show_pathway?mmu04932/mmu:11450%09red/mmu:13106%09red
6-7w	Galactose metabolism	KEGG PATHWAY	mmu00052	1	32	0.113405	0.216735	Mgam	http://www.genome.jp/kegg-bin/show_pathway?mmu00052/mmu:232714%09red
6-7w	Citrate cycle (TCA cycle)	KEGG PATHWAY	mmu00020	1	32	0.113405	0.216735	4933405O20Rik	http://www.genome.jp/kegg-bin/show_pathway?mmu00020/mmu:243996%09red
6-7w	Starch and sucrose metabolism	KEGG PATHWAY	mmu00500	1	33	0.116634	0.219729	Mgam	http://www.genome.jp/kegg-bin/show_pathway?mmu00500/mmu:232714%09red
6-7w	Influenza A	KEGG PATHWAY	mmu05164	2	164	0.122734	0.224514	Nxt2|Nxf7	http://www.genome.jp/kegg-bin/show_pathway?mmu05164/mmu:237082%09red/mmu:170722%09red
6-7w	Nicotinate and nicotinamide metabolism	KEGG PATHWAY	mmu00760	1	36	0.126253	0.22873	Nt5c1a	http://www.genome.jp/kegg-bin/show_pathway?mmu00760/mmu:230718%09red
6-7w	RNA transport	KEGG PATHWAY	mmu03013	2	167	0.126358	0.22873	Nxt2|Nxf7	http://www.genome.jp/kegg-bin/show_pathway?mmu03013/mmu:237082%09red/mmu:170722%09red
6-7w	cGMP-PKG signaling pathway	KEGG PATHWAY	mmu04022	2	173	0.13368	0.234637	Pln|Agtr1b	http://www.genome.jp/kegg-bin/show_pathway?mmu04022/mmu:11608%09red/mmu:18821%09red
6-7w	Glycine, serine and threonine metabolism	KEGG PATHWAY	mmu00260	1	40	0.138915	0.237957	Bhmt	http://www.genome.jp/kegg-bin/show_pathway?mmu00260/mmu:12116%09red
6-7w	Carbohydrate digestion and absorption	KEGG PATHWAY	mmu04973	1	43	0.148293	0.245386	Mgam	http://www.genome.jp/kegg-bin/show_pathway?mmu04973/mmu:232714%09red
6-7w	Type II diabetes mellitus	KEGG PATHWAY	mmu04930	1	48	0.163697	0.25928	Adipoq	http://www.genome.jp/kegg-bin/show_pathway?mmu04930/mmu:11450%09red
6-7w	Cocaine addiction	KEGG PATHWAY	mmu05030	1	48	0.163697	0.25928	Grin3a	http://www.genome.jp/kegg-bin/show_pathway?mmu05030/mmu:242443%09red
6-7w	Cholesterol metabolism	KEGG PATHWAY	mmu04979	1	49	0.166744	0.262311	Lpl	http://www.genome.jp/kegg-bin/show_pathway?mmu04979/mmu:16956%09red
6-7w	Linoleic acid metabolism	KEGG PATHWAY	mmu00591	1	50	0.169781	0.264835	Cyp2e1	http://www.genome.jp/kegg-bin/show_pathway?mmu00591/mmu:13106%09red
6-7w	Regulation of lipolysis in adipocytes	KEGG PATHWAY	mmu04923	1	56	0.18777	0.284526	Fabp4	http://www.genome.jp/kegg-bin/show_pathway?mmu04923/mmu:11770%09red
6-7w	Regulation of actin cytoskeleton	KEGG PATHWAY	mmu04810	2	217	0.189785	0.284558	Itgax|Itga2	http://www.genome.jp/kegg-bin/show_pathway?mmu04810/mmu:16411%09red/mmu:16398%09red
6-7w	Endocrine and other factor-regulated calcium reabsorption	KEGG PATHWAY	mmu04961	1	57	0.190731	0.284558	Klk1b22	http://www.genome.jp/kegg-bin/show_pathway?mmu04961/mmu:13646%09red
6-7w	Pyrimidine metabolism	KEGG PATHWAY	mmu00240	1	58	0.19368	0.286189	Nt5c1a	http://www.genome.jp/kegg-bin/show_pathway?mmu00240/mmu:230718%09red
6-7w	Glycerolipid metabolism	KEGG PATHWAY	mmu00561	1	61	0.202465	0.29633	Lpl	http://www.genome.jp/kegg-bin/show_pathway?mmu00561/mmu:16956%09red
6-7w	Metabolism of xenobiotics by cytochrome P450	KEGG PATHWAY	mmu00980	1	66	0.216897	0.311536	Cyp2e1	http://www.genome.jp/kegg-bin/show_pathway?mmu00980/mmu:13106%09red
6-7w	Amphetamine addiction	KEGG PATHWAY	mmu05031	1	68	0.222596	0.317749	Grin3a	http://www.genome.jp/kegg-bin/show_pathway?mmu05031/mmu:242443%09red
6-7w	Drug metabolism - cytochrome P450	KEGG PATHWAY	mmu00982	1	68	0.222596	0.317749	Cyp2e1	http://www.genome.jp/kegg-bin/show_pathway?mmu00982/mmu:13106%09red
6-7w	Cortisol synthesis and secretion	KEGG PATHWAY	mmu04927	1	69	0.225431	0.320312	Agtr1b	http://www.genome.jp/kegg-bin/show_pathway?mmu04927/mmu:11608%09red
6-7w	Adipocytokine signaling pathway	KEGG PATHWAY	mmu04920	1	71	0.231069	0.326318	Adipoq	http://www.genome.jp/kegg-bin/show_pathway?mmu04920/mmu:11450%09red
6-7w	Inositol phosphate metabolism	KEGG PATHWAY	mmu00562	1	73	0.236666	0.331691	Pik3c2g	http://www.genome.jp/kegg-bin/show_pathway?mmu00562/mmu:18705%09red
6-7w	Renin secretion	KEGG PATHWAY	mmu04924	1	76	0.244986	0.33722	Agtr1b	http://www.genome.jp/kegg-bin/show_pathway?mmu04924/mmu:11608%09red
6-7w	Synaptic vesicle cycle	KEGG PATHWAY	mmu04721	1	77	0.247739	0.338491	Slc17a6	http://www.genome.jp/kegg-bin/show_pathway?mmu04721/mmu:140919%09red
6-7w	RNA degradation	KEGG PATHWAY	mmu03018	1	83	0.264051	0.350929	Lsm7	http://www.genome.jp/kegg-bin/show_pathway?mmu03018/mmu:66094%09red
6-7w	ECM-receptor interaction	KEGG PATHWAY	mmu04512	1	86	0.272074	0.357484	Itga2	http://www.genome.jp/kegg-bin/show_pathway?mmu04512/mmu:16398%09red
6-7w	Cardiac muscle contraction	KEGG PATHWAY	mmu04260	1	86	0.272074	0.357484	Cacng5	http://www.genome.jp/kegg-bin/show_pathway?mmu04260/mmu:140723%09red
6-7w	Drug metabolism - other enzymes	KEGG PATHWAY	mmu00983	1	87	0.274729	0.35995	Cyp2e1	http://www.genome.jp/kegg-bin/show_pathway?mmu00983/mmu:13106%09red
6-7w	Steroid hormone biosynthesis	KEGG PATHWAY	mmu00140	1	89	0.280011	0.36429	Cyp2e1	http://www.genome.jp/kegg-bin/show_pathway?mmu00140/mmu:13106%09red
6-7w	GnRH signaling pathway	KEGG PATHWAY	mmu04912	1	90	0.282638	0.366162	Gnrh1	http://www.genome.jp/kegg-bin/show_pathway?mmu04912/mmu:14714%09red
6-7w	Longevity regulating pathway	KEGG PATHWAY	mmu04211	1	90	0.282638	0.366162	Adipoq	http://www.genome.jp/kegg-bin/show_pathway?mmu04211/mmu:11450%09red
6-7w	Small cell lung cancer	KEGG PATHWAY	mmu05222	1	92	0.287862	0.37137	Itga2	http://www.genome.jp/kegg-bin/show_pathway?mmu05222/mmu:16398%09red
6-7w	Chemical carcinogenesis	KEGG PATHWAY	mmu05204	1	94	0.293049	0.375964	Cyp2e1	http://www.genome.jp/kegg-bin/show_pathway?mmu05204/mmu:13106%09red
6-7w	Hematopoietic cell lineage	KEGG PATHWAY	mmu04640	1	95	0.295628	0.378224	Itga2	http://www.genome.jp/kegg-bin/show_pathway?mmu04640/mmu:16398%09red
6-7w	Phosphatidylinositol signaling system	KEGG PATHWAY	mmu04070	1	98	0.30331	0.385386	Pik3c2g	http://www.genome.jp/kegg-bin/show_pathway?mmu04070/mmu:18705%09red
6-7w	Melanogenesis	KEGG PATHWAY	mmu04916	1	100	0.308384	0.390227	a	http://www.genome.jp/kegg-bin/show_pathway?mmu04916/mmu:50518%09red
6-7w	AGE-RAGE signaling pathway in diabetic complications	KEGG PATHWAY	mmu04933	1	101	0.310908	0.391812	Agtr1b	http://www.genome.jp/kegg-bin/show_pathway?mmu04933/mmu:11608%09red
6-7w	Aldosterone synthesis and secretion	KEGG PATHWAY	mmu04925	1	102	0.313423	0.393373	Agtr1b	http://www.genome.jp/kegg-bin/show_pathway?mmu04925/mmu:11608%09red
6-7w	Glucagon signaling pathway	KEGG PATHWAY	mmu04922	1	105	0.320912	0.397381	4932429P05Rik	http://www.genome.jp/kegg-bin/show_pathway?mmu04922/mmu:245509%09red
6-7w	Pancreatic secretion	KEGG PATHWAY	mmu04972	1	105	0.320912	0.397381	Cpb1	http://www.genome.jp/kegg-bin/show_pathway?mmu04972/mmu:76703%09red
6-7w	Thyroid hormone signaling pathway	KEGG PATHWAY	mmu04919	1	118	0.352438	0.426709	Pln	http://www.genome.jp/kegg-bin/show_pathway?mmu04919/mmu:18821%09red
6-7w	Carbon metabolism	KEGG PATHWAY	mmu01200	1	121	0.359505	0.433562	4933405O20Rik	http://www.genome.jp/kegg-bin/show_pathway?mmu01200/mmu:243996%09red
6-7w	Platelet activation	KEGG PATHWAY	mmu04611	1	125	0.368808	0.441329	Itga2	http://www.genome.jp/kegg-bin/show_pathway?mmu04611/mmu:16398%09red
6-7w	AMPK signaling pathway	KEGG PATHWAY	mmu04152	1	126	0.371113	0.442941	Adipoq	http://www.genome.jp/kegg-bin/show_pathway?mmu04152/mmu:11450%09red
6-7w	Spliceosome	KEGG PATHWAY	mmu03040	1	133	0.387013	0.4572	Lsm7	http://www.genome.jp/kegg-bin/show_pathway?mmu03040/mmu:66094%09red
6-7w	Purine metabolism	KEGG PATHWAY	mmu00230	1	136	0.393705	0.463097	Nt5c1a	http://www.genome.jp/kegg-bin/show_pathway?mmu00230/mmu:230718%09red
6-7w	Apelin signaling pathway	KEGG PATHWAY	mmu04371	1	139	0.400324	0.469328	Agtr1b	http://www.genome.jp/kegg-bin/show_pathway?mmu04371/mmu:11608%09red
6-7w	Vascular smooth muscle contraction	KEGG PATHWAY	mmu04270	1	140	0.402515	0.470109	Agtr1b	http://www.genome.jp/kegg-bin/show_pathway?mmu04270/mmu:11608%09red
6-7w	Phospholipase D signaling pathway	KEGG PATHWAY	mmu04072	1	149	0.421875	0.489629	Agtr1b	http://www.genome.jp/kegg-bin/show_pathway?mmu04072/mmu:11608%09red
6-7w	Retrograde endocannabinoid signaling	KEGG PATHWAY	mmu04723	1	150	0.423987	0.490828	Slc17a6	http://www.genome.jp/kegg-bin/show_pathway?mmu04723/mmu:140919%09red
6-7w	Oxytocin signaling pathway	KEGG PATHWAY	mmu04921	1	154	0.43236	0.49558	Cacng5	http://www.genome.jp/kegg-bin/show_pathway?mmu04921/mmu:140723%09red
6-7w	Cushing syndrome	KEGG PATHWAY	mmu04934	1	159	0.442656	0.503637	Agtr1b	http://www.genome.jp/kegg-bin/show_pathway?mmu04934/mmu:11608%09red
6-7w	Wnt signaling pathway	KEGG PATHWAY	mmu04310	1	162	0.448744	0.509937	Rnf43	http://www.genome.jp/kegg-bin/show_pathway?mmu04310/mmu:207742%09red
6-7w	Jak-STAT signaling pathway	KEGG PATHWAY	mmu04630	1	165	0.454767	0.515514	Il20rb	http://www.genome.jp/kegg-bin/show_pathway?mmu04630/mmu:213208%09red
6-7w	Cell adhesion molecules (CAMs)	KEGG PATHWAY	mmu04514	1	171	0.466617	0.525725	Vtcn1	http://www.genome.jp/kegg-bin/show_pathway?mmu04514/mmu:242122%09red
6-7w	Alzheimer disease	KEGG PATHWAY	mmu05010	1	175	0.474374	0.529947	Lpl	http://www.genome.jp/kegg-bin/show_pathway?mmu05010/mmu:16956%09red
6-7w	Tuberculosis	KEGG PATHWAY	mmu05152	1	178	0.480118	0.534428	Itgax	http://www.genome.jp/kegg-bin/show_pathway?mmu05152/mmu:16411%09red
6-7w	Phagosome	KEGG PATHWAY	mmu04145	1	181	0.4858	0.538162	Itga2	http://www.genome.jp/kegg-bin/show_pathway?mmu04145/mmu:16398%09red
6-7w	Alcoholism	KEGG PATHWAY	mmu05034	1	199	0.518621	0.569068	Grin3a	http://www.genome.jp/kegg-bin/show_pathway?mmu05034/mmu:242443%09red
6-7w	Focal adhesion	KEGG PATHWAY	mmu04510	1	199	0.518621	0.569068	Itga2	http://www.genome.jp/kegg-bin/show_pathway?mmu04510/mmu:16398%09red
6-7w	Chemokine signaling pathway	KEGG PATHWAY	mmu04062	1	200	0.520382	0.569411	Gm21586	http://www.genome.jp/kegg-bin/show_pathway?mmu04062/mmu:100862247%09red
6-7w	Proteoglycans in cancer	KEGG PATHWAY	mmu05205	1	206	0.530815	0.579698	Itga2	http://www.genome.jp/kegg-bin/show_pathway?mmu05205/mmu:16398%09red
6-7w	Pathways in cancer	KEGG PATHWAY	mmu05200	2	535	0.583835	0.628693	Agtr1b|Itga2	http://www.genome.jp/kegg-bin/show_pathway?mmu05200/mmu:11608%09red/mmu:16398%09red
6-7w	Olfactory transduction	KEGG PATHWAY	mmu04740	4	1134	0.597323	0.638756	Olfr25|Olfr1564|Olfr1444|Olfr1445	http://www.genome.jp/kegg-bin/show_pathway?mmu04740/mmu:258697%09red/mmu:18323%09red/mmu:100043474%09red/mmu:258694%09red
6-7w	MAPK signaling pathway	KEGG PATHWAY	mmu04010	1	294	0.660311	0.696451	Cacng5	http://www.genome.jp/kegg-bin/show_pathway?mmu04010/mmu:140723%09red
6-7w	PI3K-Akt signaling pathway	KEGG PATHWAY	mmu04151	1	358	0.731548	0.759463	Itga2	http://www.genome.jp/kegg-bin/show_pathway?mmu04151/mmu:16398%09red
6-7w	Human papillomavirus infection	KEGG PATHWAY	mmu05165	1	361	0.734496	0.761669	Itga2	http://www.genome.jp/kegg-bin/show_pathway?mmu05165/mmu:16398%09red
6-7w	Herpes simplex virus 1 infection	KEGG PATHWAY	mmu05168	1	439	0.800816	0.816709	Nxf7	http://www.genome.jp/kegg-bin/show_pathway?mmu05168/mmu:170722%09red
7-8w	Neuroactive ligand-receptor interaction	KEGG PATHWAY	mmu04080	11	348	0.000716338	0.0407588	Adora3|Chrm4|Pth2r|Grin3a|Nmbr|Npy|Chrne|Sctr|Agtr1b|Mtnr1a|P2rx5	http://www.genome.jp/kegg-bin/show_pathway?mmu04080/mmu:94045%09red/mmu:213527%09red/mmu:11542%09red/mmu:109648%09red/mmu:11608%09red/mmu:11448%09red/mmu:319229%09red/mmu:242443%09red/mmu:18101%09red/mmu:17773%09red/mmu:12672%09red
7-8w	PPAR signaling pathway	KEGG PATHWAY	mmu03320	5	87	0.00188413	0.0817814	Aqp7|Fabp4|Lpl|Adipoq|Acsbg2	http://www.genome.jp/kegg-bin/show_pathway?mmu03320/mmu:11770%09red/mmu:11450%09red/mmu:16956%09red/mmu:11832%09red/mmu:328845%09red
7-8w	Regulation of lipolysis in adipocytes	KEGG PATHWAY	mmu04923	4	56	0.00257014	0.0918783	Aqp7|Fabp4|Npy|Lipe	http://www.genome.jp/kegg-bin/show_pathway?mmu04923/mmu:11770%09red/mmu:109648%09red/mmu:16890%09red/mmu:11832%09red
7-8w	Glycosaminoglycan degradation	KEGG PATHWAY	mmu00531	2	21	0.0199632	0.254452	Hyal5|Hyal4	http://www.genome.jp/kegg-bin/show_pathway?mmu00531/mmu:77042%09red/mmu:74468%09red
7-8w	Glycerolipid metabolism	KEGG PATHWAY	mmu00561	3	61	0.0231308	0.280206	Lpl|Gpat3|Agpat2	http://www.genome.jp/kegg-bin/show_pathway?mmu00561/mmu:231510%09red/mmu:67512%09red/mmu:16956%09red
7-8w	Glutamatergic synapse	KEGG PATHWAY	mmu04724	4	114	0.0264197	0.300922	Grin3a|Slc17a6|Slc1a7|Shank2	http://www.genome.jp/kegg-bin/show_pathway?mmu04724/mmu:140919%09red/mmu:242607%09red/mmu:210274%09red/mmu:242443%09red
7-8w	Adipocytokine signaling pathway	KEGG PATHWAY	mmu04920	3	71	0.0335997	0.30981	Npy|Adipoq|Acsbg2	http://www.genome.jp/kegg-bin/show_pathway?mmu04920/mmu:11450%09red/mmu:109648%09red/mmu:328845%09red
7-8w	AMPK signaling pathway	KEGG PATHWAY	mmu04152	4	126	0.0358483	0.30981	Lipe|Adipoq|Creb3l4|Ppp2r2b	http://www.genome.jp/kegg-bin/show_pathway?mmu04152/mmu:78284%09red/mmu:72930%09red/mmu:16890%09red/mmu:11450%09red
7-8w	Synaptic vesicle cycle	KEGG PATHWAY	mmu04721	3	77	0.040873	0.30981	Slc17a6|Slc1a7|Atp6v1e2	http://www.genome.jp/kegg-bin/show_pathway?mmu04721/mmu:140919%09red/mmu:74915%09red/mmu:242607%09red
7-8w	Alcoholism	KEGG PATHWAY	mmu05034	5	199	0.0459429	0.30981	Grin3a|Npy|H2al2a|H2al1n|Creb3l4	http://www.genome.jp/kegg-bin/show_pathway?mmu05034/mmu:78284%09red/mmu:385328%09red/mmu:109648%09red/mmu:68231%09red/mmu:242443%09red
7-8w	Renin-angiotensin system	KEGG PATHWAY	mmu04614	2	36	0.0505605	0.30981	Agtr1b|Klk1b22	http://www.genome.jp/kegg-bin/show_pathway?mmu04614/mmu:11608%09red/mmu:13646%09red
7-8w	Taste transduction	KEGG PATHWAY	mmu04742	3	88	0.0560754	0.30981	Kcnk5|Trpm5|Pkd1l3	http://www.genome.jp/kegg-bin/show_pathway?mmu04742/mmu:56843%09red/mmu:16529%09red/mmu:244646%09red
7-8w	Complement and coagulation cascades	KEGG PATHWAY	mmu04610	3	88	0.0560754	0.30981	Itgax|Cfd|Klkb1	http://www.genome.jp/kegg-bin/show_pathway?mmu04610/mmu:16411%09red/mmu:16621%09red/mmu:11537%09red
7-8w	Arachidonic acid metabolism	KEGG PATHWAY	mmu00590	3	89	0.0575736	0.30981	Gpx3|Pla2g10|Cyp2e1	http://www.genome.jp/kegg-bin/show_pathway?mmu00590/mmu:14778%09red/mmu:26565%09red/mmu:13106%09red
7-8w	cAMP signaling pathway	KEGG PATHWAY	mmu04024	5	213	0.0578731	0.30981	Grin3a|Pde4a|Npy|Lipe|Creb3l4	http://www.genome.jp/kegg-bin/show_pathway?mmu04024/mmu:78284%09red/mmu:109648%09red/mmu:16890%09red/mmu:242443%09red/mmu:18577%09red
7-8w	Protein digestion and absorption	KEGG PATHWAY	mmu04974	3	90	0.0590905	0.30981	Kcnk5|Cpb1|Kcne3	http://www.genome.jp/kegg-bin/show_pathway?mmu04974/mmu:76703%09red/mmu:57442%09red/mmu:16529%09red
7-8w	Nicotine addiction	KEGG PATHWAY	mmu05033	2	40	0.0604239	0.30981	Grin3a|Slc17a6	http://www.genome.jp/kegg-bin/show_pathway?mmu05033/mmu:140919%09red/mmu:242443%09red
7-8w	Fat digestion and absorption	KEGG PATHWAY	mmu04975	2	40	0.0604239	0.30981	Pla2g10|Agpat2	http://www.genome.jp/kegg-bin/show_pathway?mmu04975/mmu:67512%09red/mmu:26565%09red
7-8w	Adrenergic signaling in cardiomyocytes	KEGG PATHWAY	mmu04261	4	152	0.062134	0.30981	Scn7a|Agtr1b|Creb3l4|Ppp2r2b	http://www.genome.jp/kegg-bin/show_pathway?mmu04261/mmu:78284%09red/mmu:72930%09red/mmu:11608%09red/mmu:20272%09red
7-8w	mRNA surveillance pathway	KEGG PATHWAY	mmu03015	3	96	0.0685802	0.30981	Nxt2|Nxf7|Ppp2r2b	http://www.genome.jp/kegg-bin/show_pathway?mmu03015/mmu:72930%09red/mmu:237082%09red/mmu:170722%09red
7-8w	Glycerophospholipid metabolism	KEGG PATHWAY	mmu00564	3	97	0.0702252	0.30981	Pla2g10|Gpat3|Agpat2	http://www.genome.jp/kegg-bin/show_pathway?mmu00564/mmu:231510%09red/mmu:67512%09red/mmu:26565%09red
7-8w	Aldosterone synthesis and secretion	KEGG PATHWAY	mmu04925	3	102	0.0787127	0.30981	Agtr1b|Lipe|Creb3l4	http://www.genome.jp/kegg-bin/show_pathway?mmu04925/mmu:78284%09red/mmu:16890%09red/mmu:11608%09red
7-8w	Cocaine addiction	KEGG PATHWAY	mmu05030	2	48	0.0818745	0.30981	Grin3a|Creb3l4	http://www.genome.jp/kegg-bin/show_pathway?mmu05030/mmu:78284%09red/mmu:242443%09red
7-8w	Pancreatic secretion	KEGG PATHWAY	mmu04972	3	105	0.0840098	0.30981	Sctr|Pla2g10|Cpb1	http://www.genome.jp/kegg-bin/show_pathway?mmu04972/mmu:76703%09red/mmu:319229%09red/mmu:26565%09red
7-8w	Linoleic acid metabolism	KEGG PATHWAY	mmu00591	2	50	0.0875549	0.30981	Pla2g10|Cyp2e1	http://www.genome.jp/kegg-bin/show_pathway?mmu00591/mmu:26565%09red/mmu:13106%09red
7-8w	Parathyroid hormone synthesis, secretion and action	KEGG PATHWAY	mmu04928	3	107	0.0876238	0.30981	Runx2|Pde4a|Creb3l4	http://www.genome.jp/kegg-bin/show_pathway?mmu04928/mmu:12393%09red/mmu:78284%09red/mmu:18577%09red
7-8w	Metabolic pathways	KEGG PATHWAY	mmu01100	20	1494	0.0879261	0.30981	B4galnt4|Galntl5|Pla2g10|Gapdhs|Aldh3b2|Car3|Gldc|Ndst3|Gpat3|Mat1a|Hyal5|Atp6v1e2|4933405O20Rik|Gpx3|Nt5c1b|Acsbg2|Cyp2e1|Pde4a|Hyal4|Agpat2	http://www.genome.jp/kegg-bin/show_pathway?mmu01100/mmu:77042%09red/mmu:231510%09red/mmu:67512%09red/mmu:621603%09red/mmu:328845%09red/mmu:330671%09red/mmu:12350%09red/mmu:74915%09red/mmu:243996%09red/mmu:11720%09red/mmu:14778%09red/mmu:18577%09red/mmu:26565%09red/mmu:67909%09red/mmu:83398%09red/mmu:14447%09red/mmu:13106%09red/mmu:74468%09red/mmu:70881%09red/mmu:104174%09red
7-8w	cGMP-PKG signaling pathway	KEGG PATHWAY	mmu04022	4	173	0.0890672	0.30981	Agtr1b|Adora3|Kcnu1|Creb3l4	http://www.genome.jp/kegg-bin/show_pathway?mmu04022/mmu:11542%09red/mmu:11608%09red/mmu:16532%09red/mmu:78284%09red
7-8w	Metabolism of xenobiotics by cytochrome P450	KEGG PATHWAY	mmu00980	2	66	0.136588	0.334579	Aldh3b2|Cyp2e1	http://www.genome.jp/kegg-bin/show_pathway?mmu00980/mmu:621603%09red/mmu:13106%09red
7-8w	Glycolysis / Gluconeogenesis	KEGG PATHWAY	mmu00010	2	67	0.139826	0.334579	Aldh3b2|Gapdhs	http://www.genome.jp/kegg-bin/show_pathway?mmu00010/mmu:14447%09red/mmu:621603%09red
7-8w	Drug metabolism - cytochrome P450	KEGG PATHWAY	mmu00982	2	68	0.143081	0.334595	Aldh3b2|Cyp2e1	http://www.genome.jp/kegg-bin/show_pathway?mmu00982/mmu:621603%09red/mmu:13106%09red
7-8w	Amphetamine addiction	KEGG PATHWAY	mmu05031	2	68	0.143081	0.334595	Grin3a|Creb3l4	http://www.genome.jp/kegg-bin/show_pathway?mmu05031/mmu:78284%09red/mmu:242443%09red
7-8w	Cortisol synthesis and secretion	KEGG PATHWAY	mmu04927	2	69	0.146352	0.334595	Agtr1b|Creb3l4	http://www.genome.jp/kegg-bin/show_pathway?mmu04927/mmu:78284%09red/mmu:11608%09red
7-8w	Signaling pathways regulating pluripotency of stem cells	KEGG PATHWAY	mmu04550	3	138	0.151052	0.334595	Inhba|Klf4|Wnt4	http://www.genome.jp/kegg-bin/show_pathway?mmu04550/mmu:16323%09red/mmu:22417%09red/mmu:16600%09red
7-8w	p53 signaling pathway	KEGG PATHWAY	mmu04115	2	71	0.152939	0.334595	Igfbp3|Ccnd3	http://www.genome.jp/kegg-bin/show_pathway?mmu04115/mmu:16009%09red/mmu:12445%09red
7-8w	Vascular smooth muscle contraction	KEGG PATHWAY	mmu04270	3	140	0.155554	0.334595	Agtr1b|Kcnu1|Pla2g10	http://www.genome.jp/kegg-bin/show_pathway?mmu04270/mmu:16532%09red/mmu:11608%09red/mmu:26565%09red
7-8w	Nitrogen metabolism	KEGG PATHWAY	mmu00910	1	17	0.157903	0.334595	Car3	http://www.genome.jp/kegg-bin/show_pathway?mmu00910/mmu:12350%09red
7-8w	Thyroid hormone synthesis	KEGG PATHWAY	mmu04918	2	73	0.159582	0.337222	Gpx3|Creb3l4	http://www.genome.jp/kegg-bin/show_pathway?mmu04918/mmu:78284%09red/mmu:14778%09red
7-8w	Cytokine-cytokine receptor interaction	KEGG PATHWAY	mmu04060	5	296	0.160123	0.337477	Inhba|Il20rb|Tnfrsf12a|Ngfr|Il16	http://www.genome.jp/kegg-bin/show_pathway?mmu04060/mmu:213208%09red/mmu:16170%09red/mmu:18053%09red/mmu:16323%09red/mmu:27279%09red
7-8w	Fatty acid biosynthesis	KEGG PATHWAY	mmu00061	1	19	0.173835	0.343391	Acsbg2	http://www.genome.jp/kegg-bin/show_pathway?mmu00061/mmu:328845%09red
7-8w	2-Oxocarboxylic acid metabolism	KEGG PATHWAY	mmu01210	1	19	0.173835	0.343391	4933405O20Rik	http://www.genome.jp/kegg-bin/show_pathway?mmu01210/mmu:243996%09red
7-8w	Biosynthesis of amino acids	KEGG PATHWAY	mmu01230	2	78	0.17641	0.346134	4933405O20Rik|Mat1a	http://www.genome.jp/kegg-bin/show_pathway?mmu01230/mmu:11720%09red/mmu:243996%09red
7-8w	Hippo signaling pathway	KEGG PATHWAY	mmu04390	3	154	0.188155	0.355758	Ccnd3|Wnt4|Ppp2r2b	http://www.genome.jp/kegg-bin/show_pathway?mmu04390/mmu:72930%09red/mmu:12445%09red/mmu:22417%09red
7-8w	Cushing syndrome	KEGG PATHWAY	mmu04934	3	159	0.200198	0.36745	Agtr1b|Creb3l4|Wnt4	http://www.genome.jp/kegg-bin/show_pathway?mmu04934/mmu:78284%09red/mmu:22417%09red/mmu:11608%09red
7-8w	Insulin secretion	KEGG PATHWAY	mmu04911	2	86	0.203851	0.368324	Kcnu1|Creb3l4	http://www.genome.jp/kegg-bin/show_pathway?mmu04911/mmu:78284%09red/mmu:16532%09red
7-8w	Phenylalanine metabolism	KEGG PATHWAY	mmu00360	1	23	0.204803	0.368324	Aldh3b2	http://www.genome.jp/kegg-bin/show_pathway?mmu00360/mmu:621603%09red
7-8w	Wnt signaling pathway	KEGG PATHWAY	mmu04310	3	162	0.207511	0.372777	Frat1|Ccnd3|Wnt4	http://www.genome.jp/kegg-bin/show_pathway?mmu04310/mmu:12445%09red/mmu:22417%09red/mmu:14296%09red
7-8w	Histidine metabolism	KEGG PATHWAY	mmu00340	1	24	0.212362	0.372836	Aldh3b2	http://www.genome.jp/kegg-bin/show_pathway?mmu00340/mmu:621603%09red
7-8w	Glycosaminoglycan biosynthesis - heparan sulfate / heparin	KEGG PATHWAY	mmu00534	1	24	0.212362	0.372836	Ndst3	http://www.genome.jp/kegg-bin/show_pathway?mmu00534/mmu:83398%09red
7-8w	Influenza A	KEGG PATHWAY	mmu05164	3	164	0.212419	0.372836	Nxt2|Ccnd3|Nxf7	http://www.genome.jp/kegg-bin/show_pathway?mmu05164/mmu:12445%09red/mmu:237082%09red/mmu:170722%09red
7-8w	Steroid hormone biosynthesis	KEGG PATHWAY	mmu00140	2	89	0.214263	0.375662	Cyp2d26|Cyp2e1	http://www.genome.jp/kegg-bin/show_pathway?mmu00140/mmu:13106%09red/mmu:76279%09red
7-8w	Longevity regulating pathway	KEGG PATHWAY	mmu04211	2	90	0.217745	0.380473	Adipoq|Creb3l4	http://www.genome.jp/kegg-bin/show_pathway?mmu04211/mmu:78284%09red/mmu:11450%09red
7-8w	alpha-Linolenic acid metabolism	KEGG PATHWAY	mmu00592	1	25	0.21985	0.380473	Pla2g10	http://www.genome.jp/kegg-bin/show_pathway?mmu00592/mmu:26565%09red
7-8w	Chemical carcinogenesis	KEGG PATHWAY	mmu05204	2	94	0.231718	0.392488	Aldh3b2|Cyp2e1	http://www.genome.jp/kegg-bin/show_pathway?mmu05204/mmu:621603%09red/mmu:13106%09red
7-8w	Collecting duct acid secretion	KEGG PATHWAY	mmu04966	1	27	0.234613	0.392488	Atp6v1e2	http://www.genome.jp/kegg-bin/show_pathway?mmu04966/mmu:74915%09red
7-8w	Mucin type O-glycan biosynthesis	KEGG PATHWAY	mmu00512	1	28	0.241889	0.398027	Galntl5	http://www.genome.jp/kegg-bin/show_pathway?mmu00512/mmu:67909%09red
7-8w	Melanogenesis	KEGG PATHWAY	mmu04916	2	100	0.252771	0.408812	Creb3l4|Wnt4	http://www.genome.jp/kegg-bin/show_pathway?mmu04916/mmu:78284%09red/mmu:22417%09red
7-8w	Transcriptional misregulation in cancer	KEGG PATHWAY	mmu05202	3	183	0.260114	0.415411	Runx2|Igfbp3|Ngfr	http://www.genome.jp/kegg-bin/show_pathway?mmu05202/mmu:12393%09red/mmu:16009%09red/mmu:18053%09red
7-8w	Glyoxylate and dicarboxylate metabolism	KEGG PATHWAY	mmu00630	1	31	0.263308	0.415411	Gldc	http://www.genome.jp/kegg-bin/show_pathway?mmu00630/mmu:104174%09red
7-8w	Human papillomavirus infection	KEGG PATHWAY	mmu05165	5	361	0.269281	0.417886	Ccnd3|Atp6v1e2|Wnt4|Creb3l4|Ppp2r2b	http://www.genome.jp/kegg-bin/show_pathway?mmu05165/mmu:22417%09red/mmu:78284%09red/mmu:12445%09red/mmu:74915%09red/mmu:72930%09red
7-8w	Citrate cycle (TCA cycle)	KEGG PATHWAY	mmu00020	1	32	0.270313	0.417886	4933405O20Rik	http://www.genome.jp/kegg-bin/show_pathway?mmu00020/mmu:243996%09red
7-8w	Apoptosis - multiple species	KEGG PATHWAY	mmu04215	1	32	0.270313	0.417886	Ngfr	http://www.genome.jp/kegg-bin/show_pathway?mmu04215/mmu:18053%09red
7-8w	beta-Alanine metabolism	KEGG PATHWAY	mmu00410	1	34	0.284123	0.430068	Aldh3b2	http://www.genome.jp/kegg-bin/show_pathway?mmu00410/mmu:621603%09red
7-8w	Nicotinate and nicotinamide metabolism	KEGG PATHWAY	mmu00760	1	36	0.297673	0.440123	Nt5c1b	http://www.genome.jp/kegg-bin/show_pathway?mmu00760/mmu:70881%09red
7-8w	Cholinergic synapse	KEGG PATHWAY	mmu04725	2	113	0.29844	0.440123	Chrm4|Creb3l4	http://www.genome.jp/kegg-bin/show_pathway?mmu04725/mmu:78284%09red/mmu:12672%09red
7-8w	Ribosome biogenesis in eukaryotes	KEGG PATHWAY	mmu03008	2	116	0.308935	0.448306	Nxt2|Nxf7	http://www.genome.jp/kegg-bin/show_pathway?mmu03008/mmu:237082%09red/mmu:170722%09red
7-8w	Tyrosine metabolism	KEGG PATHWAY	mmu00350	1	40	0.32401	0.456457	Aldh3b2	http://www.genome.jp/kegg-bin/show_pathway?mmu00350/mmu:621603%09red
7-8w	Glycine, serine and threonine metabolism	KEGG PATHWAY	mmu00260	1	40	0.32401	0.456457	Gldc	http://www.genome.jp/kegg-bin/show_pathway?mmu00260/mmu:104174%09red
7-8w	Carbon metabolism	KEGG PATHWAY	mmu01200	2	121	0.326354	0.459355	4933405O20Rik|Gldc	http://www.genome.jp/kegg-bin/show_pathway?mmu01200/mmu:104174%09red/mmu:243996%09red
7-8w	Sphingolipid signaling pathway	KEGG PATHWAY	mmu04071	2	124	0.33675	0.467109	Adora3|Ppp2r2b	http://www.genome.jp/kegg-bin/show_pathway?mmu04071/mmu:11542%09red/mmu:72930%09red
7-8w	Vasopressin-regulated water reabsorption	KEGG PATHWAY	mmu04962	1	43	0.343115	0.472998	Creb3l4	http://www.genome.jp/kegg-bin/show_pathway?mmu04962/mmu:78284%09red
7-8w	Regulation of actin cytoskeleton	KEGG PATHWAY	mmu04810	3	217	0.34786	0.478326	Itgax|Nckap1l|Chrm4	http://www.genome.jp/kegg-bin/show_pathway?mmu04810/mmu:16411%09red/mmu:12672%09red/mmu:105855%09red
7-8w	Ether lipid metabolism	KEGG PATHWAY	mmu00565	1	47	0.367752	0.489321	Pla2g10	http://www.genome.jp/kegg-bin/show_pathway?mmu00565/mmu:26565%09red
7-8w	ABC transporters	KEGG PATHWAY	mmu02010	1	48	0.373766	0.494863	Abcb5	http://www.genome.jp/kegg-bin/show_pathway?mmu02010/mmu:77706%09red
7-8w	Type II diabetes mellitus	KEGG PATHWAY	mmu04930	1	48	0.373766	0.494863	Adipoq	http://www.genome.jp/kegg-bin/show_pathway?mmu04930/mmu:11450%09red
7-8w	Dopaminergic synapse	KEGG PATHWAY	mmu04728	2	135	0.374415	0.494906	Creb3l4|Ppp2r2b	http://www.genome.jp/kegg-bin/show_pathway?mmu04728/mmu:78284%09red/mmu:72930%09red
7-8w	Purine metabolism	KEGG PATHWAY	mmu00230	2	136	0.377798	0.498557	Pde4a|Nt5c1b	http://www.genome.jp/kegg-bin/show_pathway?mmu00230/mmu:18577%09red/mmu:70881%09red
7-8w	Cholesterol metabolism	KEGG PATHWAY	mmu04979	1	49	0.379723	0.499456	Lpl	http://www.genome.jp/kegg-bin/show_pathway?mmu04979/mmu:16956%09red
7-8w	Viral carcinogenesis	KEGG PATHWAY	mmu05203	3	231	0.383922	0.502281	Egr3|Ccnd3|Creb3l4	http://www.genome.jp/kegg-bin/show_pathway?mmu05203/mmu:78284%09red/mmu:12445%09red/mmu:13655%09red
7-8w	Fatty acid degradation	KEGG PATHWAY	mmu00071	1	50	0.385624	0.502281	Acsbg2	http://www.genome.jp/kegg-bin/show_pathway?mmu00071/mmu:328845%09red
7-8w	Apelin signaling pathway	KEGG PATHWAY	mmu04371	2	139	0.3879	0.504836	Agtr1b|Lipe	http://www.genome.jp/kegg-bin/show_pathway?mmu04371/mmu:11608%09red/mmu:16890%09red
7-8w	Cysteine and methionine metabolism	KEGG PATHWAY	mmu00270	1	52	0.397257	0.514512	Mat1a	http://www.genome.jp/kegg-bin/show_pathway?mmu00270/mmu:11720%09red
7-8w	Systemic lupus erythematosus	KEGG PATHWAY	mmu05322	2	143	0.401256	0.518178	H2al2a|H2al1n	http://www.genome.jp/kegg-bin/show_pathway?mmu05322/mmu:385328%09red/mmu:68231%09red
7-8w	Malaria	KEGG PATHWAY	mmu05144	1	55	0.414297	0.52537	Klrb1	http://www.genome.jp/kegg-bin/show_pathway?mmu05144/mmu:100043861%09red
7-8w	Breast cancer	KEGG PATHWAY	mmu05224	2	147	0.414473	0.52537	Frat1|Wnt4	http://www.genome.jp/kegg-bin/show_pathway?mmu05224/mmu:22417%09red/mmu:14296%09red
7-8w	Phospholipase D signaling pathway	KEGG PATHWAY	mmu04072	2	149	0.421027	0.529499	Agtr1b|Agpat2	http://www.genome.jp/kegg-bin/show_pathway?mmu04072/mmu:67512%09red/mmu:11608%09red
7-8w	Gastric cancer	KEGG PATHWAY	mmu05226	2	150	0.42429	0.532482	Frat1|Wnt4	http://www.genome.jp/kegg-bin/show_pathway?mmu05226/mmu:22417%09red/mmu:14296%09red
7-8w	Endocrine and other factor-regulated calcium reabsorption	KEGG PATHWAY	mmu04961	1	57	0.425389	0.532482	Klk1b22	http://www.genome.jp/kegg-bin/show_pathway?mmu04961/mmu:13646%09red
7-8w	Non-alcoholic fatty liver disease (NAFLD)	KEGG PATHWAY	mmu04932	2	151	0.427544	0.534346	Cyp2e1|Adipoq	http://www.genome.jp/kegg-bin/show_pathway?mmu04932/mmu:11450%09red/mmu:13106%09red
7-8w	Pyrimidine metabolism	KEGG PATHWAY	mmu00240	1	58	0.430856	0.536399	Nt5c1b	http://www.genome.jp/kegg-bin/show_pathway?mmu00240/mmu:70881%09red
7-8w	mTOR signaling pathway	KEGG PATHWAY	mmu04150	2	155	0.44046	0.546238	Wnt4|Atp6v1e2	http://www.genome.jp/kegg-bin/show_pathway?mmu04150/mmu:22417%09red/mmu:74915%09red
7-8w	Fatty acid metabolism	KEGG PATHWAY	mmu01212	1	61	0.446949	0.553431	Acsbg2	http://www.genome.jp/kegg-bin/show_pathway?mmu01212/mmu:328845%09red
7-8w	PI3K-Akt signaling pathway	KEGG PATHWAY	mmu04151	4	358	0.451069	0.557797	Ccnd3|Ngfr|Creb3l4|Ppp2r2b	http://www.genome.jp/kegg-bin/show_pathway?mmu04151/mmu:78284%09red/mmu:12445%09red/mmu:18053%09red/mmu:72930%09red
7-8w	Basal cell carcinoma	KEGG PATHWAY	mmu05217	1	63	0.457424	0.561209	Wnt4	http://www.genome.jp/kegg-bin/show_pathway?mmu05217/mmu:22417%09red
7-8w	Glutathione metabolism	KEGG PATHWAY	mmu00480	1	64	0.462587	0.565384	Gpx3	http://www.genome.jp/kegg-bin/show_pathway?mmu00480/mmu:14778%09red
7-8w	Hepatitis B	KEGG PATHWAY	mmu05161	2	163	0.465801	0.56888	Egr3|Creb3l4	http://www.genome.jp/kegg-bin/show_pathway?mmu05161/mmu:78284%09red/mmu:13655%09red
7-8w	Jak-STAT signaling pathway	KEGG PATHWAY	mmu04630	2	165	0.47203	0.573001	Ccnd3|Il20rb	http://www.genome.jp/kegg-bin/show_pathway?mmu04630/mmu:213208%09red/mmu:12445%09red
7-8w	RNA transport	KEGG PATHWAY	mmu03013	2	167	0.478216	0.578324	Nxt2|Nxf7	http://www.genome.jp/kegg-bin/show_pathway?mmu03013/mmu:237082%09red/mmu:170722%09red
7-8w	Hepatocellular carcinoma	KEGG PATHWAY	mmu05225	2	171	0.490452	0.587261	Frat1|Wnt4	http://www.genome.jp/kegg-bin/show_pathway?mmu05225/mmu:22417%09red/mmu:14296%09red
7-8w	Cell adhesion molecules (CAMs)	KEGG PATHWAY	mmu04514	2	171	0.490452	0.587261	Vtcn1|Vcan	http://www.genome.jp/kegg-bin/show_pathway?mmu04514/mmu:242122%09red/mmu:13003%09red
7-8w	Type I diabetes mellitus	KEGG PATHWAY	mmu04940	1	70	0.492554	0.587261	Ica1	http://www.genome.jp/kegg-bin/show_pathway?mmu04940/mmu:15893%09red
7-8w	Bile secretion	KEGG PATHWAY	mmu04976	1	72	0.502167	0.59475	Sctr	http://www.genome.jp/kegg-bin/show_pathway?mmu04976/mmu:319229%09red
7-8w	Necroptosis	KEGG PATHWAY	mmu04217	2	177	0.508466	0.599997	H2al2a|H2al1n	http://www.genome.jp/kegg-bin/show_pathway?mmu04217/mmu:385328%09red/mmu:68231%09red
7-8w	Axon guidance	KEGG PATHWAY	mmu04360	2	180	0.517316	0.60643	Sema4a|Wnt4	http://www.genome.jp/kegg-bin/show_pathway?mmu04360/mmu:22417%09red/mmu:20351%09red
7-8w	Renin secretion	KEGG PATHWAY	mmu04924	1	76	0.520853	0.606592	Agtr1b	http://www.genome.jp/kegg-bin/show_pathway?mmu04924/mmu:11608%09red
7-8w	Cellular senescence	KEGG PATHWAY	mmu04218	2	186	0.534696	0.616898	Igfbp3|Ccnd3	http://www.genome.jp/kegg-bin/show_pathway?mmu04218/mmu:16009%09red/mmu:12445%09red
7-8w	Rheumatoid arthritis	KEGG PATHWAY	mmu05323	1	84	0.556153	0.637531	Atp6v1e2	http://www.genome.jp/kegg-bin/show_pathway?mmu05323/mmu:74915%09red
7-8w	Huntington disease	KEGG PATHWAY	mmu05016	2	194	0.557194	0.637814	Creb3l4|Dnah5	http://www.genome.jp/kegg-bin/show_pathway?mmu05016/mmu:78284%09red/mmu:110082%09red
7-8w	Calcium signaling pathway	KEGG PATHWAY	mmu04020	2	194	0.557194	0.637814	Agtr1b|P2rx5	http://www.genome.jp/kegg-bin/show_pathway?mmu04020/mmu:11608%09red/mmu:94045%09red
7-8w	Th1 and Th2 cell differentiation	KEGG PATHWAY	mmu04658	1	87	0.568711	0.645933	Runx3	http://www.genome.jp/kegg-bin/show_pathway?mmu04658/mmu:12399%09red
7-8w	Drug metabolism - other enzymes	KEGG PATHWAY	mmu00983	1	87	0.568711	0.645933	Cyp2e1	http://www.genome.jp/kegg-bin/show_pathway?mmu00983/mmu:13106%09red
7-8w	Morphine addiction	KEGG PATHWAY	mmu05032	1	92	0.588858	0.662724	Pde4a	http://www.genome.jp/kegg-bin/show_pathway?mmu05032/mmu:18577%09red
7-8w	Hematopoietic cell lineage	KEGG PATHWAY	mmu04640	1	95	0.600493	0.672566	Cd37	http://www.genome.jp/kegg-bin/show_pathway?mmu04640/mmu:12493%09red
7-8w	TGF-beta signaling pathway	KEGG PATHWAY	mmu04350	1	95	0.600493	0.672566	Inhba	http://www.genome.jp/kegg-bin/show_pathway?mmu04350/mmu:16323%09red
7-8w	Staphylococcus aureus infection	KEGG PATHWAY	mmu05150	1	96	0.604298	0.675838	Cfd	http://www.genome.jp/kegg-bin/show_pathway?mmu05150/mmu:11537%09red
7-8w	Prostate cancer	KEGG PATHWAY	mmu05215	1	97	0.608067	0.67958	Creb3l4	http://www.genome.jp/kegg-bin/show_pathway?mmu05215/mmu:78284%09red
7-8w	Circadian entrainment	KEGG PATHWAY	mmu04713	1	99	0.615498	0.685024	Mtnr1a	http://www.genome.jp/kegg-bin/show_pathway?mmu04713/mmu:17773%09red
7-8w	AGE-RAGE signaling pathway in diabetic complications	KEGG PATHWAY	mmu04933	1	101	0.622788	0.691221	Agtr1b	http://www.genome.jp/kegg-bin/show_pathway?mmu04933/mmu:11608%09red
7-8w	Chagas disease (American trypanosomiasis)	KEGG PATHWAY	mmu05142	1	103	0.62994	0.695793	Ppp2r2b	http://www.genome.jp/kegg-bin/show_pathway?mmu05142/mmu:72930%09red
7-8w	Viral protein interaction with cytokine and cytokine receptor	KEGG PATHWAY	mmu04061	1	103	0.62994	0.695793	Il20rb	http://www.genome.jp/kegg-bin/show_pathway?mmu04061/mmu:213208%09red
7-8w	Glucagon signaling pathway	KEGG PATHWAY	mmu04922	1	105	0.636957	0.701614	Creb3l4	http://www.genome.jp/kegg-bin/show_pathway?mmu04922/mmu:78284%09red
7-8w	Epstein-Barr virus infection	KEGG PATHWAY	mmu05169	2	230	0.6487	0.711134	Runx3|Ccnd3	http://www.genome.jp/kegg-bin/show_pathway?mmu05169/mmu:12445%09red/mmu:12399%09red
7-8w	Thermogenesis	KEGG PATHWAY	mmu04714	2	232	0.653317	0.714423	Lipe|Creb3l4	http://www.genome.jp/kegg-bin/show_pathway?mmu04714/mmu:78284%09red/mmu:16890%09red
7-8w	Insulin resistance	KEGG PATHWAY	mmu04931	1	110	0.653924	0.714423	Creb3l4	http://www.genome.jp/kegg-bin/show_pathway?mmu04931/mmu:78284%09red
7-8w	Ras signaling pathway	KEGG PATHWAY	mmu04014	2	233	0.655607	0.715289	Pla2g10|Ngfr	http://www.genome.jp/kegg-bin/show_pathway?mmu04014/mmu:18053%09red/mmu:26565%09red
7-8w	C-type lectin receptor signaling pathway	KEGG PATHWAY	mmu04625	1	112	0.660487	0.71866	Egr3	http://www.genome.jp/kegg-bin/show_pathway?mmu04625/mmu:13655%09red
7-8w	TNF signaling pathway	KEGG PATHWAY	mmu04668	1	113	0.663722	0.720228	Creb3l4	http://www.genome.jp/kegg-bin/show_pathway?mmu04668/mmu:78284%09red
7-8w	Thyroid hormone signaling pathway	KEGG PATHWAY	mmu04919	1	118	0.679442	0.733816	Wnt4	http://www.genome.jp/kegg-bin/show_pathway?mmu04919/mmu:22417%09red
7-8w	Human T-cell leukemia virus 1 infection	KEGG PATHWAY	mmu05166	2	246	0.684292	0.737566	Ccnd3|Creb3l4	http://www.genome.jp/kegg-bin/show_pathway?mmu05166/mmu:78284%09red/mmu:12445%09red
7-8w	Neurotrophin signaling pathway	KEGG PATHWAY	mmu04722	1	121	0.68852	0.741128	Ngfr	http://www.genome.jp/kegg-bin/show_pathway?mmu04722/mmu:18053%09red
7-8w	Cell cycle	KEGG PATHWAY	mmu04110	1	123	0.694429	0.745988	Ccnd3	http://www.genome.jp/kegg-bin/show_pathway?mmu04110/mmu:12445%09red
7-8w	Inflammatory mediator regulation of TRP channels	KEGG PATHWAY	mmu04750	1	127	0.705913	0.755798	Trpm8	http://www.genome.jp/kegg-bin/show_pathway?mmu04750/mmu:171382%09red
7-8w	Relaxin signaling pathway	KEGG PATHWAY	mmu04926	1	131	0.716967	0.763055	Creb3l4	http://www.genome.jp/kegg-bin/show_pathway?mmu04926/mmu:78284%09red
7-8w	Serotonergic synapse	KEGG PATHWAY	mmu04726	1	132	0.719665	0.764912	Cyp2d26	http://www.genome.jp/kegg-bin/show_pathway?mmu04726/mmu:76279%09red
7-8w	Estrogen signaling pathway	KEGG PATHWAY	mmu04915	1	134	0.724985	0.768532	Creb3l4	http://www.genome.jp/kegg-bin/show_pathway?mmu04915/mmu:78284%09red
7-8w	Oxidative phosphorylation	KEGG PATHWAY	mmu00190	1	134	0.724985	0.768532	Atp6v1e2	http://www.genome.jp/kegg-bin/show_pathway?mmu00190/mmu:74915%09red
7-8w	Insulin signaling pathway	KEGG PATHWAY	mmu04910	1	140	0.740347	0.78275	Lipe	http://www.genome.jp/kegg-bin/show_pathway?mmu04910/mmu:16890%09red
7-8w	Measles	KEGG PATHWAY	mmu05162	1	144	0.75011	0.792551	Ccnd3	http://www.genome.jp/kegg-bin/show_pathway?mmu05162/mmu:12445%09red
7-8w	Pathways in cancer	KEGG PATHWAY	mmu05200	4	535	0.754851	0.797035	Agtr1b|Ccnd3|Wnt4|Frat1	http://www.genome.jp/kegg-bin/show_pathway?mmu05200/mmu:22417%09red/mmu:12445%09red/mmu:11608%09red/mmu:14296%09red
7-8w	Retrograde endocannabinoid signaling	KEGG PATHWAY	mmu04723	1	150	0.764073	0.804656	Slc17a6	http://www.genome.jp/kegg-bin/show_pathway?mmu04723/mmu:140919%09red
7-8w	Hepatitis C	KEGG PATHWAY	mmu05160	1	160	0.785636	0.820905	Ppp2r2b	http://www.genome.jp/kegg-bin/show_pathway?mmu05160/mmu:72930%09red
7-8w	Tight junction	KEGG PATHWAY	mmu04530	1	167	0.799549	0.831117	Ppp2r2b	http://www.genome.jp/kegg-bin/show_pathway?mmu04530/mmu:72930%09red
7-8w	Ribosome	KEGG PATHWAY	mmu03010	1	175	0.814351	0.842685	Mrps18c	http://www.genome.jp/kegg-bin/show_pathway?mmu03010/mmu:68735%09red
7-8w	Alzheimer disease	KEGG PATHWAY	mmu05010	1	175	0.814351	0.842685	Lpl	http://www.genome.jp/kegg-bin/show_pathway?mmu05010/mmu:16956%09red
7-8w	Tuberculosis	KEGG PATHWAY	mmu05152	1	178	0.819616	0.847587	Itgax	http://www.genome.jp/kegg-bin/show_pathway?mmu05152/mmu:16411%09red
7-8w	Phagosome	KEGG PATHWAY	mmu04145	1	181	0.824732	0.850687	Atp6v1e2	http://www.genome.jp/kegg-bin/show_pathway?mmu04145/mmu:74915%09red
7-8w	Focal adhesion	KEGG PATHWAY	mmu04510	1	199	0.852529	0.875422	Ccnd3	http://www.genome.jp/kegg-bin/show_pathway?mmu04510/mmu:12445%09red
7-8w	Proteoglycans in cancer	KEGG PATHWAY	mmu05205	1	206	0.86211	0.883566	Wnt4	http://www.genome.jp/kegg-bin/show_pathway?mmu05205/mmu:22417%09red
7-8w	Rap1 signaling pathway	KEGG PATHWAY	mmu04015	1	214	0.872302	0.892304	Ngfr	http://www.genome.jp/kegg-bin/show_pathway?mmu04015/mmu:18053%09red
7-8w	Human cytomegalovirus infection	KEGG PATHWAY	mmu05163	1	256	0.914692	0.928569	Creb3l4	http://www.genome.jp/kegg-bin/show_pathway?mmu05163/mmu:78284%09red
7-8w	MAPK signaling pathway	KEGG PATHWAY	mmu04010	1	294	0.940801	0.950867	Ngfr	http://www.genome.jp/kegg-bin/show_pathway?mmu04010/mmu:18053%09red
7-8w	Herpes simplex virus 1 infection	KEGG PATHWAY	mmu05168	1	439	0.985366	0.98721	Nxf7	http://www.genome.jp/kegg-bin/show_pathway?mmu05168/mmu:170722%09red
7-8w	Olfactory transduction	KEGG PATHWAY	mmu04740	3	1134	0.998767	0.998767	Olfr1509|Olfr1444|Olfr19	http://www.genome.jp/kegg-bin/show_pathway?mmu04740/mmu:258697%09red/mmu:57271%09red/mmu:18316%09red
8-9w	PPAR signaling pathway	KEGG PATHWAY	mmu03320	3	87	0.000289547	0.00975584	Plin4|Cyp7a1|Fabp4	http://www.genome.jp/kegg-bin/show_pathway?mmu03320/mmu:57435%09red/mmu:11770%09red/mmu:13122%09red
8-9w	Steroid hormone biosynthesis	KEGG PATHWAY	mmu00140	3	89	0.000308892	0.00975584	Cyp7a1|Ugt1a1|Cyp2b23	http://www.genome.jp/kegg-bin/show_pathway?mmu00140/mmu:13122%09red/mmu:394436%09red/mmu:243881%09red
8-9w	Arachidonic acid metabolism	KEGG PATHWAY	mmu00590	3	89	0.000308892	0.00975584	Gpx3|Cyp2j13|Cyp2b23	http://www.genome.jp/kegg-bin/show_pathway?mmu00590/mmu:14778%09red/mmu:230459%09red/mmu:243881%09red
8-9w	Regulation of lipolysis in adipocytes	KEGG PATHWAY	mmu04923	2	56	0.00309615	0.0533382	Fabp4|Npy	http://www.genome.jp/kegg-bin/show_pathway?mmu04923/mmu:11770%09red/mmu:109648%09red
8-9w	Metabolic pathways	KEGG PATHWAY	mmu01100	7	1494	0.00509551	0.0690178	Dglucy|Cyp2j13|Car3|Gpx3|Cyp7a1|Ugt1a1|Cyp2b23	http://www.genome.jp/kegg-bin/show_pathway?mmu01100/mmu:13122%09red/mmu:394436%09red/mmu:243881%09red/mmu:230459%09red/mmu:14778%09red/mmu:217830%09red/mmu:12350%09red
8-9w	Retinol metabolism	KEGG PATHWAY	mmu00830	2	91	0.00776339	0.0690178	Ugt1a1|Cyp2b23	http://www.genome.jp/kegg-bin/show_pathway?mmu00830/mmu:394436%09red/mmu:243881%09red
8-9w	Chemical carcinogenesis	KEGG PATHWAY	mmu05204	2	94	0.00825278	0.0690178	Ugt1a1|Cyp2b23	http://www.genome.jp/kegg-bin/show_pathway?mmu05204/mmu:394436%09red/mmu:243881%09red
8-9w	Primary bile acid biosynthesis	KEGG PATHWAY	mmu00120	1	16	0.0238226	0.0740063	Cyp7a1	http://www.genome.jp/kegg-bin/show_pathway?mmu00120/mmu:13122%09red
8-9w	Nitrogen metabolism	KEGG PATHWAY	mmu00910	1	17	0.0252064	0.0746347	Car3	http://www.genome.jp/kegg-bin/show_pathway?mmu00910/mmu:12350%09red
8-9w	Ascorbate and aldarate metabolism	KEGG PATHWAY	mmu00053	1	27	0.0389395	0.0958316	Ugt1a1	http://www.genome.jp/kegg-bin/show_pathway?mmu00053/mmu:394436%09red
8-9w	Protein export	KEGG PATHWAY	mmu03060	1	28	0.0403023	0.0972902	Srp54a	http://www.genome.jp/kegg-bin/show_pathway?mmu03060/mmu:24067%09red
8-9w	Pentose and glucuronate interconversions	KEGG PATHWAY	mmu00040	1	34	0.0484394	0.10661	Ugt1a1	http://www.genome.jp/kegg-bin/show_pathway?mmu00040/mmu:394436%09red
8-9w	Porphyrin and chlorophyll metabolism	KEGG PATHWAY	mmu00860	1	41	0.0578472	0.114188	Ugt1a1	http://www.genome.jp/kegg-bin/show_pathway?mmu00860/mmu:394436%09red
8-9w	Mineral absorption	KEGG PATHWAY	mmu04978	1	47	0.0658383	0.123542	Trpv6	http://www.genome.jp/kegg-bin/show_pathway?mmu04978/mmu:64177%09red
8-9w	ABC transporters	KEGG PATHWAY	mmu02010	1	48	0.0671636	0.12478	Abcb5	http://www.genome.jp/kegg-bin/show_pathway?mmu02010/mmu:77706%09red
8-9w	Cholesterol metabolism	KEGG PATHWAY	mmu04979	1	49	0.0684872	0.126618	Cyp7a1	http://www.genome.jp/kegg-bin/show_pathway?mmu04979/mmu:13122%09red
8-9w	Linoleic acid metabolism	KEGG PATHWAY	mmu00591	1	50	0.0698088	0.127462	Cyp2j13	http://www.genome.jp/kegg-bin/show_pathway?mmu00591/mmu:230459%09red
8-9w	Ovarian steroidogenesis	KEGG PATHWAY	mmu04913	1	57	0.0790092	0.13736	Cyp2j13	http://www.genome.jp/kegg-bin/show_pathway?mmu04913/mmu:230459%09red
8-9w	Glutathione metabolism	KEGG PATHWAY	mmu00480	1	64	0.0881202	0.148434	Gpx3	http://www.genome.jp/kegg-bin/show_pathway?mmu00480/mmu:14778%09red
8-9w	Metabolism of xenobiotics by cytochrome P450	KEGG PATHWAY	mmu00980	1	66	0.090707	0.151445	Ugt1a1	http://www.genome.jp/kegg-bin/show_pathway?mmu00980/mmu:394436%09red
8-9w	Drug metabolism - cytochrome P450	KEGG PATHWAY	mmu00982	1	68	0.0932867	0.154392	Ugt1a1	http://www.genome.jp/kegg-bin/show_pathway?mmu00982/mmu:394436%09red
8-9w	Adipocytokine signaling pathway	KEGG PATHWAY	mmu04920	1	71	0.0971427	0.156005	Npy	http://www.genome.jp/kegg-bin/show_pathway?mmu04920/mmu:109648%09red
8-9w	Bile secretion	KEGG PATHWAY	mmu04976	1	72	0.0984245	0.156735	Cyp7a1	http://www.genome.jp/kegg-bin/show_pathway?mmu04976/mmu:13122%09red
8-9w	Thyroid hormone synthesis	KEGG PATHWAY	mmu04918	1	73	0.0997045	0.158109	Gpx3	http://www.genome.jp/kegg-bin/show_pathway?mmu04918/mmu:14778%09red
8-9w	Salivary secretion	KEGG PATHWAY	mmu04970	1	78	0.106078	0.164768	Trpv6	http://www.genome.jp/kegg-bin/show_pathway?mmu04970/mmu:64177%09red
8-9w	Drug metabolism - other enzymes	KEGG PATHWAY	mmu00983	1	87	0.117438	0.173187	Ugt1a1	http://www.genome.jp/kegg-bin/show_pathway?mmu00983/mmu:394436%09red
8-9w	Complement and coagulation cascades	KEGG PATHWAY	mmu04610	1	88	0.118691	0.174357	Cfd	http://www.genome.jp/kegg-bin/show_pathway?mmu04610/mmu:11537%09red
8-9w	Staphylococcus aureus infection	KEGG PATHWAY	mmu05150	1	96	0.128656	0.1847	Cfd	http://www.genome.jp/kegg-bin/show_pathway?mmu05150/mmu:11537%09red
8-9w	Viral protein interaction with cytokine and cytokine receptor	KEGG PATHWAY	mmu04061	1	103	0.137285	0.194146	Gm13306	http://www.genome.jp/kegg-bin/show_pathway?mmu04061/mmu:100039863%09red
8-9w	Inflammatory mediator regulation of TRP channels	KEGG PATHWAY	mmu04750	1	127	0.166237	0.223418	Cyp2j13	http://www.genome.jp/kegg-bin/show_pathway?mmu04750/mmu:230459%09red
8-9w	Serotonergic synapse	KEGG PATHWAY	mmu04726	1	132	0.172148	0.228126	Cyp2j13	http://www.genome.jp/kegg-bin/show_pathway?mmu04726/mmu:230459%09red
8-9w	Alcoholism	KEGG PATHWAY	mmu05034	1	199	0.247491	0.296832	Npy	http://www.genome.jp/kegg-bin/show_pathway?mmu05034/mmu:109648%09red
8-9w	Chemokine signaling pathway	KEGG PATHWAY	mmu04062	1	200	0.248563	0.297178	Gm13306	http://www.genome.jp/kegg-bin/show_pathway?mmu04062/mmu:100039863%09red
8-9w	cAMP signaling pathway	KEGG PATHWAY	mmu04024	1	213	0.262362	0.311709	Npy	http://www.genome.jp/kegg-bin/show_pathway?mmu04024/mmu:109648%09red
8-9w	Cytokine-cytokine receptor interaction	KEGG PATHWAY	mmu04060	1	296	0.344783	0.395978	Gm13306	http://www.genome.jp/kegg-bin/show_pathway?mmu04060/mmu:100039863%09red
8-9w	Neuroactive ligand-receptor interaction	KEGG PATHWAY	mmu04080	1	348	0.391741	0.440563	Npy	http://www.genome.jp/kegg-bin/show_pathway?mmu04080/mmu:109648%09red
8-9w	Herpes simplex virus 1 infection	KEGG PATHWAY	mmu05168	1	439	0.466097	0.507617	Pilra	http://www.genome.jp/kegg-bin/show_pathway?mmu05168/mmu:231805%09red
8-9w	Olfactory transduction	KEGG PATHWAY	mmu04740	1	1134	0.804827	0.813252	Olfr690	http://www.genome.jp/kegg-bin/show_pathway?mmu04740/mmu:56860%09red
9-10w	PPAR signaling pathway	KEGG PATHWAY	mmu03320	2	87	0.000482885	0.0275843	Apoa2|Plin1	http://www.genome.jp/kegg-bin/show_pathway?mmu03320/mmu:103968%09red/mmu:11807%09red
9-10w	Base excision repair	KEGG PATHWAY	mmu03410	1	35	0.0131603	0.037112	Mid1	http://www.genome.jp/kegg-bin/show_pathway?mmu03410/mmu:268395%09red
9-10w	Cholesterol metabolism	KEGG PATHWAY	mmu04979	1	49	0.0182346	0.0435776	Apoa2	http://www.genome.jp/kegg-bin/show_pathway?mmu04979/mmu:11807%09red
9-10w	Regulation of lipolysis in adipocytes	KEGG PATHWAY	mmu04923	1	56	0.0207627	0.0479924	Plin1	http://www.genome.jp/kegg-bin/show_pathway?mmu04923/mmu:103968%09red
9-10w	Apelin signaling pathway	KEGG PATHWAY	mmu04371	1	139	0.0502811	0.0844003	Plin1	http://www.genome.jp/kegg-bin/show_pathway?mmu04371/mmu:103968%09red
9-10w	Thermogenesis	KEGG PATHWAY	mmu04714	1	232	0.0823732	0.119738	Plin1	http://www.genome.jp/kegg-bin/show_pathway?mmu04714/mmu:103968%09red
10-11w	Tuberculosis	KEGG PATHWAY	mmu05152	6	178	1.6916e-08	3.67077e-06	Cd74|Ciita|H2-Aa|Coro1a|H2-Eb1|Ctss
10-11w	Antigen processing and presentation	KEGG PATHWAY	mmu04612	5	91	2.79826e-08	4.04816e-06	Cd74|Ciita|Ctss|H2-Aa|H2-Eb1
10-11w	Influenza A	KEGG PATHWAY	mmu05164	4	164	1.71818e-05	0.000677902	H2-Aa|Ciita|Nlrx1|H2-Eb1
10-11w	Phagosome	KEGG PATHWAY	mmu04145	4	181	2.50703e-05	0.000836963	Coro1a|Ctss|H2-Aa|H2-Eb1
10-11w	Th17 cell differentiation	KEGG PATHWAY	mmu04659	3	102	0.000124933	0.00318947	H2-Aa|H2-Eb1|Irf4
10-11w	Toxoplasmosis	KEGG PATHWAY	mmu05145	3	108	0.000147273	0.0035509	Ciita|H2-Aa|H2-Eb1
10-11w	Asthma	KEGG PATHWAY	mmu05310	2	25	0.000283775	0.00615792	H2-Aa|H2-Eb1
10-11w	Cell adhesion molecules (CAMs)	KEGG PATHWAY	mmu04514	3	171	0.000550693	0.0103913	Sell|H2-Aa|H2-Eb1
10-11w	Intestinal immune network for IgA production	KEGG PATHWAY	mmu04672	2	43	0.000792125	0.0137513	H2-Aa|H2-Eb1
10-11w	Inflammatory bowel disease (IBD)	KEGG PATHWAY	mmu05321	2	59	0.00145079	0.0217119	H2-Aa|H2-Eb1
10-11w	Allograft rejection	KEGG PATHWAY	mmu05330	2	64	0.00169563	0.0233526	H2-Aa|H2-Eb1
10-11w	Graft-versus-host disease	KEGG PATHWAY	mmu05332	2	65	0.0017468	0.0233526	H2-Aa|H2-Eb1
10-11w	Leishmaniasis	KEGG PATHWAY	mmu05140	2	67	0.00185132	0.0236316	H2-Aa|H2-Eb1
10-11w	Type I diabetes mellitus	KEGG PATHWAY	mmu04940	2	70	0.00201356	0.0249681	H2-Aa|H2-Eb1
10-11w	Autoimmune thyroid disease	KEGG PATHWAY	mmu05320	2	79	0.00253921	0.0297843	H2-Aa|H2-Eb1
10-11w	Rheumatoid arthritis	KEGG PATHWAY	mmu05323	2	84	0.00285622	0.0326211	H2-Aa|H2-Eb1
10-11w	Th1 and Th2 cell differentiation	KEGG PATHWAY	mmu04658	2	87	0.00305491	0.0339957	H2-Aa|H2-Eb1
10-11w	Viral myocarditis	KEGG PATHWAY	mmu05416	2	89	0.00319088	0.034621	H2-Aa|H2-Eb1
10-11w	Hematopoietic cell lineage	KEGG PATHWAY	mmu04640	2	95	0.00361552	0.0381168	H2-Aa|H2-Eb1
10-11w	Staphylococcus aureus infection	KEGG PATHWAY	mmu05150	2	96	0.00368872	0.0381168	H2-Aa|H2-Eb1
10-11w	Herpes simplex virus 1 infection	KEGG PATHWAY	mmu05168	3	439	0.00771326	0.0452701	Cd74|H2-Aa|H2-Eb1
10-11w	Systemic lupus erythematosus	KEGG PATHWAY	mmu05322	2	143	0.00788661	0.0452701	H2-Aa|H2-Eb1
10-11w	Epstein-Barr virus infection	KEGG PATHWAY	mmu05169	2	230	0.0192596	0.0587275	H2-Aa|H2-Eb1
10-11w	Human T-cell leukemia virus 1 infection	KEGG PATHWAY	mmu05166	2	246	0.0218139	0.0611186	H2-Aa|H2-Eb1
10-11w	Galactose metabolism	KEGG PATHWAY	mmu00052	1	32	0.0298937	0.0716788	Lct
10-11w	Base excision repair	KEGG PATHWAY	mmu03410	1	35	0.0325678	0.0737087	Mid1
10-11w	Primary immunodeficiency	KEGG PATHWAY	mmu05340	1	36	0.0334576	0.0737087	Ciita
10-11w	Carbohydrate digestion and absorption	KEGG PATHWAY	mmu04973	1	43	0.039664	0.0815837	Lct
10-11w	Hedgehog signaling pathway	KEGG PATHWAY	mmu04340	1	44	0.0405474	0.0818492	Hhip
10-11w	Basal cell carcinoma	KEGG PATHWAY	mmu05217	1	63	0.0571837	0.103407	Hhip
10-11w	RIG-I-like receptor signaling pathway	KEGG PATHWAY	mmu04622	1	68	0.0615149	0.105108	Nlrx1
10-11w	Prolactin signaling pathway	KEGG PATHWAY	mmu04917	1	72	0.064966	0.107615	Shc3
10-11w	Bacterial invasion of epithelial cells	KEGG PATHWAY	mmu05100	1	74	0.0666869	0.109215	Shc3
10-11w	Glioma	KEGG PATHWAY	mmu05214	1	75	0.0675461	0.109794	Shc3
10-11w	Chronic myeloid leukemia	KEGG PATHWAY	mmu05220	1	76	0.0684047	0.110363	Shc3
10-11w	Synaptic vesicle cycle	KEGG PATHWAY	mmu04721	1	77	0.0692624	0.110514	Slc6a1
10-11w	EGFR tyrosine kinase inhibitor resistance	KEGG PATHWAY	mmu01521	1	80	0.0718311	0.111737	Shc3
10-11w	ErbB signaling pathway	KEGG PATHWAY	mmu04012	1	84	0.0752453	0.114584	Shc3
10-11w	GABAergic synapse	KEGG PATHWAY	mmu04727	1	90	0.0803437	0.120493	Slc6a1
10-11w	Endocrine resistance	KEGG PATHWAY	mmu01522	1	93	0.0828826	0.123189	Shc3
10-11w	Natural killer cell mediated cytotoxicity	KEGG PATHWAY	mmu04650	1	118	0.103777	0.143211	Shc3
10-11w	Neurotrophin signaling pathway	KEGG PATHWAY	mmu04722	1	121	0.106253	0.144558	Shc3
10-11w	Lysosome	KEGG PATHWAY	mmu04142	1	124	0.108723	0.14654	Ctss
10-11w	Relaxin signaling pathway	KEGG PATHWAY	mmu04926	1	131	0.114459	0.151449	Shc3
10-11w	Estrogen signaling pathway	KEGG PATHWAY	mmu04915	1	134	0.116907	0.152824	Shc3
10-11w	Apoptosis	KEGG PATHWAY	mmu04210	1	136	0.118534	0.154024	Ctss
10-11w	Ubiquitin mediated proteolysis	KEGG PATHWAY	mmu04120	1	139	0.120971	0.156254	Cdc34b
10-11w	Insulin signaling pathway	KEGG PATHWAY	mmu04910	1	140	0.121782	0.156835	Shc3
10-11w	Breast cancer	KEGG PATHWAY	mmu05224	1	147	0.127436	0.161717	Shc3
10-11w	Phospholipase D signaling pathway	KEGG PATHWAY	mmu04072	1	149	0.129045	0.162335	Shc3
10-11w	Gastric cancer	KEGG PATHWAY	mmu05226	1	150	0.129849	0.162405	Shc3
10-11w	Hepatocellular carcinoma	KEGG PATHWAY	mmu05225	1	171	0.146556	0.177669	Shc3
10-11w	Focal adhesion	KEGG PATHWAY	mmu04510	1	199	0.168349	0.198369	Shc3
10-11w	Alcoholism	KEGG PATHWAY	mmu05034	1	199	0.168349	0.198369	Shc3
10-11w	Chemokine signaling pathway	KEGG PATHWAY	mmu04062	1	200	0.169117	0.198369	Shc3
10-11w	NOD-like receptor signaling pathway	KEGG PATHWAY	mmu04621	1	206	0.173712	0.20321	Nlrx1
10-11w	cAMP signaling pathway	KEGG PATHWAY	mmu04024	1	213	0.179041	0.208321	Hhip
10-11w	Thermogenesis	KEGG PATHWAY	mmu04714	1	232	0.193339	0.222838	Coa6
10-11w	Ras signaling pathway	KEGG PATHWAY	mmu04014	1	233	0.194085	0.222838	Shc3
10-11w	Pathways in cancer	KEGG PATHWAY	mmu05200	1	535	0.391184	0.413075	Hhip
10-11w	Metabolic pathways	KEGG PATHWAY	mmu01100	1	1494	0.753907	0.755648	Lct
