# Supplementary material for: Multiple transcriptome analyses reveal mouse testis developmental dynamics
Source: BMC Genomics. 2024 Apr 22;25:395. doi: 10.1186/s12864-024-10298-y (PMC11036721; doi:10.1186/s12864-024-10298-y)
Supplement: Supplementary file 3 — Supplementary Material 3 [file 12864_2024_10298_MOESM3_ESM.xlsx]

## Sheet: Supplementary material 3
Supplementary Material 3. Annotation of KEGG pathways enriched by DEmRNAs in each dynamic status.
Dynamic status	#Term	Database	ID	Input number	Background number	P-Value	Corrected P-Value	Input	Hyperlink
DMMMMMMM	Proteoglycans in cancer	KEGG PATHWAY	mmu05205	28	206	3.20324e-16	8.29639e-14	Fn1|Camk2d|Flna|Flnc|Lum|Dcn|Tgfb2|Sdc1|Plau|Met|Ppp1r12b|Mapk13|Cav1|Mmp2|Erbb2|Itgb3|Thbs1|Pik3r1|Shh|Wnt5a|Wnt7b|Wnt2b|Fzd1|Fzd2|Fzd7|Cd44|Itga5|Ank1	http://www.genome.jp/kegg-bin/show_pathway?mmu05205/mmu:20423%09red/mmu:16402%09red/mmu:21808%09red/mmu:18708%09red/mmu:192176%09red/mmu:21825%09red/mmu:13866%09red/mmu:14369%09red/mmu:26415%09red/mmu:14268%09red/mmu:68794%09red/mmu:14362%09red/mmu:22422%09red/mmu:16416%09red/mmu:11733%09red/mmu:20969%09red/mmu:12389%09red/mmu:12505%09red/mmu:57265%09red/mmu:22414%09red/mmu:17390%09red/mmu:22418%…
DMMMMMMM	Focal adhesion	KEGG PATHWAY	mmu04510	25	199	6.31253e-14	8.17473e-12	Actn1|Fn1|Tnxb|Mylk|Capn2|Flna|Cav1|Flnc|Itgb3|Itgb4|Itgb6|Met|Ppp1r12b|Parva|Thbs2|Thbs1|Pik3r1|Myl9|Erbb2|Lama4|Lama5|Itga3|Itga5|Lamc2|Lamc1	http://www.genome.jp/kegg-bin/show_pathway?mmu04510/mmu:16775%09red/mmu:16776%09red/mmu:16420%09red/mmu:57342%09red/mmu:16400%09red/mmu:18708%09red/mmu:192176%09red/mmu:21826%09red/mmu:21825%09red/mmu:13866%09red/mmu:14268%09red/mmu:68794%09red/mmu:81877%09red/mmu:12334%09red/mmu:107589%09red/mmu:16416%09red/mmu:16782%09red/mmu:16402%09red/mmu:12389%09red/mmu:226519%09red/mmu:109711%09red/mmu:172…
DMMMMMMM	Hypertrophic cardiomyopathy (HCM)	KEGG PATHWAY	mmu05410	17	91	2.48182e-12	2.14264e-10	Itga5|Tgfb2|Ryr2|Itgb4|Itgb6|Actc1|Des|Prkaa2|Tpm1|Tpm2|Sgcd|Tnnt2|Tnc|Itga3|Slc8a1|Cacna1c|Itgb3	http://www.genome.jp/kegg-bin/show_pathway?mmu05410/mmu:13346%09red/mmu:22003%09red/mmu:22004%09red/mmu:16416%09red/mmu:16402%09red/mmu:16420%09red/mmu:12288%09red/mmu:21956%09red/mmu:16400%09red/mmu:21808%09red/mmu:20541%09red/mmu:192897%09red/mmu:11464%09red/mmu:21924%09red/mmu:24052%09red/mmu:20191%09red/mmu:108079%09red
DMMMMMMM	Dilated cardiomyopathy (DCM)	KEGG PATHWAY	mmu05414	17	95	4.55719e-12	2.95078e-10	Adcy5|Tgfb2|Ryr2|Itgb4|Itgb6|Actc1|Des|Tpm2|Tpm1|Itga5|Sgcd|Tnnt2|Tnc|Itga3|Slc8a1|Cacna1c|Itgb3	http://www.genome.jp/kegg-bin/show_pathway?mmu05414/mmu:13346%09red/mmu:22003%09red/mmu:22004%09red/mmu:16416%09red/mmu:16402%09red/mmu:16420%09red/mmu:224129%09red/mmu:21956%09red/mmu:16400%09red/mmu:21808%09red/mmu:20541%09red/mmu:192897%09red/mmu:11464%09red/mmu:12288%09red/mmu:24052%09red/mmu:20191%09red/mmu:21924%09red
DMMMMMMM	ECM-receptor interaction	KEGG PATHWAY	mmu04512	16	86	1.15678e-11	5.9921e-10	Thbs2|Itgb3|Lama4|Lama5|Fn1|Itgb6|Sdc1|Itga3|Tnxb|Itga5|Thbs1|Frem2|Cd44|Lamc2|Lamc1|Itgb4	http://www.genome.jp/kegg-bin/show_pathway?mmu04512/mmu:226519%09red/mmu:16775%09red/mmu:14268%09red/mmu:16416%09red/mmu:16776%09red/mmu:16420%09red/mmu:16402%09red/mmu:16782%09red/mmu:16400%09red/mmu:20969%09red/mmu:81877%09red/mmu:242022%09red/mmu:12505%09red/mmu:21826%09red/mmu:21825%09red/mmu:192897%09red
DMMMMMMM	Pathways in cancer	KEGG PATHWAY	mmu05200	35	535	3.46583e-11	1.49608e-09	Egln3|Fn1|Tgfbr2|Camk2d|Fgf7|Runx1|Dapk1|Tgfb2|Bdkrb2|Ptger4|Lama5|Notch1|Met|Mmp2|Adcy5|Gsto1|Pparg|Gstm1|Pik3r1|Shh|Wnt5a|Wnt7b|Wnt2b|Fzd1|Fzd2|Bmp4|Lama4|Bmp2|Fzd7|Gsta4|Erbb2|Itga3|Mecom|Lamc2|Lamc1	http://www.genome.jp/kegg-bin/show_pathway?mmu05200/mmu:14178%09red/mmu:16775%09red/mmu:14013%09red/mmu:16776%09red/mmu:224129%09red/mmu:16400%09red/mmu:21808%09red/mmu:18708%09red/mmu:20423%09red/mmu:12394%09red/mmu:13866%09red/mmu:14369%09red/mmu:14268%09red/mmu:12062%09red/mmu:14362%09red/mmu:22422%09red/mmu:19016%09red/mmu:112407%09red/mmu:14873%09red/mmu:16782%09red/mmu:12159%09red/mmu:14862…
DMMMMMMM	Hippo signaling pathway	KEGG PATHWAY	mmu04390	19	154	8.60238e-11	3.18288e-09	Wnt2b|Bmp7|Tgfb2|Bmp4|Bmp2|Fzd7|Wwc1|Bmp5|Nkd1|Id1|Tgfbr2|Pard3|Fzd2|Fzd1|Tead3|Tead1|Rassf6|Wnt5a|Wnt7b	http://www.genome.jp/kegg-bin/show_pathway?mmu04390/mmu:14369%09red/mmu:93960%09red/mmu:22414%09red/mmu:73246%09red/mmu:22418%09red/mmu:22422%09red/mmu:12160%09red/mmu:21808%09red/mmu:12162%09red/mmu:57265%09red/mmu:15901%09red/mmu:21678%09red/mmu:21813%09red/mmu:21676%09red/mmu:93742%09red/mmu:12159%09red/mmu:14362%09red/mmu:211652%09red/mmu:12156%09red
DMMMMMMM	Axon guidance	KEGG PATHWAY	mmu04360	19	180	9.52186e-10	3.0827e-08	Bmp7|Sema3a|Unc5a|Nfatc4|Sema3d|Camk2d|Unc5c|Robo2|Epha1|Met|Pard3|Ssh3|Pik3r1|L1cam|Shh|Unc5b|Wnt5a|Epha4|Myl9	http://www.genome.jp/kegg-bin/show_pathway?mmu04360/mmu:13838%09red/mmu:20346%09red/mmu:16728%09red/mmu:107449%09red/mmu:17295%09red/mmu:13835%09red/mmu:22418%09red/mmu:107448%09red/mmu:73181%09red/mmu:22253%09red/mmu:245857%09red/mmu:108151%09red/mmu:12162%09red/mmu:98932%09red/mmu:268902%09red/mmu:18708%09red/mmu:20423%09red/mmu:93742%09red/mmu:108058%09red
DMMMMMMM	TGF-beta signaling pathway	KEGG PATHWAY	mmu04350	14	95	3.35507e-09	9.65515e-08	Grem2|Bmp7|Tgfb2|Bmp4|Bmp2|Adamtsl4|Tgfbr2|Nbl1|Thsd4|Dcn|Bmp5|Thbs1|Pitx2|Id1	http://www.genome.jp/kegg-bin/show_pathway?mmu04350/mmu:12159%09red/mmu:18741%09red/mmu:23893%09red/mmu:207596%09red/mmu:12160%09red/mmu:21808%09red/mmu:12162%09red/mmu:17965%09red/mmu:21813%09red/mmu:21825%09red/mmu:13179%09red/mmu:15901%09red/mmu:12156%09red
DMMMMMMM	Tight junction	KEGG PATHWAY	mmu04530	17	167	1.18904e-08	3.07961e-07	Myh2|Tjp3|Actn1|Pard3|Myh11|Bves|Igsf5|Myh9|Prkaa2|Myl6|Nedd4l|Erbb2|Runx1|Cldn1|Cldn7|Cldn4|Myl9	http://www.genome.jp/kegg-bin/show_pathway?mmu04530/mmu:108079%09red/mmu:23828%09red/mmu:53624%09red/mmu:109711%09red/mmu:83814%09red/mmu:17904%09red/mmu:17886%09red/mmu:98932%09red/mmu:17880%09red/mmu:12737%09red/mmu:17882%09red/mmu:13866%09red/mmu:27375%09red/mmu:93742%09red/mmu:12740%09red/mmu:72058%09red/mmu:12394%09red
DMMMMMMM	Regulation of actin cytoskeleton	KEGG PATHWAY	mmu04810	19	217	1.60055e-08	3.76857e-07	Itgb3|Actn1|Itga3|Ppp1r12b|Fn1|Itgb6|Arhgef4|Myh9|Chrm3|Mylk|Chrm2|Itga5|Ssh3|Pik3r1|Fgf7|Bdkrb2|Myl9|Gsn|Itgb4	http://www.genome.jp/kegg-bin/show_pathway?mmu04810/mmu:12062%09red/mmu:14178%09red/mmu:226970%09red/mmu:109711%09red/mmu:14268%09red/mmu:16416%09red/mmu:12671%09red/mmu:16420%09red/mmu:243764%09red/mmu:16402%09red/mmu:16400%09red/mmu:245857%09red/mmu:17886%09red/mmu:192897%09red/mmu:18708%09red/mmu:227753%09red/mmu:107589%09red/mmu:329251%09red/mmu:98932%09red
DMMMMMMM	Arrhythmogenic right ventricular cardiomyopathy (ARVC)	KEGG PATHWAY	mmu05412	12	77	2.54636e-08	5.49589e-07	Itgb3|Des|Itgb4|Itgb6|Itga3|Dsc2|Itga5|Slc8a1|Sgcd|Ryr2|Dsg2|Cacna1c	http://www.genome.jp/kegg-bin/show_pathway?mmu05412/mmu:13346%09red/mmu:13506%09red/mmu:16416%09red/mmu:13511%09red/mmu:16420%09red/mmu:12288%09red/mmu:16402%09red/mmu:16400%09red/mmu:20541%09red/mmu:192897%09red/mmu:24052%09red/mmu:20191%09red
DMMMMMMM	Human papillomavirus infection	KEGG PATHWAY	mmu05165	24	361	3.22988e-08	6.43491e-07	Pard3|Fn1|Tnxb|Itgb3|Itgb4|Itgb6|Ptger4|Notch1|Maml2|Thbs2|Thbs1|Pik3r1|Wnt5a|Wnt7b|Wnt2b|Fzd1|Fzd2|Lama4|Lama5|Fzd7|Itga3|Itga5|Lamc2|Lamc1	http://www.genome.jp/kegg-bin/show_pathway?mmu05165/mmu:16775%09red/mmu:16776%09red/mmu:16420%09red/mmu:16402%09red/mmu:16400%09red/mmu:18708%09red/mmu:21826%09red/mmu:21825%09red/mmu:14369%09red/mmu:14268%09red/mmu:270118%09red/mmu:14362%09red/mmu:22422%09red/mmu:81877%09red/mmu:16416%09red/mmu:16782%09red/mmu:93742%09red/mmu:226519%09red/mmu:57265%09red/mmu:22414%09red/mmu:22418%09red/mmu:18128…
DMMMMMMM	Metabolism of xenobiotics by cytochrome P450	KEGG PATHWAY	mmu00980	11	66	5.27184e-08	9.7529e-07	Cyp1a1|Adh1|Gsto1|Gsta4|Gstm1|Aldh3a1|Ugt1a6b|Ugt1a6a|Cyp2s1|Ugt1a5|Ugt2b34	http://www.genome.jp/kegg-bin/show_pathway?mmu00980/mmu:94284%09red/mmu:11522%09red/mmu:394435%09red/mmu:394433%09red/mmu:14873%09red/mmu:11670%09red/mmu:74134%09red/mmu:14862%09red/mmu:14860%09red/mmu:100727%09red/mmu:13076%09red
DMMMMMMM	Drug metabolism - cytochrome P450	KEGG PATHWAY	mmu00982	11	68	6.92239e-08	1.19527e-06	Adh1|Gsto1|Fmo5|Gsta4|Gstm1|Aldh3a1|Ugt1a6b|Ugt1a6a|Fmo1|Ugt1a5|Ugt2b34	http://www.genome.jp/kegg-bin/show_pathway?mmu00982/mmu:394433%09red/mmu:394435%09red/mmu:14873%09red/mmu:14261%09red/mmu:14263%09red/mmu:11670%09red/mmu:94284%09red/mmu:14862%09red/mmu:14860%09red/mmu:100727%09red/mmu:11522%09red
DMMMMMMM	Metabolic pathways	KEGG PATHWAY	mmu01100	54	1494	1.98546e-07	3.21396e-06	Acer2|Man1a|Entpd3|Adcy5|Scd1|Pde3a|Dhrs3|Pgm2|Ugt1a6b|Ugt1a6a|Pde7b|Galnt6|Ugt2b34|Pde5a|Inmt|Pgap1|Adh1|Pdha1|Pld2|Fut9|Ugdh|Ckb|Gpx5|Sptlc3|Eno2|Ckmt1|Car13|Ethe1|Cyp1a1|Degs2|Gsto1|Hacd4|Gcnt2|Ckm|Gstm1|Aldh3a1|Plch2|Pygb|Galnt15|Pla2g4a|Acaa1b|Ptgs1|Galnt16|Dbh|Gsta4|Extl1|Enpp3|Enpp1|Elovl4|Mgat3|Urah|Cyp2s1|Ugt1a5|Mboat1	http://www.genome.jp/kegg-bin/show_pathway?mmu01100/mmu:20148%09red/mmu:218121%09red/mmu:14873%09red/mmu:242202%09red/mmu:94284%09red/mmu:71934%09red/mmu:67909%09red/mmu:235674%09red/mmu:207839%09red/mmu:66775%09red/mmu:394435%09red/mmu:18605%09red/mmu:12651%09red/mmu:12716%09red/mmu:12715%09red/mmu:29863%09red/mmu:14780%09red/mmu:74134%09red/mmu:18783%09red/mmu:19224%09red/mmu:230379%09red/mmu:1…
DMMMMMMM	Wnt signaling pathway	KEGG PATHWAY	mmu04310	14	162	1.41654e-06	2.15815e-05	Wnt2b|Lgr5|Fzd2|Nkd2|Nfatc4|Fzd7|Camk2d|Notum|Dkk2|Nkd1|Fzd1|Vangl1|Wnt5a|Wnt7b	http://www.genome.jp/kegg-bin/show_pathway?mmu04310/mmu:14369%09red/mmu:93960%09red/mmu:22414%09red/mmu:14160%09red/mmu:22418%09red/mmu:22422%09red/mmu:229658%09red/mmu:73181%09red/mmu:57265%09red/mmu:108058%09red/mmu:72293%09red/mmu:77583%09red/mmu:14362%09red/mmu:56811%09red
DMMMMMMM	Vascular smooth muscle contraction	KEGG PATHWAY	mmu04270	13	140	1.60386e-06	2.30778e-05	Acta2|Kcnmb1|Avpr1a|Actg2|Adcy5|Cacna1c|Mylk|Myl6|Ppp1r12b|Pla2g4a|Cald1|Myh11|Myl9	http://www.genome.jp/kegg-bin/show_pathway?mmu04270/mmu:109624%09red/mmu:54140%09red/mmu:17904%09red/mmu:224129%09red/mmu:12288%09red/mmu:11468%09red/mmu:98932%09red/mmu:17880%09red/mmu:18783%09red/mmu:16533%09red/mmu:11475%09red/mmu:107589%09red/mmu:329251%09red
DMMMMMMM	Fluid shear stress and atherosclerosis	KEGG PATHWAY	mmu05418	13	143	1.99484e-06	2.71929e-05	Pecam1|Itgb3|Gsto1|Gsta4|Gstm1|Mapk13|Prkaa2|Bmp4|Pik3r1|Sdc1|Trpv4|Mmp2|Cav1	http://www.genome.jp/kegg-bin/show_pathway?mmu05418/mmu:20969%09red/mmu:26415%09red/mmu:16416%09red/mmu:63873%09red/mmu:17390%09red/mmu:14873%09red/mmu:12159%09red/mmu:14862%09red/mmu:18708%09red/mmu:14860%09red/mmu:18613%09red/mmu:108079%09red/mmu:12389%09red
DMMMMMMM	Basal cell carcinoma	KEGG PATHWAY	mmu05217	9	63	2.73526e-06	3.54216e-05	Wnt2b|Fzd1|Fzd2|Bmp4|Bmp2|Fzd7|Shh|Wnt5a|Wnt7b	http://www.genome.jp/kegg-bin/show_pathway?mmu05217/mmu:14369%09red/mmu:22414%09red/mmu:14362%09red/mmu:22418%09red/mmu:22422%09red/mmu:12159%09red/mmu:57265%09red/mmu:20423%09red/mmu:12156%09red
DMMMMMMM	Gastric cancer	KEGG PATHWAY	mmu05226	13	150	3.25344e-06	4.01257e-05	Wnt2b|Fzd1|Tgfb2|Fzd7|Erbb2|Fzd2|Met|Tgfbr2|Fgf7|Pik3r1|Shh|Wnt5a|Wnt7b	http://www.genome.jp/kegg-bin/show_pathway?mmu05226/mmu:14178%09red/mmu:14369%09red/mmu:13866%09red/mmu:22414%09red/mmu:17295%09red/mmu:14362%09red/mmu:22418%09red/mmu:22422%09red/mmu:21808%09red/mmu:57265%09red/mmu:18708%09red/mmu:20423%09red/mmu:21813%09red
DMMMMMMM	PI3K-Akt signaling pathway	KEGG PATHWAY	mmu04151	20	358	5.49984e-06	6.47482e-05	Erbb2|Itga5|Itgb3|Itga3|Lama4|Lama5|Fn1|Itgb6|Thbs2|Chrm2|Tnxb|Prkaa2|Fgf7|Thbs1|Met|Osmr|Pik3r1|Lamc2|Lamc1|Itgb4	http://www.genome.jp/kegg-bin/show_pathway?mmu04151/mmu:226519%09red/mmu:14178%09red/mmu:16775%09red/mmu:14268%09red/mmu:16416%09red/mmu:16776%09red/mmu:17295%09red/mmu:16420%09red/mmu:243764%09red/mmu:16402%09red/mmu:16782%09red/mmu:16400%09red/mmu:81877%09red/mmu:18414%09red/mmu:18708%09red/mmu:13866%09red/mmu:21826%09red/mmu:21825%09red/mmu:192897%09red/mmu:108079%09red
DMMMMMMM	Signaling pathways regulating pluripotency of stem cells	KEGG PATHWAY	mmu04550	12	138	7.48353e-06	8.4271e-05	Wnt2b|Fzd1|Fzd2|Bmp4|Fzd7|Meis1|Id1|Tbx3|Pik3r1|Mapk13|Wnt5a|Wnt7b	http://www.genome.jp/kegg-bin/show_pathway?mmu04550/mmu:14369%09red/mmu:26415%09red/mmu:21386%09red/mmu:22414%09red/mmu:17268%09red/mmu:14362%09red/mmu:22418%09red/mmu:22422%09red/mmu:12159%09red/mmu:57265%09red/mmu:18708%09red/mmu:15901%09red
DMMMMMMM	Chemical carcinogenesis	KEGG PATHWAY	mmu05204	10	94	8.53342e-06	9.20898e-05	Cyp1a1|Adh1|Gsto1|Gsta4|Gstm1|Aldh3a1|Ugt1a6b|Ugt1a6a|Ugt1a5|Ugt2b34	http://www.genome.jp/kegg-bin/show_pathway?mmu05204/mmu:11522%09red/mmu:394435%09red/mmu:394433%09red/mmu:14873%09red/mmu:11670%09red/mmu:94284%09red/mmu:14862%09red/mmu:14860%09red/mmu:100727%09red/mmu:13076%09red
DMMMMMMM	Hepatocellular carcinoma	KEGG PATHWAY	mmu05225	13	171	1.2188e-05	0.000126268	Wnt2b|Fzd1|Tgfb2|Gsto1|Fzd7|Gsta4|Gstm1|Fzd2|Met|Tgfbr2|Pik3r1|Wnt5a|Wnt7b	http://www.genome.jp/kegg-bin/show_pathway?mmu05225/mmu:14369%09red/mmu:22418%09red/mmu:22414%09red/mmu:17295%09red/mmu:14362%09red/mmu:14873%09red/mmu:22422%09red/mmu:21808%09red/mmu:57265%09red/mmu:14862%09red/mmu:18708%09red/mmu:14860%09red/mmu:21813%09red
DMMMMMMM	Transcriptional misregulation in cancer	KEGG PATHWAY	mmu05202	13	183	2.38278e-05	0.000237361	Tgfbr2|Spint1|Pparg|Tmprss2|Hoxa11|Hoxa10|Met|Plau|Klf3|Meis1|Runx1|Hoxa9|Tspan7	http://www.genome.jp/kegg-bin/show_pathway?mmu05202/mmu:50528%09red/mmu:16599%09red/mmu:17268%09red/mmu:15395%09red/mmu:17295%09red/mmu:20732%09red/mmu:15405%09red/mmu:15396%09red/mmu:18792%09red/mmu:21813%09red/mmu:12394%09red/mmu:21912%09red/mmu:19016%09red
DMMMMMMM	Calcium signaling pathway	KEGG PATHWAY	mmu04020	13	194	4.20853e-05	0.000394789	Erbb2|Avpr1a|Camk2d|Ryr2|Chrm3|Mylk|Chrm2|Slc8a1|Htr4|Bdkrb2|Tnc|P2rx1|Cacna1c	http://www.genome.jp/kegg-bin/show_pathway?mmu04020/mmu:13866%09red/mmu:15562%09red/mmu:54140%09red/mmu:18436%09red/mmu:243764%09red/mmu:12288%09red/mmu:12671%09red/mmu:20541%09red/mmu:108058%09red/mmu:12062%09red/mmu:107589%09red/mmu:20191%09red/mmu:21924%09red
DMMMMMMM	Leukocyte transendothelial migration	KEGG PATHWAY	mmu04670	10	115	4.26799e-05	0.000394789	Pecam1|Actn1|Cldn4|Pik3r1|Mapk13|Cldn1|Thy1|Cldn7|Mmp2|Myl9	http://www.genome.jp/kegg-bin/show_pathway?mmu04670/mmu:26415%09red/mmu:53624%09red/mmu:17390%09red/mmu:12737%09red/mmu:98932%09red/mmu:18708%09red/mmu:21838%09red/mmu:109711%09red/mmu:18613%09red/mmu:12740%09red
DMMMMMMM	Adherens junction	KEGG PATHWAY	mmu04520	8	72	5.11623e-05	0.000456932	Erbb2|Tgfbr2|Actn1|Pard3|Lmo7|Met|Nectin1|Sorbs1	http://www.genome.jp/kegg-bin/show_pathway?mmu04520/mmu:13866%09red/mmu:109711%09red/mmu:380928%09red/mmu:17295%09red/mmu:58235%09red/mmu:21813%09red/mmu:93742%09red/mmu:20411%09red
DMMMMMMM	Adrenergic signaling in cardiomyocytes	KEGG PATHWAY	mmu04261	11	152	8.5183e-05	0.000735413	Adcy5|Tnnt2|Camk2d|Actc1|Ryr2|Tpm2|Tpm1|Tnc|Mapk13|Slc8a1|Cacna1c	http://www.genome.jp/kegg-bin/show_pathway?mmu04261/mmu:26415%09red/mmu:22003%09red/mmu:22004%09red/mmu:224129%09red/mmu:21956%09red/mmu:12288%09red/mmu:20541%09red/mmu:11464%09red/mmu:108058%09red/mmu:20191%09red/mmu:21924%09red
DMMMMMMM	Inflammatory mediator regulation of TRP channels	KEGG PATHWAY	mmu04750	10	127	9.2647e-05	0.000768946	Adcy5|Bdkrb2|Ptger4|Camk2d|Pik3r1|Mapk13|Trpv4|F2rl1|Pla2g4a|Trpv2	http://www.genome.jp/kegg-bin/show_pathway?mmu04750/mmu:22368%09red/mmu:26415%09red/mmu:63873%09red/mmu:224129%09red/mmu:14063%09red/mmu:18783%09red/mmu:18708%09red/mmu:12062%09red/mmu:19219%09red/mmu:108058%09red
DMMMMMMM	Oxytocin signaling pathway	KEGG PATHWAY	mmu04921	11	154	9.50049e-05	0.000768946	Adcy5|Cacna1c|Nfatc4|Camk2d|Ryr2|Mylk|Prkaa2|Myl6|Ppp1r12b|Pla2g4a|Myl9	http://www.genome.jp/kegg-bin/show_pathway?mmu04921/mmu:224129%09red/mmu:12288%09red/mmu:20191%09red/mmu:17904%09red/mmu:73181%09red/mmu:98932%09red/mmu:18783%09red/mmu:107589%09red/mmu:329251%09red/mmu:108079%09red/mmu:108058%09red
DMMMMMMM	Hippo signaling pathway - multiple species	KEGG PATHWAY	mmu04392	5	26	0.000138888	0.00109006	Tead3|Tead1|Rassf6|Wwc1|Fat4	http://www.genome.jp/kegg-bin/show_pathway?mmu04392/mmu:21676%09red/mmu:329628%09red/mmu:73246%09red/mmu:21678%09red/mmu:211652%09red
DMMMMMMM	Insulin secretion	KEGG PATHWAY	mmu04911	8	86	0.000160853	0.00116838	Kcnmb1|Adcy5|Cacna1c|Camk2d|Ryr2|Chrm3|Kcnn4|Kcnn3	http://www.genome.jp/kegg-bin/show_pathway?mmu04911/mmu:140493%09red/mmu:224129%09red/mmu:12288%09red/mmu:12671%09red/mmu:108058%09red/mmu:16533%09red/mmu:20191%09red/mmu:16534%09red
DMMMMMMM	Cardiac muscle contraction	KEGG PATHWAY	mmu04260	8	86	0.000160853	0.00116838	Tnnt2|Actc1|Ryr2|Tpm2|Tpm1|Tnc|Slc8a1|Cacna1c	http://www.genome.jp/kegg-bin/show_pathway?mmu04260/mmu:22003%09red/mmu:22004%09red/mmu:21956%09red/mmu:12288%09red/mmu:20541%09red/mmu:11464%09red/mmu:20191%09red/mmu:21924%09red
DMMMMMMM	Ascorbate and aldarate metabolism	KEGG PATHWAY	mmu00053	5	27	0.0001624	0.00116838	Ugdh|Ugt1a5|Ugt1a6a|Ugt2b34|Ugt1a6b	http://www.genome.jp/kegg-bin/show_pathway?mmu00053/mmu:100727%09red/mmu:394433%09red/mmu:22235%09red/mmu:94284%09red/mmu:394435%09red
DMMMMMMM	Cytokine-cytokine receptor interaction	KEGG PATHWAY	mmu04060	15	296	0.000219909	0.00153936	Bmp7|Il1rn|Tgfb2|Bmp4|Bmp3|Bmp2|Tgfbr2|Ccl9|Bmp5|Tnfrsf21|Osmr|Tnfrsf11a|Cntfr|Cxcl14|Tnfrsf19	http://www.genome.jp/kegg-bin/show_pathway?mmu04060/mmu:12159%09red/mmu:57266%09red/mmu:29820%09red/mmu:94185%09red/mmu:110075%09red/mmu:12162%09red/mmu:12160%09red/mmu:21808%09red/mmu:18414%09red/mmu:12804%09red/mmu:21813%09red/mmu:20308%09red/mmu:16181%09red/mmu:21934%09red/mmu:12156%09red
DMMMMMMM	Retinol metabolism	KEGG PATHWAY	mmu00830	8	91	0.000230367	0.00157013	Cyp1a1|Adh1|Dhrs3|Ugt1a6b|Ugt1a6a|Cyp2s1|Ugt1a5|Ugt2b34	http://www.genome.jp/kegg-bin/show_pathway?mmu00830/mmu:394433%09red/mmu:74134%09red/mmu:11522%09red/mmu:94284%09red/mmu:100727%09red/mmu:13076%09red/mmu:394435%09red/mmu:20148%09red
DMMMMMMM	Breast cancer	KEGG PATHWAY	mmu05224	10	147	0.000282765	0.00183177	Wnt2b|Fzd1|Fzd2|Fzd7|Erbb2|Notch1|Pik3r1|Fgf7|Wnt5a|Wnt7b	http://www.genome.jp/kegg-bin/show_pathway?mmu05224/mmu:14178%09red/mmu:14369%09red/mmu:22414%09red/mmu:14362%09red/mmu:22418%09red/mmu:22422%09red/mmu:57265%09red/mmu:18708%09red/mmu:13866%09red/mmu:18128%09red
DMMMMMMM	Endocytosis	KEGG PATHWAY	mmu04144	14	270	0.000282899	0.00183177	Cblc|Tgfbr2|Ehd4|Ehd2|Pld2|Hspa1b|Chmp4c|Epn3|Nedd4l|Pard3|Psd4|Bin1|Asap2|Cav1	http://www.genome.jp/kegg-bin/show_pathway?mmu04144/mmu:57440%09red/mmu:98878%09red/mmu:211914%09red/mmu:80794%09red/mmu:215632%09red/mmu:83814%09red/mmu:15511%09red/mmu:71889%09red/mmu:66371%09red/mmu:12389%09red/mmu:21813%09red/mmu:93742%09red/mmu:30948%09red/mmu:18806%09red
DMMMMMMM	cAMP signaling pathway	KEGG PATHWAY	mmu04024	12	213	0.000374792	0.00236759	Adcy5|Ryr2|Pld2|Camk2d|Npy1r|Pde3a|Chrm2|Htr4|Pik3r1|Abcc4|Cacna1c|Myl9	http://www.genome.jp/kegg-bin/show_pathway?mmu04024/mmu:15562%09red/mmu:18166%09red/mmu:224129%09red/mmu:12288%09red/mmu:239273%09red/mmu:98932%09red/mmu:108058%09red/mmu:18708%09red/mmu:54611%09red/mmu:20191%09red/mmu:243764%09red/mmu:18806%09red
DMMMMMMM	Melanogenesis	KEGG PATHWAY	mmu04916	8	100	0.000416714	0.00248699	Wnt2b|Adcy5|Fzd2|Fzd1|Camk2d|Fzd7|Wnt5a|Wnt7b	http://www.genome.jp/kegg-bin/show_pathway?mmu04916/mmu:14369%09red/mmu:22418%09red/mmu:22414%09red/mmu:14362%09red/mmu:224129%09red/mmu:22422%09red/mmu:57265%09red/mmu:108058%09red
DMMMMMMM	mTOR signaling pathway	KEGG PATHWAY	mmu04150	10	155	0.000419932	0.00248699	Wnt2b|Fzd1|Fzd2|Deptor|Rab25|Fzd7|Prkaa2|Pik3r1|Wnt5a|Wnt7b	http://www.genome.jp/kegg-bin/show_pathway?mmu04150/mmu:14369%09red/mmu:22414%09red/mmu:22422%09red/mmu:14362%09red/mmu:22418%09red/mmu:83409%09red/mmu:57265%09red/mmu:97998%09red/mmu:18708%09red/mmu:108079%09red
DMMMMMMM	Pentose and glucuronate interconversions	KEGG PATHWAY	mmu00040	5	34	0.0004225	0.00248699	Ugdh|Ugt1a5|Ugt1a6a|Ugt2b34|Ugt1a6b	http://www.genome.jp/kegg-bin/show_pathway?mmu00040/mmu:100727%09red/mmu:394433%09red/mmu:22235%09red/mmu:94284%09red/mmu:394435%09red
DMMMMMMM	Malaria	KEGG PATHWAY	mmu05144	6	55	0.000488935	0.00279358	Pecam1|Tgfb2|Sdc1|Thbs2|Thbs1|Met	http://www.genome.jp/kegg-bin/show_pathway?mmu05144/mmu:17295%09red/mmu:20969%09red/mmu:21808%09red/mmu:21826%09red/mmu:21825%09red/mmu:18613%09red
DMMMMMMM	Amoebiasis	KEGG PATHWAY	mmu05146	8	103	0.000500836	0.00279358	Tgfb2|Lama4|Lama5|Fn1|Actn1|Pik3r1|Lamc2|Lamc1	http://www.genome.jp/kegg-bin/show_pathway?mmu05146/mmu:226519%09red/mmu:16775%09red/mmu:14268%09red/mmu:16776%09red/mmu:16782%09red/mmu:21808%09red/mmu:18708%09red/mmu:109711%09red
DMMMMMMM	Cushing syndrome	KEGG PATHWAY	mmu04934	10	159	0.000506942	0.00279358	Wnt2b|Adcy5|Fzd2|Fzd7|Camk2d|Cacna1c|Ahr|Fzd1|Wnt5a|Wnt7b	http://www.genome.jp/kegg-bin/show_pathway?mmu04934/mmu:14369%09red/mmu:22418%09red/mmu:22414%09red/mmu:22422%09red/mmu:14362%09red/mmu:224129%09red/mmu:11622%09red/mmu:12288%09red/mmu:57265%09red/mmu:108058%09red
DMMMMMMM	Purine metabolism	KEGG PATHWAY	mmu00230	9	136	0.00067895	0.0036635	Adcy5|Entpd3|Pde3a|Enpp3|Pgm2|Enpp1|Pde7b|Urah|Pde5a	http://www.genome.jp/kegg-bin/show_pathway?mmu00230/mmu:18605%09red/mmu:215446%09red/mmu:76974%09red/mmu:209558%09red/mmu:224129%09red/mmu:242202%09red/mmu:29863%09red/mmu:66681%09red/mmu:54611%09red
DMMMMMMM	Bladder cancer	KEGG PATHWAY	mmu05219	5	41	0.00091554	0.00475623	Erbb2|Upk3a|Mmp2|Dapk1|Thbs1	http://www.genome.jp/kegg-bin/show_pathway?mmu05219/mmu:17390%09red/mmu:13866%09red/mmu:21825%09red/mmu:69635%09red/mmu:22270%09red
DMMMMMMM	Drug metabolism - other enzymes	KEGG PATHWAY	mmu00983	7	87	0.00091819	0.00475623	Gsto1|Gsta4|Gstm1|Ugt1a6b|Ugt1a6a|Ugt1a5|Ugt2b34	http://www.genome.jp/kegg-bin/show_pathway?mmu00983/mmu:394433%09red/mmu:394435%09red/mmu:14873%09red/mmu:94284%09red/mmu:14862%09red/mmu:14860%09red/mmu:100727%09red
DMMMMMMM	cGMP-PKG signaling pathway	KEGG PATHWAY	mmu04022	10	173	0.000937211	0.00475956	Kcnmb1|Adcy5|Bdkrb2|Nfatc4|Cacna1c|Pde3a|Mylk|Slc8a1|Pde5a|Myl9	http://www.genome.jp/kegg-bin/show_pathway?mmu04022/mmu:20541%09red/mmu:224129%09red/mmu:242202%09red/mmu:12288%09red/mmu:73181%09red/mmu:98932%09red/mmu:12062%09red/mmu:16533%09red/mmu:54611%09red/mmu:107589%09red
DMMMMMMM	GnRH signaling pathway	KEGG PATHWAY	mmu04912	7	90	0.00110499	0.00550369	Adcy5|Pld2|Camk2d|Cacna1c|Mapk13|Pla2g4a|Mmp2	http://www.genome.jp/kegg-bin/show_pathway?mmu04912/mmu:26415%09red/mmu:17390%09red/mmu:224129%09red/mmu:12288%09red/mmu:18783%09red/mmu:18806%09red/mmu:108058%09red
DMMMMMMM	Small cell lung cancer	KEGG PATHWAY	mmu05222	7	92	0.00124522	0.00608514	Lama4|Lama5|Fn1|Itga3|Pik3r1|Lamc2|Lamc1	http://www.genome.jp/kegg-bin/show_pathway?mmu05222/mmu:226519%09red/mmu:16775%09red/mmu:14268%09red/mmu:16776%09red/mmu:16782%09red/mmu:16400%09red/mmu:18708%09red
DMMMMMMM	MicroRNAs in cancer	KEGG PATHWAY	mmu05206	13	282	0.00129093	0.0061917	Erbb2|Tgfb2|Notch1|Cd44|Tnxb|Itga5|Tpm1|Thbs1|Met|Itgb3|Plau|Serpinb5|Trp63	http://www.genome.jp/kegg-bin/show_pathway?mmu05206/mmu:13866%09red/mmu:22003%09red/mmu:16416%09red/mmu:22061%09red/mmu:17295%09red/mmu:81877%09red/mmu:18792%09red/mmu:16402%09red/mmu:20724%09red/mmu:21808%09red/mmu:12505%09red/mmu:21825%09red/mmu:18128%09red
DMMMMMMM	Platelet activation	KEGG PATHWAY	mmu04611	8	125	0.00162685	0.00766097	Adcy5|Ptgs1|Mylk|Itgb3|Pik3r1|Mapk13|P2rx1|Pla2g4a	http://www.genome.jp/kegg-bin/show_pathway?mmu04611/mmu:26415%09red/mmu:19224%09red/mmu:16416%09red/mmu:18436%09red/mmu:224129%09red/mmu:18783%09red/mmu:18708%09red/mmu:107589%09red
DMMMMMMM	MAPK signaling pathway	KEGG PATHWAY	mmu04010	13	294	0.00183719	0.00849703	Erbb2|Tgfbr2|Tgfb2|Ptprr|Hspa1b|Mecom|Cacna1c|Met|Mapk13|Fgf7|Flna|Pla2g4a|Flnc	http://www.genome.jp/kegg-bin/show_pathway?mmu04010/mmu:13866%09red/mmu:14178%09red/mmu:26415%09red/mmu:19279%09red/mmu:14013%09red/mmu:68794%09red/mmu:17295%09red/mmu:12288%09red/mmu:21808%09red/mmu:18783%09red/mmu:192176%09red/mmu:21813%09red/mmu:15511%09red
DMMMMMMM	Osteoclast differentiation	KEGG PATHWAY	mmu04380	8	128	0.00187291	0.00851025	Tgfbr2|Tgfb2|Fosl2|Itgb3|Pparg|Tnfrsf11a|Pik3r1|Mapk13	http://www.genome.jp/kegg-bin/show_pathway?mmu04380/mmu:26415%09red/mmu:16416%09red/mmu:14284%09red/mmu:21808%09red/mmu:18708%09red/mmu:21813%09red/mmu:21934%09red/mmu:19016%09red
DMMMMMMM	FoxO signaling pathway	KEGG PATHWAY	mmu04068	8	132	0.00224563	0.0100279	Tgfbr2|Tgfb2|Slc2a4|Prkaa2|Pik3r1|Mapk13|Homer2|Setd7	http://www.genome.jp/kegg-bin/show_pathway?mmu04068/mmu:26415%09red/mmu:20528%09red/mmu:73251%09red/mmu:21808%09red/mmu:18708%09red/mmu:26557%09red/mmu:21813%09red/mmu:108079%09red
DMMMMMMM	Biosynthesis of unsaturated fatty acids	KEGG PATHWAY	mmu01040	4	32	0.00277593	0.0121859	Acaa1b|Elovl4|Scd1|Hacd4	http://www.genome.jp/kegg-bin/show_pathway?mmu01040/mmu:235674%09red/mmu:66775%09red/mmu:83603%09red/mmu:20249%09red
DMMMMMMM	Neuroactive ligand-receptor interaction	KEGG PATHWAY	mmu04080	14	348	0.00287072	0.0123919	Pard3|Npy4r|Ptger4|Npy1r|Chrm3|Chrm2|Npy6r|Htr4|Avpr1a|P2rx1|Bdkrb2|F2rl1|Mc5r|Gabra3	http://www.genome.jp/kegg-bin/show_pathway?mmu04080/mmu:14396%09red/mmu:54140%09red/mmu:17203%09red/mmu:18169%09red/mmu:18166%09red/mmu:19065%09red/mmu:18436%09red/mmu:243764%09red/mmu:14063%09red/mmu:15562%09red/mmu:12062%09red/mmu:93742%09red/mmu:12671%09red/mmu:19219%09red
DMMMMMMM	Toxoplasmosis	KEGG PATHWAY	mmu05145	7	108	0.0029319	0.0124486	Tgfb2|Lama4|Lama5|Hspa1b|Mapk13|Lamc2|Lamc1	http://www.genome.jp/kegg-bin/show_pathway?mmu05145/mmu:226519%09red/mmu:26415%09red/mmu:16775%09red/mmu:16776%09red/mmu:16782%09red/mmu:21808%09red/mmu:15511%09red
DMMMMMMM	Starch and sucrose metabolism	KEGG PATHWAY	mmu00500	4	33	0.00307257	0.0128354	Pygb|Enpp3|Pgm2|Enpp1	http://www.genome.jp/kegg-bin/show_pathway?mmu00500/mmu:18605%09red/mmu:110078%09red/mmu:209558%09red/mmu:66681%09red
DMMMMMMM	Cholinergic synapse	KEGG PATHWAY	mmu04725	7	113	0.00371342	0.0152663	Adcy5|Cacna1c|Camk2d|Kcnq5|Chrm3|Chrm2|Pik3r1	http://www.genome.jp/kegg-bin/show_pathway?mmu04725/mmu:224129%09red/mmu:243764%09red/mmu:12288%09red/mmu:108058%09red/mmu:18708%09red/mmu:226922%09red/mmu:12671%09red
DMMMMMMM	Longevity regulating pathway - multiple species	KEGG PATHWAY	mmu04213	5	62	0.00487215	0.0194571	Adcy5|Cryab|Prkaa2|Pik3r1|Hspa1b	http://www.genome.jp/kegg-bin/show_pathway?mmu04213/mmu:224129%09red/mmu:12955%09red/mmu:108079%09red/mmu:18708%09red/mmu:15511%09red
DMMMMMMM	Aldosterone-regulated sodium reabsorption	KEGG PATHWAY	mmu04960	4	38	0.00488304	0.0194571	Sfn|Nedd4l|Pik3r1|Scnn1g	http://www.genome.jp/kegg-bin/show_pathway?mmu04960/mmu:20278%09red/mmu:83814%09red/mmu:18708%09red/mmu:55948%09red
DMMMMMMM	Protein digestion and absorption	KEGG PATHWAY	mmu04974	6	90	0.00505274	0.0198282	Col14a1|Col5a2|Kcnn4|Col5a1|Slc8a1|Col12a1	http://www.genome.jp/kegg-bin/show_pathway?mmu04974/mmu:12818%09red/mmu:12816%09red/mmu:12832%09red/mmu:20541%09red/mmu:12831%09red/mmu:16534%09red
DMMMMMMM	Fc gamma R-mediated phagocytosis	KEGG PATHWAY	mmu04666	6	92	0.00558301	0.0215821	Pld2|Pik3r1|Pla2g4a|Bin1|Asap2|Gsn	http://www.genome.jp/kegg-bin/show_pathway?mmu04666/mmu:211914%09red/mmu:18783%09red/mmu:18708%09red/mmu:227753%09red/mmu:30948%09red/mmu:18806%09red
DMMMMMMM	Endocrine resistance	KEGG PATHWAY	mmu01522	6	93	0.00586286	0.0223306	Erbb2|Adcy5|Notch1|Pik3r1|Mapk13|Mmp2	http://www.genome.jp/kegg-bin/show_pathway?mmu01522/mmu:13866%09red/mmu:26415%09red/mmu:17390%09red/mmu:224129%09red/mmu:18708%09red/mmu:18128%09red
DMMMMMMM	Sphingolipid signaling pathway	KEGG PATHWAY	mmu04071	7	124	0.00598069	0.0224493	Acer2|Degs2|Bdkrb2|Pld2|Sptlc3|Pik3r1|Mapk13	http://www.genome.jp/kegg-bin/show_pathway?mmu04071/mmu:26415%09red/mmu:12062%09red/mmu:228677%09red/mmu:70059%09red/mmu:18708%09red/mmu:230379%09red/mmu:18806%09red
DMMMMMMM	Porphyrin and chlorophyll metabolism	KEGG PATHWAY	mmu00860	4	41	0.00625468	0.0231423	Ugt1a5|Ugt1a6a|Ugt2b34|Ugt1a6b	http://www.genome.jp/kegg-bin/show_pathway?mmu00860/mmu:100727%09red/mmu:394433%09red/mmu:94284%09red/mmu:394435%09red
DMMMMMMM	Glycolysis / Gluconeogenesis	KEGG PATHWAY	mmu00010	5	67	0.00660493	0.024094	Eno2|Adh1|Aldh3a1|Pdha1|Pgm2	http://www.genome.jp/kegg-bin/show_pathway?mmu00010/mmu:11670%09red/mmu:11522%09red/mmu:18597%09red/mmu:13807%09red/mmu:66681%09red
DMMMMMMM	AGE-RAGE signaling pathway in diabetic complications	KEGG PATHWAY	mmu04933	6	101	0.00848199	0.0305116	Tgfbr2|Tgfb2|Fn1|Pik3r1|Mapk13|Mmp2	http://www.genome.jp/kegg-bin/show_pathway?mmu04933/mmu:26415%09red/mmu:14268%09red/mmu:17390%09red/mmu:21808%09red/mmu:18708%09red/mmu:21813%09red
DMMMMMMM	Bacterial invasion of epithelial cells	KEGG PATHWAY	mmu05100	5	74	0.00969695	0.0344043	Met|Fn1|Itga5|Pik3r1|Cav1	http://www.genome.jp/kegg-bin/show_pathway?mmu05100/mmu:17295%09red/mmu:14268%09red/mmu:12389%09red/mmu:18708%09red/mmu:16402%09red
DMMMMMMM	Renin secretion	KEGG PATHWAY	mmu04924	5	76	0.0107363	0.0370759	Ptger4|Adcy5|Cacna1c|Pde3a|Aqp1	http://www.genome.jp/kegg-bin/show_pathway?mmu04924/mmu:54611%09red/mmu:224129%09red/mmu:11826%09red/mmu:19219%09red/mmu:12288%09red
DMMMMMMM	Chronic myeloid leukemia	KEGG PATHWAY	mmu05220	5	76	0.0107363	0.0370759	Mecom|Tgfbr2|Tgfb2|Runx1|Pik3r1	http://www.genome.jp/kegg-bin/show_pathway?mmu05220/mmu:21808%09red/mmu:12394%09red/mmu:14013%09red/mmu:18708%09red/mmu:21813%09red
DMMMMMMM	Riboflavin metabolism	KEGG PATHWAY	mmu00740	2	8	0.011058	0.0376846	Enpp3|Enpp1	http://www.genome.jp/kegg-bin/show_pathway?mmu00740/mmu:18605%09red/mmu:209558%09red
DMMMMMMM	Platinum drug resistance	KEGG PATHWAY	mmu01524	5	77	0.0112834	0.0379532	Erbb2|Gstm1|Gsto1|Gsta4|Pik3r1	http://www.genome.jp/kegg-bin/show_pathway?mmu01524/mmu:13866%09red/mmu:14873%09red/mmu:14862%09red/mmu:18708%09red/mmu:14860%09red
DMMMMMMM	Rap1 signaling pathway	KEGG PATHWAY	mmu04015	9	214	0.0117777	0.0391081	Adcy5|Itgb3|Pard3|Id1|Met|Pik3r1|Mapk13|Fgf7|Thbs1	http://www.genome.jp/kegg-bin/show_pathway?mmu04015/mmu:14178%09red/mmu:26415%09red/mmu:16416%09red/mmu:17295%09red/mmu:224129%09red/mmu:18708%09red/mmu:93742%09red/mmu:21825%09red/mmu:15901%09red
DMMMMMMM	Mucin type O-glycan biosynthesis	KEGG PATHWAY	mmu00512	3	28	0.0140028	0.0459078	Galnt16|Galnt6|Galnt15	http://www.genome.jp/kegg-bin/show_pathway?mmu00512/mmu:108760%09red/mmu:207839%09red/mmu:67909%09red
DMMMMMMM	HIF-1 signaling pathway	KEGG PATHWAY	mmu04066	6	114	0.0143778	0.0465483	Egln3|Erbb2|Pdha1|Camk2d|Eno2|Pik3r1	http://www.genome.jp/kegg-bin/show_pathway?mmu04066/mmu:13866%09red/mmu:112407%09red/mmu:13807%09red/mmu:18597%09red/mmu:108058%09red/mmu:18708%09red
DMMMMMMM	Cellular senescence	KEGG PATHWAY	mmu04218	8	186	0.0151604	0.0484758	Tgfbr2|Tgfb2|Nfatc4|Pik3r1|Capn2|Capn1|Mapk13|Trpv4	http://www.genome.jp/kegg-bin/show_pathway?mmu04218/mmu:63873%09red/mmu:26415%09red/mmu:12334%09red/mmu:12333%09red/mmu:21808%09red/mmu:73181%09red/mmu:18708%09red/mmu:21813%09red
DMMMMMMM	Regulation of lipolysis in adipocytes	KEGG PATHWAY	mmu04923	4	56	0.016906	0.0533983	Adcy5|Ptgs1|Npy1r|Pik3r1	http://www.genome.jp/kegg-bin/show_pathway?mmu04923/mmu:18166%09red/mmu:224129%09red/mmu:18708%09red/mmu:19224%09red
DMMMMMMM	Steroid hormone biosynthesis	KEGG PATHWAY	mmu00140	5	89	0.0193814	0.0604795	Cyp1a1|Ugt1a6a|Ugt1a6b|Ugt2b34|Ugt1a5	http://www.genome.jp/kegg-bin/show_pathway?mmu00140/mmu:94284%09red/mmu:394433%09red/mmu:13076%09red/mmu:394435%09red/mmu:100727%09red
DMMMMMMM	Fatty acid metabolism	KEGG PATHWAY	mmu01212	4	61	0.0220314	0.0679301	Acaa1b|Elovl4|Scd1|Hacd4	http://www.genome.jp/kegg-bin/show_pathway?mmu01212/mmu:235674%09red/mmu:66775%09red/mmu:83603%09red/mmu:20249%09red
DMMMMMMM	Hematopoietic cell lineage	KEGG PATHWAY	mmu04640	5	95	0.0245725	0.0748737	Cd44|Itgb3|Itga3|Cd9|Itga5	http://www.genome.jp/kegg-bin/show_pathway?mmu04640/mmu:12505%09red/mmu:16400%09red/mmu:16402%09red/mmu:16416%09red/mmu:12527%09red
DMMMMMMM	Glutathione metabolism	KEGG PATHWAY	mmu00480	4	64	0.0255146	0.076616	Gsta4|Gstm1|Gsto1|Gpx5	http://www.genome.jp/kegg-bin/show_pathway?mmu00480/mmu:14780%09red/mmu:14873%09red/mmu:14862%09red/mmu:14860%09red
DMMMMMMM	Relaxin signaling pathway	KEGG PATHWAY	mmu04926	6	131	0.0257359	0.076616	Acta2|Adcy5|Tgfbr2|Pik3r1|Mapk13|Mmp2	http://www.genome.jp/kegg-bin/show_pathway?mmu04926/mmu:26415%09red/mmu:17390%09red/mmu:224129%09red/mmu:18708%09red/mmu:21813%09red/mmu:11475%09red
DMMMMMMM	Prostate cancer	KEGG PATHWAY	mmu05215	5	97	0.0264828	0.0779437	Erbb2|Tmprss2|Spint1|Plau|Pik3r1	http://www.genome.jp/kegg-bin/show_pathway?mmu05215/mmu:13866%09red/mmu:50528%09red/mmu:20732%09red/mmu:18708%09red/mmu:18792%09red
DMMMMMMM	Cell adhesion molecules (CAMs)	KEGG PATHWAY	mmu04514	7	171	0.0279993	0.0810736	Pecam1|Sdc1|Nectin1|L1cam|Cldn1|Cldn4|Cldn7	http://www.genome.jp/kegg-bin/show_pathway?mmu04514/mmu:53624%09red/mmu:12737%09red/mmu:20969%09red/mmu:16728%09red/mmu:58235%09red/mmu:18613%09red/mmu:12740%09red
DMMMMMMM	Estrogen signaling pathway	KEGG PATHWAY	mmu04915	6	134	0.0282211	0.0810736	Adcy5|Krt20|Hspa1b|Krt15|Pik3r1|Mmp2	http://www.genome.jp/kegg-bin/show_pathway?mmu04915/mmu:16665%09red/mmu:17390%09red/mmu:224129%09red/mmu:15511%09red/mmu:18708%09red/mmu:66809%09red
DMMMMMMM	Choline metabolism in cancer	KEGG PATHWAY	mmu05231	5	99	0.0284853	0.0810736	Slc44a1|Pla2g4a|Pld2|Pik3r1|Ckb	http://www.genome.jp/kegg-bin/show_pathway?mmu05231/mmu:100434%09red/mmu:12651%09red/mmu:18783%09red/mmu:18708%09red/mmu:18806%09red
DMMMMMMM	Central carbon metabolism in cancer	KEGG PATHWAY	mmu05230	4	67	0.0293107	0.082516	Erbb2|Met|Pdha1|Pik3r1	http://www.genome.jp/kegg-bin/show_pathway?mmu05230/mmu:17295%09red/mmu:13866%09red/mmu:18597%09red/mmu:18708%09red
DMMMMMMM	Renal cell carcinoma	KEGG PATHWAY	mmu05211	4	68	0.0306463	0.0853484	Egln3|Met|Tgfb2|Pik3r1	http://www.genome.jp/kegg-bin/show_pathway?mmu05211/mmu:17295%09red/mmu:21808%09red/mmu:112407%09red/mmu:18708%09red
DMMMMMMM	Th17 cell differentiation	KEGG PATHWAY	mmu04659	5	102	0.0316645	0.0872459	Ahr|Tgfbr2|Runx1|Gata3|Mapk13	http://www.genome.jp/kegg-bin/show_pathway?mmu04659/mmu:14462%09red/mmu:26415%09red/mmu:12394%09red/mmu:11622%09red/mmu:21813%09red
DMMMMMMM	Apelin signaling pathway	KEGG PATHWAY	mmu04371	6	139	0.032705	0.0884149	Acta2|Adcy5|Ryr2|Mylk|Prkaa2|Slc8a1	http://www.genome.jp/kegg-bin/show_pathway?mmu04371/mmu:224129%09red/mmu:20541%09red/mmu:11475%09red/mmu:107589%09red/mmu:20191%09red/mmu:108079%09red
DMMMMMMM	Chagas disease (American trypanosomiasis)	KEGG PATHWAY	mmu05142	5	103	0.0327716	0.0884149	Tgfbr2|Tgfb2|Bdkrb2|Pik3r1|Mapk13	http://www.genome.jp/kegg-bin/show_pathway?mmu05142/mmu:21808%09red/mmu:26415%09red/mmu:12062%09red/mmu:18708%09red/mmu:21813%09red
DMMMMMMM	Tyrosine metabolism	KEGG PATHWAY	mmu00350	3	40	0.0333052	0.0889282	Dbh|Adh1|Aldh3a1	http://www.genome.jp/kegg-bin/show_pathway?mmu00350/mmu:11670%09red/mmu:11522%09red/mmu:13166%09red
DMMMMMMM	Insulin signaling pathway	KEGG PATHWAY	mmu04910	6	140	0.033654	0.0889428	Ppp1r3b|Slc2a4|Prkaa2|Pygb|Pik3r1|Sorbs1	http://www.genome.jp/kegg-bin/show_pathway?mmu04910/mmu:110078%09red/mmu:20528%09red/mmu:244416%09red/mmu:18708%09red/mmu:20411%09red/mmu:108079%09red
DMMMMMMM	p53 signaling pathway	KEGG PATHWAY	mmu04115	4	71	0.0348656	0.0912141	Sfn|Perp|Serpinb5|Thbs1	http://www.genome.jp/kegg-bin/show_pathway?mmu04115/mmu:21825%09red/mmu:20724%09red/mmu:64058%09red/mmu:55948%09red
DMMMMMMM	Bile secretion	KEGG PATHWAY	mmu04976	4	72	0.0363431	0.0941286	Abcc4|Adcy5|Aqp1|Slc5a1	http://www.genome.jp/kegg-bin/show_pathway?mmu04976/mmu:224129%09red/mmu:20537%09red/mmu:11826%09red/mmu:239273%09red
DMMMMMMM	Parathyroid hormone synthesis	secretion and action	KEGG PATHWAY	mmu04928	5	107	0.037439	0.096007	Mmp15|Gata3|Pthlh|Pld2|Adcy5
DMMMMMMM	Gastric acid secretion	KEGG PATHWAY	mmu04971	4	74	0.039405	0.100058	Camk2d|Adcy5|Chrm3|Mylk	http://www.genome.jp/kegg-bin/show_pathway?mmu04971/mmu:224129%09red/mmu:107589%09red/mmu:108058%09red/mmu:12671%09red
DMMMMMMM	Pancreatic cancer	KEGG PATHWAY	mmu05212	4	75	0.0409894	0.102588	Erbb2|Tgfbr2|Tgfb2|Pik3r1	http://www.genome.jp/kegg-bin/show_pathway?mmu05212/mmu:13866%09red/mmu:21808%09red/mmu:18708%09red/mmu:21813%09red
DMMMMMMM	Insulin resistance	KEGG PATHWAY	mmu04931	5	110	0.0411935	0.102588	Pygb|Slc2a4|Prkaa2|Pik3r1|Ppp1r3b	http://www.genome.jp/kegg-bin/show_pathway?mmu04931/mmu:108079%09red/mmu:20528%09red/mmu:244416%09red/mmu:110078%09red/mmu:18708%09red
DMMMMMMM	Pantothenate and CoA biosynthesis	KEGG PATHWAY	mmu00770	2	18	0.041926	0.103418	Enpp3|Enpp1	http://www.genome.jp/kegg-bin/show_pathway?mmu00770/mmu:18605%09red/mmu:209558%09red
DMMMMMMM	Glutamatergic synapse	KEGG PATHWAY	mmu04724	5	114	0.0465415	0.113719	Adcy5|Pla2g4a|Homer2|Cacna1c|Pld2	http://www.genome.jp/kegg-bin/show_pathway?mmu04724/mmu:26557%09red/mmu:12288%09red/mmu:224129%09red/mmu:18783%09red/mmu:18806%09red
DMMMMMMM	Sphingolipid metabolism	KEGG PATHWAY	mmu00600	3	48	0.051119	0.121466	Acer2|Degs2|Sptlc3	http://www.genome.jp/kegg-bin/show_pathway?mmu00600/mmu:70059%09red/mmu:228677%09red/mmu:230379%09red
DMMMMMMM	Type II diabetes mellitus	KEGG PATHWAY	mmu04930	3	48	0.051119	0.121466	Slc2a4|Cacna1c|Pik3r1	http://www.genome.jp/kegg-bin/show_pathway?mmu04930/mmu:20528%09red/mmu:12288%09red/mmu:18708%09red
DMMMMMMM	ABC transporters	KEGG PATHWAY	mmu02010	3	48	0.051119	0.121466	Abcc4|Abcc9|Abca8a	http://www.genome.jp/kegg-bin/show_pathway?mmu02010/mmu:217258%09red/mmu:20928%09red/mmu:239273%09red
DMMMMMMM	Th1 and Th2 cell differentiation	KEGG PATHWAY	mmu04658	4	87	0.0627702	0.146464	Notch1|Maml2|Gata3|Mapk13	http://www.genome.jp/kegg-bin/show_pathway?mmu04658/mmu:14462%09red/mmu:26415%09red/mmu:18128%09red/mmu:270118%09red
DMMMMMMM	PPAR signaling pathway	KEGG PATHWAY	mmu03320	4	87	0.0627702	0.146464	Sorbs1|Acaa1b|Scd1|Pparg	http://www.genome.jp/kegg-bin/show_pathway?mmu03320/mmu:235674%09red/mmu:20411%09red/mmu:20249%09red/mmu:19016%09red
DMMMMMMM	Taste transduction	KEGG PATHWAY	mmu04742	4	88	0.0648131	0.148866	Scnn1g|Cacna1c|Chrm3|Gabra3	http://www.genome.jp/kegg-bin/show_pathway?mmu04742/mmu:12288%09red/mmu:14396%09red/mmu:20278%09red/mmu:12671%09red
DMMMMMMM	AMPK signaling pathway	KEGG PATHWAY	mmu04152	5	126	0.0649493	0.148866	Pparg|Slc2a4|Scd1|Prkaa2|Pik3r1	http://www.genome.jp/kegg-bin/show_pathway?mmu04152/mmu:108079%09red/mmu:20528%09red/mmu:20249%09red/mmu:18708%09red/mmu:19016%09red
DMMMMMMM	Longevity regulating pathway	KEGG PATHWAY	mmu04211	4	90	0.069002	0.156768	Adcy5|Prkaa2|Pik3r1|Pparg	http://www.genome.jp/kegg-bin/show_pathway?mmu04211/mmu:224129%09red/mmu:108079%09red/mmu:18708%09red/mmu:19016%09red
DMMMMMMM	alpha-Linolenic acid metabolism	KEGG PATHWAY	mmu00592	2	25	0.0718989	0.161929	Acaa1b|Pla2g4a	http://www.genome.jp/kegg-bin/show_pathway?mmu00592/mmu:235674%09red/mmu:18783%09red
DMMMMMMM	Morphine addiction	KEGG PATHWAY	mmu05032	4	92	0.0733268	0.163721	Adcy5|Pde7b|Pde3a|Gabra3	http://www.genome.jp/kegg-bin/show_pathway?mmu05032/mmu:29863%09red/mmu:54611%09red/mmu:14396%09red/mmu:224129%09red
DMMMMMMM	Serotonergic synapse	KEGG PATHWAY	mmu04726	5	132	0.0754777	0.165868	Pla2g4a|Adcy5|Ptgs1|Cacna1c|Htr4	http://www.genome.jp/kegg-bin/show_pathway?mmu04726/mmu:224129%09red/mmu:15562%09red/mmu:18783%09red/mmu:19224%09red/mmu:12288%09red
DMMMMMMM	Ovarian steroidogenesis	KEGG PATHWAY	mmu04913	3	57	0.075569	0.165868	Cyp1a1|Pla2g4a|Adcy5	http://www.genome.jp/kegg-bin/show_pathway?mmu04913/mmu:224129%09red/mmu:13076%09red/mmu:18783%09red
DMMMMMMM	VEGF signaling pathway	KEGG PATHWAY	mmu04370	3	58	0.0785537	0.169545	Pla2g4a|Pik3r1|Mapk13	http://www.genome.jp/kegg-bin/show_pathway?mmu04370/mmu:26415%09red/mmu:18783%09red/mmu:18708%09red
DMMMMMMM	Pyrimidine metabolism	KEGG PATHWAY	mmu00240	3	58	0.0785537	0.169545	Entpd3|Enpp3|Enpp1	http://www.genome.jp/kegg-bin/show_pathway?mmu00240/mmu:18605%09red/mmu:215446%09red/mmu:209558%09red
DMMMMMMM	Glycosphingolipid biosynthesis - lacto and neolacto series	KEGG PATHWAY	mmu00601	2	27	0.0814272	0.173348	Fut9|Gcnt2	http://www.genome.jp/kegg-bin/show_pathway?mmu00601/mmu:14538%09red/mmu:14348%09red
DMMMMMMM	Necroptosis	KEGG PATHWAY	mmu04217	6	177	0.0816543	0.173348	Camk2d|Chmp4c|Pygb|Capn2|Capn1|Pla2g4a	http://www.genome.jp/kegg-bin/show_pathway?mmu04217/mmu:110078%09red/mmu:12334%09red/mmu:12333%09red/mmu:66371%09red/mmu:18783%09red/mmu:108058%09red
DMMMMMMM	Glycerophospholipid metabolism	KEGG PATHWAY	mmu00564	4	97	0.0847223	0.178399	Pla2g4a|Mboat1|Pld2|Ckb	http://www.genome.jp/kegg-bin/show_pathway?mmu00564/mmu:218121%09red/mmu:12651%09red/mmu:18783%09red/mmu:18806%09red
DMMMMMMM	Phagosome	KEGG PATHWAY	mmu04145	6	181	0.0883694	0.184578	Itgb3|Pla2r1|Thbs2|Itga5|Thbs1|Colec12	http://www.genome.jp/kegg-bin/show_pathway?mmu04145/mmu:16416%09red/mmu:16402%09red/mmu:18779%09red/mmu:140792%09red/mmu:21826%09red/mmu:21825%09red
DMMMMMMM	Circadian entrainment	KEGG PATHWAY	mmu04713	4	99	0.0895086	0.185462	Camk2d|Adcy5|Ryr2|Cacna1c	http://www.genome.jp/kegg-bin/show_pathway?mmu04713/mmu:12288%09red/mmu:224129%09red/mmu:20191%09red/mmu:108058%09red
DMMMMMMM	Fatty acid elongation	KEGG PATHWAY	mmu00062	2	29	0.0913171	0.187707	Elovl4|Hacd4	http://www.genome.jp/kegg-bin/show_pathway?mmu00062/mmu:66775%09red/mmu:83603%09red
DMMMMMMM	Glucagon signaling pathway	KEGG PATHWAY	mmu04922	4	105	0.10462	0.211692	Camk2d|Pygb|Pdha1|Prkaa2	http://www.genome.jp/kegg-bin/show_pathway?mmu04922/mmu:18597%09red/mmu:108079%09red/mmu:110078%09red/mmu:108058%09red
DMMMMMMM	Pancreatic secretion	KEGG PATHWAY	mmu04972	4	105	0.10462	0.211692	Adcy5|Rab27b|Ryr2|Chrm3	http://www.genome.jp/kegg-bin/show_pathway?mmu04972/mmu:80718%09red/mmu:224129%09red/mmu:20191%09red/mmu:12671%09red
DMMMMMMM	Phospholipase D signaling pathway	KEGG PATHWAY	mmu04072	5	149	0.109937	0.219563	Adcy5|Pla2g4a|Avpr1a|Pld2|Pik3r1	http://www.genome.jp/kegg-bin/show_pathway?mmu04072/mmu:224129%09red/mmu:54140%09red/mmu:18783%09red/mmu:18708%09red/mmu:18806%09red
DMMMMMMM	Amphetamine addiction	KEGG PATHWAY	mmu05031	3	68	0.111053	0.219563	Camk2d|Adcy5|Cacna1c	http://www.genome.jp/kegg-bin/show_pathway?mmu05031/mmu:224129%09red/mmu:108058%09red/mmu:12288%09red
DMMMMMMM	Fc epsilon RI signaling pathway	KEGG PATHWAY	mmu04664	3	68	0.111053	0.219563	Pla2g4a|Pik3r1|Mapk13	http://www.genome.jp/kegg-bin/show_pathway?mmu04664/mmu:26415%09red/mmu:18783%09red/mmu:18708%09red
DMMMMMMM	Retrograde endocannabinoid signaling	KEGG PATHWAY	mmu04723	5	150	0.112168	0.220088	Adcy5|Cacna1c|Rims1|Gabra3|Mapk13	http://www.genome.jp/kegg-bin/show_pathway?mmu04723/mmu:14396%09red/mmu:26415%09red/mmu:224129%09red/mmu:12288%09red/mmu:116837%09red
DMMMMMMM	Prion diseases	KEGG PATHWAY	mmu05020	2	34	0.117409	0.228638	Lamc1|Notch1	http://www.genome.jp/kegg-bin/show_pathway?mmu05020/mmu:226519%09red/mmu:18128%09red
DMMMMMMM	C-type lectin receptor signaling pathway	KEGG PATHWAY	mmu04625	4	112	0.123603	0.236843	Lsp1|Nfatc4|Pik3r1|Mapk13	http://www.genome.jp/kegg-bin/show_pathway?mmu04625/mmu:73181%09red/mmu:26415%09red/mmu:18708%09red/mmu:16985%09red
DMMMMMMM	Human T-cell leukemia virus 1 infection	KEGG PATHWAY	mmu05166	7	246	0.124027	0.236843	Adcy5|Tgfb2|Nfatc4|Tgfbr2|Ets2|Pik3r1|Msx2	http://www.genome.jp/kegg-bin/show_pathway?mmu05166/mmu:23872%09red/mmu:17702%09red/mmu:224129%09red/mmu:21808%09red/mmu:73181%09red/mmu:18708%09red/mmu:21813%09red
DMMMMMMM	Prolactin signaling pathway	KEGG PATHWAY	mmu04917	3	72	0.12528	0.236843	Tnfrsf11a|Pik3r1|Mapk13	http://www.genome.jp/kegg-bin/show_pathway?mmu04917/mmu:26415%09red/mmu:21934%09red/mmu:18708%09red
DMMMMMMM	Melanoma	KEGG PATHWAY	mmu05218	3	72	0.12528	0.236843	Fgf7|Met|Pik3r1	http://www.genome.jp/kegg-bin/show_pathway?mmu05218/mmu:17295%09red/mmu:14178%09red/mmu:18708%09red
DMMMMMMM	Nicotinate and nicotinamide metabolism	KEGG PATHWAY	mmu00760	2	36	0.128312	0.240817	Enpp3|Enpp1	http://www.genome.jp/kegg-bin/show_pathway?mmu00760/mmu:18605%09red/mmu:209558%09red
DMMMMMMM	Thyroid hormone signaling pathway	KEGG PATHWAY	mmu04919	4	118	0.140945	0.262502	Itgb3|Bmp4|Notch1|Pik3r1	http://www.genome.jp/kegg-bin/show_pathway?mmu04919/mmu:12159%09red/mmu:18128%09red/mmu:16416%09red/mmu:18708%09red
DMMMMMMM	Hepatitis B	KEGG PATHWAY	mmu05161	5	163	0.143083	0.262502	Tgfbr2|Tgfb2|Nfatc4|Pik3r1|Mapk13	http://www.genome.jp/kegg-bin/show_pathway?mmu05161/mmu:21808%09red/mmu:73181%09red/mmu:26415%09red/mmu:18708%09red/mmu:21813%09red
DMMMMMMM	Protein processing in endoplasmic reticulum	KEGG PATHWAY	mmu04141	5	163	0.143083	0.262502	Hspa1b|Man1a|Cryab|Capn2|Capn1	http://www.genome.jp/kegg-bin/show_pathway?mmu04141/mmu:12334%09red/mmu:12955%09red/mmu:15511%09red/mmu:12333%09red/mmu:17155%09red
DMMMMMMM	Synaptic vesicle cycle	KEGG PATHWAY	mmu04721	3	77	0.14392	0.262502	Cplx2|Slc6a2|Rims1	http://www.genome.jp/kegg-bin/show_pathway?mmu04721/mmu:12890%09red/mmu:20538%09red/mmu:116837%09red
DMMMMMMM	African trypanosomiasis	KEGG PATHWAY	mmu05143	2	39	0.14508	0.262767	F2rl1|Lama4	http://www.genome.jp/kegg-bin/show_pathway?mmu05143/mmu:16775%09red/mmu:14063%09red
DMMMMMMM	Salivary secretion	KEGG PATHWAY	mmu04970	3	78	0.147753	0.263917	Adcy5|Kcnn4|Chrm3	http://www.genome.jp/kegg-bin/show_pathway?mmu04970/mmu:224129%09red/mmu:12671%09red/mmu:16534%09red
DMMMMMMM	Salmonella infection	KEGG PATHWAY	mmu05132	3	78	0.147753	0.263917	Flna|Flnc|Mapk13	http://www.genome.jp/kegg-bin/show_pathway?mmu05132/mmu:26415%09red/mmu:68794%09red/mmu:192176%09red
DMMMMMMM	EGFR tyrosine kinase inhibitor resistance	KEGG PATHWAY	mmu01521	3	80	0.155516	0.275012	Erbb2|Met|Pik3r1	http://www.genome.jp/kegg-bin/show_pathway?mmu01521/mmu:17295%09red/mmu:13866%09red/mmu:18708%09red
DMMMMMMM	Yersinia infection	KEGG PATHWAY	mmu05135	4	123	0.156088	0.275012	Fn1|Itga5|Pik3r1|Mapk13	http://www.genome.jp/kegg-bin/show_pathway?mmu05135/mmu:26415%09red/mmu:16402%09red/mmu:18708%09red/mmu:14268%09red
DMMMMMMM	Carbohydrate digestion and absorption	KEGG PATHWAY	mmu04973	2	43	0.168074	0.294129	Slc5a1|Pik3r1	http://www.genome.jp/kegg-bin/show_pathway?mmu04973/mmu:20537%09red/mmu:18708%09red
DMMMMMMM	ErbB signaling pathway	KEGG PATHWAY	mmu04012	3	84	0.171407	0.297949	Camk2d|Erbb2|Pik3r1	http://www.genome.jp/kegg-bin/show_pathway?mmu04012/mmu:13866%09red/mmu:108058%09red/mmu:18708%09red
DMMMMMMM	Hedgehog signaling pathway	KEGG PATHWAY	mmu04340	2	44	0.173917	0.299304	Shh|Gas1	http://www.genome.jp/kegg-bin/show_pathway?mmu04340/mmu:14451%09red/mmu:20423%09red
DMMMMMMM	Alzheimer disease	KEGG PATHWAY	mmu05010	5	175	0.174498	0.299304	Bace1|Bace2|Cacna1c|Capn2|Capn1	http://www.genome.jp/kegg-bin/show_pathway?mmu05010/mmu:23821%09red/mmu:12334%09red/mmu:56175%09red/mmu:12288%09red/mmu:12333%09red
DMMMMMMM	Autophagy - animal	KEGG PATHWAY	mmu04140	4	130	0.17824	0.303712	Deptor|Pik3r1|Dapk1|Prkaa2	http://www.genome.jp/kegg-bin/show_pathway?mmu04140/mmu:97998%09red/mmu:69635%09red/mmu:108079%09red/mmu:18708%09red
DMMMMMMM	Sulfur metabolism	KEGG PATHWAY	mmu00920	1	11	0.179878	0.3045	Ethe1	http://www.genome.jp/kegg-bin/show_pathway?mmu00920/mmu:66071%09red
DMMMMMMM	Tuberculosis	KEGG PATHWAY	mmu05152	5	178	0.182736	0.307328	Camk2d|Pla2r1|Tgfb2|Lsp1|Mapk13	http://www.genome.jp/kegg-bin/show_pathway?mmu05152/mmu:21808%09red/mmu:26415%09red/mmu:108058%09red/mmu:18779%09red/mmu:16985%09red
DMMMMMMM	Colorectal cancer	KEGG PATHWAY	mmu05210	3	88	0.187734	0.313698	Tgfbr2|Tgfb2|Pik3r1	http://www.genome.jp/kegg-bin/show_pathway?mmu05210/mmu:21808%09red/mmu:18708%09red/mmu:21813%09red
DMMMMMMM	Mineral absorption	KEGG PATHWAY	mmu04978	2	47	0.191628	0.314534	Slc8a1|Slc5a1	http://www.genome.jp/kegg-bin/show_pathway?mmu04978/mmu:20541%09red/mmu:20537%09red
DMMMMMMM	Ether lipid metabolism	KEGG PATHWAY	mmu00565	2	47	0.191628	0.314534	Pla2g4a|Pld2	http://www.genome.jp/kegg-bin/show_pathway?mmu00565/mmu:18783%09red/mmu:18806%09red
DMMMMMMM	Arachidonic acid metabolism	KEGG PATHWAY	mmu00590	3	89	0.191878	0.314534	Ptgs1|Gpx5|Pla2g4a	http://www.genome.jp/kegg-bin/show_pathway?mmu00590/mmu:14780%09red/mmu:18783%09red/mmu:19224%09red
DMMMMMMM	Dopaminergic synapse	KEGG PATHWAY	mmu04728	4	135	0.194671	0.314633	Camk2d|Adcy5|Cacna1c|Mapk13	http://www.genome.jp/kegg-bin/show_pathway?mmu04728/mmu:26415%09red/mmu:224129%09red/mmu:108058%09red/mmu:12288%09red
DMMMMMMM	Progesterone-mediated oocyte maturation	KEGG PATHWAY	mmu04914	3	90	0.196044	0.314633	Adcy5|Pik3r1|Mapk13	http://www.genome.jp/kegg-bin/show_pathway?mmu04914/mmu:26415%09red/mmu:224129%09red/mmu:18708%09red
DMMMMMMM	GABAergic synapse	KEGG PATHWAY	mmu04727	3	90	0.196044	0.314633	Adcy5|Cacna1c|Gabra3	http://www.genome.jp/kegg-bin/show_pathway?mmu04727/mmu:14396%09red/mmu:224129%09red/mmu:12288%09red
DMMMMMMM	Tryptophan metabolism	KEGG PATHWAY	mmu00380	2	48	0.197584	0.314633	Cyp1a1|Inmt	http://www.genome.jp/kegg-bin/show_pathway?mmu00380/mmu:21743%09red/mmu:13076%09red
DMMMMMMM	Apoptosis	KEGG PATHWAY	mmu04210	4	136	0.198012	0.314633	Ctsh|Capn1|Pik3r1|Capn2	http://www.genome.jp/kegg-bin/show_pathway?mmu04210/mmu:12334%09red/mmu:12333%09red/mmu:18708%09red/mmu:13036%09red
DMMMMMMM	Ras signaling pathway	KEGG PATHWAY	mmu04014	6	233	0.20006	0.315948	Pld2|Ets2|Met|Pik3r1|Fgf7|Pla2g4a	http://www.genome.jp/kegg-bin/show_pathway?mmu04014/mmu:14178%09red/mmu:23872%09red/mmu:17295%09red/mmu:18783%09red/mmu:18708%09red/mmu:18806%09red
DMMMMMMM	Notch signaling pathway	KEGG PATHWAY	mmu04330	2	49	0.203562	0.317605	Maml2|Notch1	http://www.genome.jp/kegg-bin/show_pathway?mmu04330/mmu:18128%09red/mmu:270118%09red
DMMMMMMM	Amino sugar and nucleotide sugar metabolism	KEGG PATHWAY	mmu00520	2	49	0.203562	0.317605	Ugdh|Pgm2	http://www.genome.jp/kegg-bin/show_pathway?mmu00520/mmu:22235%09red/mmu:66681%09red
DMMMMMMM	N-Glycan biosynthesis	KEGG PATHWAY	mmu00510	2	50	0.20956	0.32116	Man1a|Mgat3	http://www.genome.jp/kegg-bin/show_pathway?mmu00510/mmu:17309%09red/mmu:17155%09red
DMMMMMMM	Fatty acid degradation	KEGG PATHWAY	mmu00071	2	50	0.20956	0.32116	Acaa1b|Adh1	http://www.genome.jp/kegg-bin/show_pathway?mmu00071/mmu:235674%09red/mmu:11522%09red
DMMMMMMM	Arginine and proline metabolism	KEGG PATHWAY	mmu00330	2	50	0.20956	0.32116	Ckm|Ckmt1	http://www.genome.jp/kegg-bin/show_pathway?mmu00330/mmu:12716%09red/mmu:12715%09red
DMMMMMMM	Glycosphingolipid biosynthesis - globo and isoglobo series	KEGG PATHWAY	mmu00603	1	16	0.244932	0.372701	Fut9	http://www.genome.jp/kegg-bin/show_pathway?mmu00603/mmu:14348%09red
DMMMMMMM	Chemokine signaling pathway	KEGG PATHWAY	mmu04062	5	200	0.246983	0.372701	Adcy5|Ccl9|Pard3|Cxcl14|Pik3r1	http://www.genome.jp/kegg-bin/show_pathway?mmu04062/mmu:20308%09red/mmu:57266%09red/mmu:224129%09red/mmu:18708%09red/mmu:93742%09red
DMMMMMMM	Aldosterone synthesis and secretion	KEGG PATHWAY	mmu04925	3	102	0.247508	0.372701	Camk2d|Adcy5|Cacna1c	http://www.genome.jp/kegg-bin/show_pathway?mmu04925/mmu:224129%09red/mmu:108058%09red/mmu:12288%09red
DMMMMMMM	Endocrine and other factor-regulated calcium reabsorption	KEGG PATHWAY	mmu04961	2	57	0.25192	0.377152	Slc8a1|Bdkrb2	http://www.genome.jp/kegg-bin/show_pathway?mmu04961/mmu:20541%09red/mmu:12062%09red
DMMMMMMM	Nitrogen metabolism	KEGG PATHWAY	mmu00910	1	17	0.25731	0.377527	Car13	http://www.genome.jp/kegg-bin/show_pathway?mmu00910/mmu:71934%09red
DMMMMMMM	Selenocompound metabolism	KEGG PATHWAY	mmu00450	1	17	0.25731	0.377527	Inmt	http://www.genome.jp/kegg-bin/show_pathway?mmu00450/mmu:21743%09red
DMMMMMMM	Legionellosis	KEGG PATHWAY	mmu05134	2	58	0.258001	0.377527	Hspa1b|Naip6	http://www.genome.jp/kegg-bin/show_pathway?mmu05134/mmu:17952%09red/mmu:15511%09red
DMMMMMMM	Endometrial cancer	KEGG PATHWAY	mmu05213	2	58	0.258001	0.377527	Erbb2|Pik3r1	http://www.genome.jp/kegg-bin/show_pathway?mmu05213/mmu:13866%09red/mmu:18708%09red
DMMMMMMM	Human cytomegalovirus infection	KEGG PATHWAY	mmu05163	6	256	0.260855	0.379558	Adcy5|Itgb3|Nfatc4|Ptger4|Pik3r1|Mapk13	http://www.genome.jp/kegg-bin/show_pathway?mmu05163/mmu:26415%09red/mmu:16416%09red/mmu:224129%09red/mmu:73181%09red/mmu:18708%09red/mmu:19219%09red
DMMMMMMM	Lysine degradation	KEGG PATHWAY	mmu00310	2	59	0.264084	0.38211	Prdm6|Setd7	http://www.genome.jp/kegg-bin/show_pathway?mmu00310/mmu:73251%09red/mmu:225518%09red
DMMMMMMM	Hepatitis C	KEGG PATHWAY	mmu05160	4	160	0.282418	0.406368	Cldn1|Cldn4|Pik3r1|Cldn7	http://www.genome.jp/kegg-bin/show_pathway?mmu05160/mmu:53624%09red/mmu:12740%09red/mmu:18708%09red/mmu:12737%09red
DMMMMMMM	Jak-STAT signaling pathway	KEGG PATHWAY	mmu04630	4	165	0.300715	0.430305	Cntfr|Osmr|Pik3r1|Fhl1	http://www.genome.jp/kegg-bin/show_pathway?mmu04630/mmu:18414%09red/mmu:12804%09red/mmu:14199%09red/mmu:18708%09red
DMMMMMMM	Non-small cell lung cancer	KEGG PATHWAY	mmu05223	2	66	0.306582	0.43629	Erbb2|Pik3r1	http://www.genome.jp/kegg-bin/show_pathway?mmu05223/mmu:13866%09red/mmu:18708%09red
DMMMMMMM	Long-term potentiation	KEGG PATHWAY	mmu04720	2	67	0.312624	0.440052	Camk2d|Cacna1c	http://www.genome.jp/kegg-bin/show_pathway?mmu04720/mmu:108058%09red/mmu:12288%09red
DMMMMMMM	Leishmaniasis	KEGG PATHWAY	mmu05140	2	67	0.312624	0.440052	Tgfb2|Mapk13	http://www.genome.jp/kegg-bin/show_pathway?mmu05140/mmu:21808%09red/mmu:26415%09red
DMMMMMMM	Proximal tubule bicarbonate reclamation	KEGG PATHWAY	mmu04964	1	22	0.31623	0.442723	Aqp1	http://www.genome.jp/kegg-bin/show_pathway?mmu04964/mmu:11826%09red
DMMMMMMM	Oocyte meiosis	KEGG PATHWAY	mmu04114	3	119	0.323098	0.446355	Camk2d|Adcy5|Mapk13	http://www.genome.jp/kegg-bin/show_pathway?mmu04114/mmu:26415%09red/mmu:224129%09red/mmu:108058%09red
DMMMMMMM	Acute myeloid leukemia	KEGG PATHWAY	mmu05221	2	69	0.324671	0.446355	Runx1|Pik3r1	http://www.genome.jp/kegg-bin/show_pathway?mmu05221/mmu:18708%09red/mmu:12394%09red
DMMMMMMM	Cortisol synthesis and secretion	KEGG PATHWAY	mmu04927	2	69	0.324671	0.446355	Adcy5|Cacna1c	http://www.genome.jp/kegg-bin/show_pathway?mmu04927/mmu:224129%09red/mmu:12288%09red
DMMMMMMM	Phenylalanine metabolism	KEGG PATHWAY	mmu00360	1	23	0.327442	0.446355	Aldh3a1	http://www.genome.jp/kegg-bin/show_pathway?mmu00360/mmu:11670%09red
DMMMMMMM	Mannose type O-glycan biosynthesis	KEGG PATHWAY	mmu00515	1	23	0.327442	0.446355	Fut9	http://www.genome.jp/kegg-bin/show_pathway?mmu00515/mmu:14348%09red
DMMMMMMM	Neurotrophin signaling pathway	KEGG PATHWAY	mmu04722	3	121	0.332056	0.450275	Camk2d|Pik3r1|Mapk13	http://www.genome.jp/kegg-bin/show_pathway?mmu04722/mmu:26415%09red/mmu:108058%09red/mmu:18708%09red
DMMMMMMM	Adipocytokine signaling pathway	KEGG PATHWAY	mmu04920	2	71	0.336663	0.451875	Slc2a4|Prkaa2	http://www.genome.jp/kegg-bin/show_pathway?mmu04920/mmu:20528%09red/mmu:108079%09red
DMMMMMMM	Histidine metabolism	KEGG PATHWAY	mmu00340	1	24	0.33847	0.451875	Aldh3a1	http://www.genome.jp/kegg-bin/show_pathway?mmu00340/mmu:11670%09red
DMMMMMMM	Glycosaminoglycan biosynthesis - heparan sulfate / heparin	KEGG PATHWAY	mmu00534	1	24	0.33847	0.451875	Extl1	http://www.genome.jp/kegg-bin/show_pathway?mmu00534/mmu:56219%09red
DMMMMMMM	Lysosome	KEGG PATHWAY	mmu04142	3	124	0.345484	0.456936	Ctsh|Psapl1|Ctse	http://www.genome.jp/kegg-bin/show_pathway?mmu04142/mmu:76943%09red/mmu:13034%09red/mmu:13036%09red
DMMMMMMM	Thyroid hormone synthesis	KEGG PATHWAY	mmu04918	2	73	0.34859	0.456936	Adcy5|Gpx5	http://www.genome.jp/kegg-bin/show_pathway?mmu04918/mmu:14780%09red/mmu:224129%09red
DMMMMMMM	Glycosylphosphatidylinositol (GPI)-anchor biosynthesis	KEGG PATHWAY	mmu00563	1	25	0.349318	0.456936	Pgap1	http://www.genome.jp/kegg-bin/show_pathway?mmu00563/mmu:241062%09red
DMMMMMMM	Asthma	KEGG PATHWAY	mmu05310	1	25	0.349318	0.456936	Mbp	http://www.genome.jp/kegg-bin/show_pathway?mmu05310/mmu:19074%09red
DMMMMMMM	Glioma	KEGG PATHWAY	mmu05214	2	75	0.360444	0.469121	Camk2d|Pik3r1	http://www.genome.jp/kegg-bin/show_pathway?mmu05214/mmu:108058%09red/mmu:18708%09red
DMMMMMMM	Pertussis	KEGG PATHWAY	mmu05133	2	76	0.366341	0.474412	Itga5|Mapk13	http://www.genome.jp/kegg-bin/show_pathway?mmu05133/mmu:26415%09red/mmu:16402%09red
DMMMMMMM	Circadian rhythm	KEGG PATHWAY	mmu04710	1	30	0.400949	0.514088	Prkaa2	http://www.genome.jp/kegg-bin/show_pathway?mmu04710/mmu:108079%09red
DMMMMMMM	Antifolate resistance	KEGG PATHWAY	mmu01523	1	30	0.400949	0.514088	Abcc4	http://www.genome.jp/kegg-bin/show_pathway?mmu01523/mmu:239273%09red
DMMMMMMM	B cell receptor signaling pathway	KEGG PATHWAY	mmu04662	2	83	0.40698	0.51925	Ifitm1|Pik3r1	http://www.genome.jp/kegg-bin/show_pathway?mmu04662/mmu:68713%09red/mmu:18708%09red
DMMMMMMM	Rheumatoid arthritis	KEGG PATHWAY	mmu05323	2	84	0.412684	0.523947	Tgfb2|Tnfrsf11a	http://www.genome.jp/kegg-bin/show_pathway?mmu05323/mmu:21808%09red/mmu:21934%09red
DMMMMMMM	Pentose phosphate pathway	KEGG PATHWAY	mmu00030	1	32	0.420437	0.526054	Pgm2	http://www.genome.jp/kegg-bin/show_pathway?mmu00030/mmu:66681%09red
DMMMMMMM	Galactose metabolism	KEGG PATHWAY	mmu00052	1	32	0.420437	0.526054	Pgm2	http://www.genome.jp/kegg-bin/show_pathway?mmu00052/mmu:66681%09red
DMMMMMMM	Citrate cycle (TCA cycle)	KEGG PATHWAY	mmu00020	1	32	0.420437	0.526054	Pdha1	http://www.genome.jp/kegg-bin/show_pathway?mmu00020/mmu:18597%09red
DMMMMMMM	PD-L1 expression and PD-1 checkpoint pathway in cancer	KEGG PATHWAY	mmu05235	2	88	0.435222	0.539343	Pik3r1|Mapk13	http://www.genome.jp/kegg-bin/show_pathway?mmu05235/mmu:26415%09red/mmu:18708%09red
DMMMMMMM	Complement and coagulation cascades	KEGG PATHWAY	mmu04610	2	88	0.435222	0.539343	Bdkrb2|Plau	http://www.genome.jp/kegg-bin/show_pathway?mmu04610/mmu:18792%09red/mmu:12062%09red
DMMMMMMM	beta-Alanine metabolism	KEGG PATHWAY	mmu00410	1	34	0.439292	0.541057	Aldh3a1	http://www.genome.jp/kegg-bin/show_pathway?mmu00410/mmu:11670%09red
DMMMMMMM	Viral myocarditis	KEGG PATHWAY	mmu05416	2	89	0.440784	0.541057	Sgcd|Cav1	http://www.genome.jp/kegg-bin/show_pathway?mmu05416/mmu:24052%09red/mmu:12389%09red
DMMMMMMM	NOD-like receptor signaling pathway	KEGG PATHWAY	mmu04621	4	206	0.451692	0.551831	Naip6|Antxr1|Trpv2|Mapk13	http://www.genome.jp/kegg-bin/show_pathway?mmu04621/mmu:17952%09red/mmu:69538%09red/mmu:26415%09red/mmu:22368%09red
DMMMMMMM	Thyroid cancer	KEGG PATHWAY	mmu05216	1	37	0.466433	0.567165	Pparg	http://www.genome.jp/kegg-bin/show_pathway?mmu05216/mmu:19016%09red
DMMMMMMM	Pyruvate metabolism	KEGG PATHWAY	mmu00620	1	38	0.475185	0.575107	Pdha1	http://www.genome.jp/kegg-bin/show_pathway?mmu00620/mmu:18597%09red
DMMMMMMM	Nicotine addiction	KEGG PATHWAY	mmu05033	1	40	0.492262	0.593004	Gabra3	http://www.genome.jp/kegg-bin/show_pathway?mmu05033/mmu:14396%09red
DMMMMMMM	Toll-like receptor signaling pathway	KEGG PATHWAY	mmu04620	2	99	0.494659	0.593133	Pik3r1|Mapk13	http://www.genome.jp/kegg-bin/show_pathway?mmu04620/mmu:26415%09red/mmu:18708%09red
DMMMMMMM	Viral protein interaction with cytokine and cytokine receptor	KEGG PATHWAY	mmu04061	2	103	0.515269	0.608465	Ccl9|Cxcl14	http://www.genome.jp/kegg-bin/show_pathway?mmu04061/mmu:20308%09red/mmu:57266%09red
DMMMMMMM	T cell receptor signaling pathway	KEGG PATHWAY	mmu04660	2	103	0.515269	0.608465	Pik3r1|Mapk13	http://www.genome.jp/kegg-bin/show_pathway?mmu04660/mmu:26415%09red/mmu:18708%09red
DMMMMMMM	Vasopressin-regulated water reabsorption	KEGG PATHWAY	mmu04962	1	43	0.516843	0.608465	Aqp3	http://www.genome.jp/kegg-bin/show_pathway?mmu04962/mmu:11828%09red
DMMMMMMM	Intestinal immune network for IgA production	KEGG PATHWAY	mmu04672	1	43	0.516843	0.608465	Pigr	http://www.genome.jp/kegg-bin/show_pathway?mmu04672/mmu:18703%09red
DMMMMMMM	Epstein-Barr virus infection	KEGG PATHWAY	mmu05169	4	230	0.535473	0.627545	Cd44|Entpd3|Pik3r1|Mapk13	http://www.genome.jp/kegg-bin/show_pathway?mmu05169/mmu:26415%09red/mmu:215446%09red/mmu:18708%09red/mmu:12505%09red
DMMMMMMM	Thermogenesis	KEGG PATHWAY	mmu04714	4	232	0.54217	0.632532	Pparg|Adcy5|Prkaa2|Mapk13	http://www.genome.jp/kegg-bin/show_pathway?mmu04714/mmu:26415%09red/mmu:224129%09red/mmu:108079%09red/mmu:19016%09red
DMMMMMMM	NF-kappa B signaling pathway	KEGG PATHWAY	mmu04064	2	109	0.545122	0.633124	Tnfrsf11a|Plau	http://www.genome.jp/kegg-bin/show_pathway?mmu04064/mmu:21934%09red/mmu:18792%09red
DMMMMMMM	Cocaine addiction	KEGG PATHWAY	mmu05030	1	48	0.555198	0.641948	Adcy5	http://www.genome.jp/kegg-bin/show_pathway?mmu05030/mmu:224129%09red
DMMMMMMM	Cholesterol metabolism	KEGG PATHWAY	mmu04979	1	49	0.562496	0.646697	Mylip	http://www.genome.jp/kegg-bin/show_pathway?mmu04979/mmu:218203%09red
DMMMMMMM	TNF signaling pathway	KEGG PATHWAY	mmu04668	2	113	0.5643	0.646697	Pik3r1|Mapk13	http://www.genome.jp/kegg-bin/show_pathway?mmu04668/mmu:26415%09red/mmu:18708%09red
DMMMMMMM	Linoleic acid metabolism	KEGG PATHWAY	mmu00591	1	50	0.569675	0.649982	Pla2g4a	http://www.genome.jp/kegg-bin/show_pathway?mmu00591/mmu:18783%09red
DMMMMMMM	Amyotrophic lateral sclerosis (ALS)	KEGG PATHWAY	mmu05014	1	52	0.583681	0.663042	Mapk13	http://www.genome.jp/kegg-bin/show_pathway?mmu05014/mmu:26415%09red
DMMMMMMM	Carbon metabolism	KEGG PATHWAY	mmu01200	2	121	0.600887	0.679606	Eno2|Pdha1	http://www.genome.jp/kegg-bin/show_pathway?mmu01200/mmu:18597%09red/mmu:13807%09red
DMMMMMMM	Cell cycle	KEGG PATHWAY	mmu04110	2	123	0.609664	0.684325	Sfn|Tgfb2	http://www.genome.jp/kegg-bin/show_pathway?mmu04110/mmu:21808%09red/mmu:55948%09red
DMMMMMMM	Valine	leucine and isoleucine degradation	KEGG PATHWAY	mmu00280	1	56	0.610344	0.684325	Acaa1b
DMMMMMMM	Inflammatory bowel disease (IBD)	KEGG PATHWAY	mmu05321	1	59	0.629215	0.702443	Tgfb2	http://www.genome.jp/kegg-bin/show_pathway?mmu05321/mmu:21808%09red
DMMMMMMM	Glycerolipid metabolism	KEGG PATHWAY	mmu00561	1	61	0.641286	0.7098	Mboat1	http://www.genome.jp/kegg-bin/show_pathway?mmu00561/mmu:218121%09red
DMMMMMMM	Long-term depression	KEGG PATHWAY	mmu04730	1	61	0.641286	0.7098	Pla2g4a	http://www.genome.jp/kegg-bin/show_pathway?mmu04730/mmu:18783%09red
DMMMMMMM	Ubiquitin mediated proteolysis	KEGG PATHWAY	mmu04120	2	139	0.674603	0.743499	Cblc|Nedd4l	http://www.genome.jp/kegg-bin/show_pathway?mmu04120/mmu:80794%09red/mmu:83814%09red
DMMMMMMM	RIG-I-like receptor signaling pathway	KEGG PATHWAY	mmu04622	1	68	0.680529	0.746851	Mapk13	http://www.genome.jp/kegg-bin/show_pathway?mmu04622/mmu:26415%09red
DMMMMMMM	Measles	KEGG PATHWAY	mmu05162	2	144	0.693012	0.757342	Hspa1b|Pik3r1	http://www.genome.jp/kegg-bin/show_pathway?mmu05162/mmu:15511%09red/mmu:18708%09red
DMMMMMMM	Kaposi sarcoma-associated herpesvirus infection	KEGG PATHWAY	mmu05167	3	217	0.701312	0.763193	Nfatc4|Pik3r1|Mapk13	http://www.genome.jp/kegg-bin/show_pathway?mmu05167/mmu:73181%09red/mmu:26415%09red/mmu:18708%09red
DMMMMMMM	Inositol phosphate metabolism	KEGG PATHWAY	mmu00562	1	73	0.705906	0.764977	Plch2	http://www.genome.jp/kegg-bin/show_pathway?mmu00562/mmu:269615%09red
DMMMMMMM	Non-alcoholic fatty liver disease (NAFLD)	KEGG PATHWAY	mmu04932	2	151	0.71733	0.774118	Prkaa2|Pik3r1	http://www.genome.jp/kegg-bin/show_pathway?mmu04932/mmu:108079%09red/mmu:18708%09red
DMMMMMMM	Biosynthesis of amino acids	KEGG PATHWAY	mmu01230	1	78	0.72927	0.783738	Eno2	http://www.genome.jp/kegg-bin/show_pathway?mmu01230/mmu:13807%09red
DMMMMMMM	Viral carcinogenesis	KEGG PATHWAY	mmu05203	3	231	0.739929	0.791907	Actn1|Pik3r1|Gsn	http://www.genome.jp/kegg-bin/show_pathway?mmu05203/mmu:109711%09red/mmu:18708%09red/mmu:227753%09red
DMMMMMMM	RNA degradation	KEGG PATHWAY	mmu03018	1	83	0.750781	0.799921	Eno2	http://www.genome.jp/kegg-bin/show_pathway?mmu03018/mmu:13807%09red
DMMMMMMM	Peroxisome	KEGG PATHWAY	mmu04146	1	84	0.754874	0.799921	Acaa1b	http://www.genome.jp/kegg-bin/show_pathway?mmu04146/mmu:235674%09red
DMMMMMMM	Influenza A	KEGG PATHWAY	mmu05164	2	164	0.758192	0.799921	Tmprss2|Pik3r1	http://www.genome.jp/kegg-bin/show_pathway?mmu05164/mmu:50528%09red/mmu:18708%09red
DMMMMMMM	Human immunodeficiency virus 1 infection	KEGG PATHWAY	mmu05170	3	239	0.760156	0.799921	Nfatc4|Pik3r1|Mapk13	http://www.genome.jp/kegg-bin/show_pathway?mmu05170/mmu:73181%09red/mmu:26415%09red/mmu:18708%09red
DMMMMMMM	Gap junction	KEGG PATHWAY	mmu04540	1	86	0.762859	0.799921	Adcy5	http://www.genome.jp/kegg-bin/show_pathway?mmu04540/mmu:224129%09red
DMMMMMMM	Antigen processing and presentation	KEGG PATHWAY	mmu04612	1	91	0.781705	0.813099	Hspa1b	http://www.genome.jp/kegg-bin/show_pathway?mmu04612/mmu:15511%09red
DMMMMMMM	IL-17 signaling pathway	KEGG PATHWAY	mmu04657	1	91	0.781705	0.813099	Mapk13	http://www.genome.jp/kegg-bin/show_pathway?mmu04657/mmu:26415%09red
DMMMMMMM	Phosphatidylinositol signaling system	KEGG PATHWAY	mmu04070	1	98	0.805603	0.834605	Pik3r1	http://www.genome.jp/kegg-bin/show_pathway?mmu04070/mmu:18708%09red
DMMMMMMM	Natural killer cell mediated cytotoxicity	KEGG PATHWAY	mmu04650	1	118	0.860438	0.887862	Pik3r1	http://www.genome.jp/kegg-bin/show_pathway?mmu04650/mmu:18708%09red
DMMMMMMM	Spliceosome	KEGG PATHWAY	mmu03040	1	133	0.891163	0.915918	Hspa1b	http://www.genome.jp/kegg-bin/show_pathway?mmu03040/mmu:15511%09red
DMMMMMMM	Systemic lupus erythematosus	KEGG PATHWAY	mmu05322	1	143	0.907794	0.927211	Actn1	http://www.genome.jp/kegg-bin/show_pathway?mmu05322/mmu:109711%09red
DMMMMMMM	Parkinson disease	KEGG PATHWAY	mmu05012	1	144	0.909311	0.927211	Adcy5	http://www.genome.jp/kegg-bin/show_pathway?mmu05012/mmu:224129%09red
DMMMMMMM	Herpes simplex virus 1 infection	KEGG PATHWAY	mmu05168	4	439	0.933447	0.948089	Itgb3|Nectin1|Itga5|Pik3r1	http://www.genome.jp/kegg-bin/show_pathway?mmu05168/mmu:16416%09red/mmu:16402%09red/mmu:18708%09red/mmu:58235%09red
DMMMMMMM	Ribosome	KEGG PATHWAY	mmu03010	1	175	0.945778	0.956862	Rps4x	http://www.genome.jp/kegg-bin/show_pathway?mmu03010/mmu:20102%09red
DMMMMMMM	Huntington disease	KEGG PATHWAY	mmu05016	1	194	0.960448	0.967334	Pparg	http://www.genome.jp/kegg-bin/show_pathway?mmu05016/mmu:19016%09red
DMMMMMMM	Alcoholism	KEGG PATHWAY	mmu05034	1	199	0.963599	0.967334	Adcy5	http://www.genome.jp/kegg-bin/show_pathway?mmu05034/mmu:224129%09red
DMMMMMMM	Olfactory transduction	KEGG PATHWAY	mmu04740	3	1134	0.999999	0.999999	Camk2d|Slc8a1|Olfr1033	http://www.genome.jp/kegg-bin/show_pathway?mmu04740/mmu:20541%09red/mmu:108058%09red/mmu:258571%09red
UMMMMMMM	Ovarian steroidogenesis	KEGG PATHWAY	mmu04913	5	57	3.51955e-05	0.00601843	Cyp17a1|Hsd3b6|Cyp11a1|Star|Lhcgr	http://www.genome.jp/kegg-bin/show_pathway?mmu04913/mmu:13074%09red/mmu:20845%09red/mmu:16867%09red/mmu:13070%09red/mmu:15497%09red
UMMMMMMM	Metabolic pathways	KEGG PATHWAY	mmu01100	21	1494	0.000313482	0.0265324	Plb1|Hsd3b6|Gstt4|Allc|Hk1|Oxct2a|Car2|Plcz1|Cyp11a1|Acsl1|Aldoart1|Azin2|Cyp17a1|Oxct2b|Lpcat2b|Nudt16l2|Gpd2|Acot12|Hsd17b3|Ass1|Pip5kl1	http://www.genome.jp/kegg-bin/show_pathway?mmu01100/mmu:94041%09red/mmu:12349%09red/mmu:75886%09red/mmu:74156%09red/mmu:227733%09red/mmu:14380%09red/mmu:73532%09red/mmu:15275%09red/mmu:353371%09red/mmu:14081%09red/mmu:353204%09red/mmu:114875%09red/mmu:242669%09red/mmu:64059%09red/mmu:15487%09red/mmu:15497%09red/mmu:11898%09red/mmu:13074%09red/mmu:70902%09red/mmu:13070%09red/mmu:665270%09red
UMMMMMMM	Aldosterone synthesis and secretion	KEGG PATHWAY	mmu04925	5	102	0.000465481	0.0265324	Cyp11a1|Atp1a4|Star|Camk4|Hsd3b6	http://www.genome.jp/kegg-bin/show_pathway?mmu04925/mmu:12326%09red/mmu:20845%09red/mmu:27222%09red/mmu:15497%09red/mmu:13070%09red
UMMMMMMM	Cortisol synthesis and secretion	KEGG PATHWAY	mmu04927	4	69	0.000966809	0.0413311	Cyp17a1|Hsd3b6|Cyp11a1|Star	http://www.genome.jp/kegg-bin/show_pathway?mmu04927/mmu:13074%09red/mmu:20845%09red/mmu:13070%09red/mmu:15497%09red
UMMMMMMM	Renin-angiotensin system	KEGG PATHWAY	mmu04614	3	36	0.00162647	0.0556253	Klk1b9|Klk1b24|Ace	http://www.genome.jp/kegg-bin/show_pathway?mmu04614/mmu:16617%09red/mmu:13648%09red/mmu:11421%09red
UMMMMMMM	Steroid hormone biosynthesis	KEGG PATHWAY	mmu00140	4	89	0.00236435	0.0644404	Cyp17a1|Cyp11a1|Hsd17b3|Hsd3b6	http://www.genome.jp/kegg-bin/show_pathway?mmu00140/mmu:13074%09red/mmu:15487%09red/mmu:15497%09red/mmu:13070%09red
UMMMMMMM	Synthesis and degradation of ketone bodies	KEGG PATHWAY	mmu00072	2	11	0.00263791	0.0644404	Oxct2a|Oxct2b	http://www.genome.jp/kegg-bin/show_pathway?mmu00072/mmu:353371%09red/mmu:64059%09red
UMMMMMMM	Cushing syndrome	KEGG PATHWAY	mmu04934	5	159	0.00309863	0.0662333	Wnt3|Cyp17a1|Hsd3b6|Cyp11a1|Star	http://www.genome.jp/kegg-bin/show_pathway?mmu04934/mmu:22415%09red/mmu:13074%09red/mmu:20845%09red/mmu:13070%09red/mmu:15497%09red
UMMMMMMM	Endocrine and other factor-regulated calcium reabsorption	KEGG PATHWAY	mmu04961	3	57	0.00555722	0.105587	Klk1b9|Atp1a4|Klk1b24	http://www.genome.jp/kegg-bin/show_pathway?mmu04961/mmu:16617%09red/mmu:13648%09red/mmu:27222%09red
UMMMMMMM	Proximal tubule bicarbonate reclamation	KEGG PATHWAY	mmu04964	2	22	0.00894087	0.152889	Car2|Atp1a4	http://www.genome.jp/kegg-bin/show_pathway?mmu04964/mmu:12349%09red/mmu:27222%09red
UMMMMMMM	Adipocytokine signaling pathway	KEGG PATHWAY	mmu04920	3	71	0.00990688	0.154007	Prkcq|Acsl1|Fbxo24	http://www.genome.jp/kegg-bin/show_pathway?mmu04920/mmu:18761%09red/mmu:14081%09red/mmu:12675%09red
UMMMMMMM	Butanoate metabolism	KEGG PATHWAY	mmu00650	2	27	0.0128983	0.183801	Oxct2a|Oxct2b	http://www.genome.jp/kegg-bin/show_pathway?mmu00650/mmu:353371%09red/mmu:64059%09red
UMMMMMMM	Th1 and Th2 cell differentiation	KEGG PATHWAY	mmu04658	3	87	0.0167555	0.213498	Prkcq|Stat4|Fbxo24	http://www.genome.jp/kegg-bin/show_pathway?mmu04658/mmu:18761%09red/mmu:20849%09red/mmu:12675%09red
UMMMMMMM	Pentose phosphate pathway	KEGG PATHWAY	mmu00030	2	32	0.0174793	0.213498	Aldoart1|Gpd2	http://www.genome.jp/kegg-bin/show_pathway?mmu00030/mmu:353204%09red/mmu:14380%09red
UMMMMMMM	Fructose and mannose metabolism	KEGG PATHWAY	mmu00051	2	35	0.0205107	0.233822	Aldoart1|Hk1	http://www.genome.jp/kegg-bin/show_pathway?mmu00051/mmu:353204%09red/mmu:15275%09red
UMMMMMMM	Carbohydrate digestion and absorption	KEGG PATHWAY	mmu04973	2	43	0.0295593	0.315915	Atp1a4|Hk1	http://www.genome.jp/kegg-bin/show_pathway?mmu04973/mmu:15275%09red/mmu:27222%09red
UMMMMMMM	Ether lipid metabolism	KEGG PATHWAY	mmu00565	2	47	0.0345751	0.322895	Lpcat2b|Plb1	http://www.genome.jp/kegg-bin/show_pathway?mmu00565/mmu:70902%09red/mmu:665270%09red
UMMMMMMM	Neomycin	kanamycin and gentamicin biosynthesis	KEGG PATHWAY	mmu00524	1	5	0.0352083	0.322895	Hk1
UMMMMMMM	Type II diabetes mellitus	KEGG PATHWAY	mmu04930	2	48	0.0358772	0.322895	Hk1|Prkcd	http://www.genome.jp/kegg-bin/show_pathway?mmu04930/mmu:18753%09red/mmu:15275%09red
UMMMMMMM	Carbon metabolism	KEGG PATHWAY	mmu01200	3	121	0.038235	0.326909	Aldoart1|Hk1|Gpd2	http://www.genome.jp/kegg-bin/show_pathway?mmu01200/mmu:353204%09red/mmu:15275%09red/mmu:14380%09red
UMMMMMMM	Valine	leucine and isoleucine degradation	KEGG PATHWAY	mmu00280	2	56	0.0469458	0.382273	Oxct2a|Oxct2b
UMMMMMMM	Apoptosis	KEGG PATHWAY	mmu04210	3	136	0.0506636	0.393794	Tuba4a|Tuba8|Fbxo24	http://www.genome.jp/kegg-bin/show_pathway?mmu04210/mmu:22145%09red/mmu:12675%09red/mmu:53857%09red
UMMMMMMM	Longevity regulating pathway - multiple species	KEGG PATHWAY	mmu04213	2	62	0.0559541	0.400406	Clpb|Hspa1l	http://www.genome.jp/kegg-bin/show_pathway?mmu04213/mmu:15482%09red/mmu:20480%09red
UMMMMMMM	Fluid shear stress and atherosclerosis	KEGG PATHWAY	mmu05418	3	143	0.0570543	0.400406	Gstt4|Ass1|Fbxo24	http://www.genome.jp/kegg-bin/show_pathway?mmu05418/mmu:12675%09red/mmu:75886%09red/mmu:11898%09red
UMMMMMMM	Glutathione metabolism	KEGG PATHWAY	mmu00480	2	64	0.059081	0.400406	Gstt4|Gpd2	http://www.genome.jp/kegg-bin/show_pathway?mmu00480/mmu:75886%09red/mmu:14380%09red
UMMMMMMM	Central carbon metabolism in cancer	KEGG PATHWAY	mmu05230	2	67	0.0638813	0.400406	Hk1|Gpd2	http://www.genome.jp/kegg-bin/show_pathway?mmu05230/mmu:15275%09red/mmu:14380%09red
UMMMMMMM	Glycolysis / Gluconeogenesis	KEGG PATHWAY	mmu00010	2	67	0.0638813	0.400406	Aldoart1|Hk1	http://www.genome.jp/kegg-bin/show_pathway?mmu00010/mmu:353204%09red/mmu:15275%09red
UMMMMMMM	mTOR signaling pathway	KEGG PATHWAY	mmu04150	3	155	0.0688467	0.400406	Wnt3|Skp2|Fbxo24	http://www.genome.jp/kegg-bin/show_pathway?mmu04150/mmu:12675%09red/mmu:22415%09red/mmu:27401%09red
UMMMMMMM	Prolactin signaling pathway	KEGG PATHWAY	mmu04917	2	72	0.07216	0.400406	Cyp17a1|Lhcgr	http://www.genome.jp/kegg-bin/show_pathway?mmu04917/mmu:13074%09red/mmu:16867%09red
UMMMMMMM	Bile secretion	KEGG PATHWAY	mmu04976	2	72	0.07216	0.400406	Car2|Atp1a4	http://www.genome.jp/kegg-bin/show_pathway?mmu04976/mmu:12349%09red/mmu:27222%09red
UMMMMMMM	Inositol phosphate metabolism	KEGG PATHWAY	mmu00562	2	73	0.0738554	0.400406	Plcz1|Pip5kl1	http://www.genome.jp/kegg-bin/show_pathway?mmu00562/mmu:227733%09red/mmu:114875%09red
UMMMMMMM	Gastric acid secretion	KEGG PATHWAY	mmu04971	2	74	0.0755637	0.400406	Car2|Atp1a4	http://www.genome.jp/kegg-bin/show_pathway?mmu04971/mmu:12349%09red/mmu:27222%09red
UMMMMMMM	Protein processing in endoplasmic reticulum	KEGG PATHWAY	mmu04141	3	163	0.0772713	0.400406	Dnajc5b|Ubqln3|Hspa1l	http://www.genome.jp/kegg-bin/show_pathway?mmu04141/mmu:15482%09red/mmu:66326%09red/mmu:244178%09red
UMMMMMMM	Biosynthesis of amino acids	KEGG PATHWAY	mmu01230	2	78	0.0825199	0.415026	Aldoart1|Ass1	http://www.genome.jp/kegg-bin/show_pathway?mmu01230/mmu:11898%09red/mmu:353204%09red
UMMMMMMM	Peroxisome	KEGG PATHWAY	mmu04146	2	84	0.0933017	0.447077	Pex5l|Acsl1	http://www.genome.jp/kegg-bin/show_pathway?mmu04146/mmu:14081%09red/mmu:58869%09red
UMMMMMMM	Gap junction	KEGG PATHWAY	mmu04540	2	86	0.0969821	0.447077	Tuba4a|Tuba8	http://www.genome.jp/kegg-bin/show_pathway?mmu04540/mmu:22145%09red/mmu:53857%09red
UMMMMMMM	PPAR signaling pathway	KEGG PATHWAY	mmu03320	2	87	0.0988376	0.447077	Acsl1|Fabp3	http://www.genome.jp/kegg-bin/show_pathway?mmu03320/mmu:14081%09red/mmu:14077%09red
UMMMMMMM	PD-L1 expression and PD-1 checkpoint pathway in cancer	KEGG PATHWAY	mmu05235	2	88	0.100703	0.447077	Prkcq|Fbxo24	http://www.genome.jp/kegg-bin/show_pathway?mmu05235/mmu:18761%09red/mmu:12675%09red
UMMMMMMM	Nitrogen metabolism	KEGG PATHWAY	mmu00910	1	17	0.101965	0.447077	Car2	http://www.genome.jp/kegg-bin/show_pathway?mmu00910/mmu:12349%09red
UMMMMMMM	Small cell lung cancer	KEGG PATHWAY	mmu05222	2	92	0.108261	0.45248	Skp2|Fbxo24	http://www.genome.jp/kegg-bin/show_pathway?mmu05222/mmu:12675%09red/mmu:27401%09red
UMMMMMMM	Fatty acid biosynthesis	KEGG PATHWAY	mmu00061	1	19	0.112635	0.45248	Acsl1	http://www.genome.jp/kegg-bin/show_pathway?mmu00061/mmu:14081%09red
UMMMMMMM	Arginine biosynthesis	KEGG PATHWAY	mmu00220	1	19	0.112635	0.45248	Ass1	http://www.genome.jp/kegg-bin/show_pathway?mmu00220/mmu:11898%09red
UMMMMMMM	Calcium signaling pathway	KEGG PATHWAY	mmu04020	3	194	0.113781	0.45248	Plcz1|Camk4|Lhcgr	http://www.genome.jp/kegg-bin/show_pathway?mmu04020/mmu:12326%09red/mmu:16867%09red/mmu:114875%09red
UMMMMMMM	Glycerophospholipid metabolism	KEGG PATHWAY	mmu00564	2	97	0.117912	0.458249	Lpcat2b|Plb1	http://www.genome.jp/kegg-bin/show_pathway?mmu00564/mmu:70902%09red/mmu:665270%09red
UMMMMMMM	Th17 cell differentiation	KEGG PATHWAY	mmu04659	2	102	0.127769	0.464336	Prkcq|Fbxo24	http://www.genome.jp/kegg-bin/show_pathway?mmu04659/mmu:18761%09red/mmu:12675%09red
UMMMMMMM	Chagas disease (American trypanosomiasis)	KEGG PATHWAY	mmu05142	2	103	0.129763	0.464336	Ace|Fbxo24	http://www.genome.jp/kegg-bin/show_pathway?mmu05142/mmu:12675%09red/mmu:11421%09red
UMMMMMMM	T cell receptor signaling pathway	KEGG PATHWAY	mmu04660	2	103	0.129763	0.464336	Prkcq|Fbxo24	http://www.genome.jp/kegg-bin/show_pathway?mmu04660/mmu:18761%09red/mmu:12675%09red
UMMMMMMM	Pancreatic secretion	KEGG PATHWAY	mmu04972	2	105	0.133773	0.464336	Car2|Atp1a4	http://www.genome.jp/kegg-bin/show_pathway?mmu04972/mmu:12349%09red/mmu:27222%09red
UMMMMMMM	Vitamin digestion and absorption	KEGG PATHWAY	mmu04977	1	24	0.138761	0.464336	Plb1	http://www.genome.jp/kegg-bin/show_pathway?mmu04977/mmu:665270%09red
UMMMMMMM	Toxoplasmosis	KEGG PATHWAY	mmu05145	2	108	0.13984	0.464336	Hspa1l|Fbxo24	http://www.genome.jp/kegg-bin/show_pathway?mmu05145/mmu:15482%09red/mmu:12675%09red
UMMMMMMM	NF-kappa B signaling pathway	KEGG PATHWAY	mmu04064	2	109	0.141875	0.464336	Prkcq|Fbxo24	http://www.genome.jp/kegg-bin/show_pathway?mmu04064/mmu:18761%09red/mmu:12675%09red
UMMMMMMM	alpha-Linolenic acid metabolism	KEGG PATHWAY	mmu00592	1	25	0.143894	0.464336	Plb1	http://www.genome.jp/kegg-bin/show_pathway?mmu00592/mmu:665270%09red
UMMMMMMM	Insulin resistance	KEGG PATHWAY	mmu04931	2	110	0.143917	0.464336	Prkcq|Prkcd	http://www.genome.jp/kegg-bin/show_pathway?mmu04931/mmu:18761%09red/mmu:18753%09red
UMMMMMMM	C-type lectin receptor signaling pathway	KEGG PATHWAY	mmu04625	2	112	0.148019	0.468726	Prkcd|Fbxo24	http://www.genome.jp/kegg-bin/show_pathway?mmu04625/mmu:12675%09red/mmu:18753%09red
UMMMMMMM	HIF-1 signaling pathway	KEGG PATHWAY	mmu04066	2	114	0.152144	0.470456	Aldoart1|Hk1	http://www.genome.jp/kegg-bin/show_pathway?mmu04066/mmu:353204%09red/mmu:15275%09red
UMMMMMMM	Collecting duct acid secretion	KEGG PATHWAY	mmu04966	1	27	0.154068	0.470456	Car2	http://www.genome.jp/kegg-bin/show_pathway?mmu04966/mmu:12349%09red
UMMMMMMM	Thyroid hormone signaling pathway	KEGG PATHWAY	mmu04919	2	118	0.160462	0.479256	Plcz1|Atp1a4	http://www.genome.jp/kegg-bin/show_pathway?mmu04919/mmu:27222%09red/mmu:114875%09red
UMMMMMMM	Oocyte meiosis	KEGG PATHWAY	mmu04114	2	119	0.162555	0.479256	Plcz1|Cpeb3	http://www.genome.jp/kegg-bin/show_pathway?mmu04114/mmu:208922%09red/mmu:114875%09red
UMMMMMMM	Neurotrophin signaling pathway	KEGG PATHWAY	mmu04722	2	121	0.166754	0.479283	Prkcd|Camk4	http://www.genome.jp/kegg-bin/show_pathway?mmu04722/mmu:12326%09red/mmu:18753%09red
UMMMMMMM	Antifolate resistance	KEGG PATHWAY	mmu01523	1	30	0.169103	0.479283	Fbxo24	http://www.genome.jp/kegg-bin/show_pathway?mmu01523/mmu:12675%09red
UMMMMMMM	Cell cycle	KEGG PATHWAY	mmu04110	2	123	0.170972	0.479283	Skp2|Cdc14a	http://www.genome.jp/kegg-bin/show_pathway?mmu04110/mmu:229776%09red/mmu:27401%09red
UMMMMMMM	Galactose metabolism	KEGG PATHWAY	mmu00052	1	32	0.178979	0.48157	Hk1	http://www.genome.jp/kegg-bin/show_pathway?mmu00052/mmu:15275%09red
UMMMMMMM	Inflammatory mediator regulation of TRP channels	KEGG PATHWAY	mmu04750	2	127	0.179461	0.48157	Prkcq|Prkcd	http://www.genome.jp/kegg-bin/show_pathway?mmu04750/mmu:18761%09red/mmu:18753%09red
UMMMMMMM	Osteoclast differentiation	KEGG PATHWAY	mmu04380	2	128	0.181593	0.48157	Camk4|Fbxo24	http://www.genome.jp/kegg-bin/show_pathway?mmu04380/mmu:12326%09red/mmu:12675%09red
UMMMMMMM	Starch and sucrose metabolism	KEGG PATHWAY	mmu00500	1	33	0.183873	0.48157	Hk1	http://www.genome.jp/kegg-bin/show_pathway?mmu00500/mmu:15275%09red
UMMMMMMM	Autophagy - animal	KEGG PATHWAY	mmu04140	2	130	0.185869	0.48157	Prkcq|Prkcd	http://www.genome.jp/kegg-bin/show_pathway?mmu04140/mmu:18761%09red/mmu:18753%09red
UMMMMMMM	FoxO signaling pathway	KEGG PATHWAY	mmu04068	2	132	0.190159	0.485332	Skp2|Fbxo24	http://www.genome.jp/kegg-bin/show_pathway?mmu04068/mmu:12675%09red/mmu:27401%09red
UMMMMMMM	Estrogen signaling pathway	KEGG PATHWAY	mmu04915	2	134	0.194463	0.487023	Prkcd|Hspa1l	http://www.genome.jp/kegg-bin/show_pathway?mmu04915/mmu:15482%09red/mmu:18753%09red
UMMMMMMM	Purine metabolism	KEGG PATHWAY	mmu00230	2	136	0.198778	0.487023	Nudt16l2|Allc	http://www.genome.jp/kegg-bin/show_pathway?mmu00230/mmu:94041%09red/mmu:73532%09red
UMMMMMMM	Vascular smooth muscle contraction	KEGG PATHWAY	mmu04270	2	140	0.207444	0.487023	Prkcq|Prkcd	http://www.genome.jp/kegg-bin/show_pathway?mmu04270/mmu:18761%09red/mmu:18753%09red
UMMMMMMM	Pyruvate metabolism	KEGG PATHWAY	mmu00620	1	38	0.20791	0.487023	Acot12	http://www.genome.jp/kegg-bin/show_pathway?mmu00620/mmu:74156%09red
UMMMMMMM	Aldosterone-regulated sodium reabsorption	KEGG PATHWAY	mmu04960	1	38	0.20791	0.487023	Atp1a4	http://www.genome.jp/kegg-bin/show_pathway?mmu04960/mmu:27222%09red
UMMMMMMM	Alanine	aspartate and glutamate metabolism	KEGG PATHWAY	mmu00250	1	38	0.20791	0.487023	Ass1
UMMMMMMM	Measles	KEGG PATHWAY	mmu05162	2	144	0.216148	0.49458	Hspa1l|Fbxo24	http://www.genome.jp/kegg-bin/show_pathway?mmu05162/mmu:15482%09red/mmu:12675%09red
UMMMMMMM	Pathways in cancer	KEGG PATHWAY	mmu05200	5	535	0.22082	0.49458	Wnt3|Gstt4|Skp2|Stat4|Fbxo24	http://www.genome.jp/kegg-bin/show_pathway?mmu05200/mmu:12675%09red/mmu:75886%09red/mmu:22415%09red/mmu:27401%09red/mmu:20849%09red
UMMMMMMM	Ferroptosis	KEGG PATHWAY	mmu04216	1	41	0.221993	0.49458	Acsl1	http://www.genome.jp/kegg-bin/show_pathway?mmu04216/mmu:14081%09red
UMMMMMMM	Endocytosis	KEGG PATHWAY	mmu04144	3	270	0.222705	0.49458	Capza3|Pip5kl1|Hspa1l	http://www.genome.jp/kegg-bin/show_pathway?mmu04144/mmu:15482%09red/mmu:12344%09red/mmu:227733%09red
UMMMMMMM	Vasopressin-regulated water reabsorption	KEGG PATHWAY	mmu04962	1	43	0.231243	0.506955	Aqp2	http://www.genome.jp/kegg-bin/show_pathway?mmu04962/mmu:11827%09red
UMMMMMMM	Hedgehog signaling pathway	KEGG PATHWAY	mmu04340	1	44	0.235826	0.51046	Csnk1g2	http://www.genome.jp/kegg-bin/show_pathway?mmu04340/mmu:103236%09red
UMMMMMMM	Mineral absorption	KEGG PATHWAY	mmu04978	1	47	0.249415	0.52247	Atp1a4	http://www.genome.jp/kegg-bin/show_pathway?mmu04978/mmu:27222%09red
UMMMMMMM	Hepatitis B	KEGG PATHWAY	mmu05161	2	163	0.257831	0.52247	Stat4|Fbxo24	http://www.genome.jp/kegg-bin/show_pathway?mmu05161/mmu:12675%09red/mmu:20849%09red
UMMMMMMM	Amino sugar and nucleotide sugar metabolism	KEGG PATHWAY	mmu00520	1	49	0.25834	0.52247	Hk1	http://www.genome.jp/kegg-bin/show_pathway?mmu00520/mmu:15275%09red
UMMMMMMM	Cholesterol metabolism	KEGG PATHWAY	mmu04979	1	49	0.25834	0.52247	Star	http://www.genome.jp/kegg-bin/show_pathway?mmu04979/mmu:20845%09red
UMMMMMMM	Linoleic acid metabolism	KEGG PATHWAY	mmu00591	1	50	0.262763	0.52247	Plb1	http://www.genome.jp/kegg-bin/show_pathway?mmu00591/mmu:665270%09red
UMMMMMMM	Arginine and proline metabolism	KEGG PATHWAY	mmu00330	1	50	0.262763	0.52247	Azin2	http://www.genome.jp/kegg-bin/show_pathway?mmu00330/mmu:242669%09red
UMMMMMMM	Fatty acid degradation	KEGG PATHWAY	mmu00071	1	50	0.262763	0.52247	Acsl1	http://www.genome.jp/kegg-bin/show_pathway?mmu00071/mmu:14081%09red
UMMMMMMM	Tight junction	KEGG PATHWAY	mmu04530	2	167	0.26664	0.524085	Tuba4a|Tuba8	http://www.genome.jp/kegg-bin/show_pathway?mmu04530/mmu:22145%09red/mmu:53857%09red
UMMMMMMM	Hepatocellular carcinoma	KEGG PATHWAY	mmu05225	2	171	0.275448	0.535246	Wnt3|Gstt4	http://www.genome.jp/kegg-bin/show_pathway?mmu05225/mmu:75886%09red/mmu:22415%09red
UMMMMMMM	Legionellosis	KEGG PATHWAY	mmu05134	1	58	0.297213	0.565128	Hspa1l	http://www.genome.jp/kegg-bin/show_pathway?mmu05134/mmu:15482%09red
UMMMMMMM	Phagosome	KEGG PATHWAY	mmu04145	2	181	0.297436	0.565128	Tuba4a|Tuba8	http://www.genome.jp/kegg-bin/show_pathway?mmu04145/mmu:22145%09red/mmu:53857%09red
UMMMMMMM	Inflammatory bowel disease (IBD)	KEGG PATHWAY	mmu05321	1	59	0.301405	0.565333	Stat4	http://www.genome.jp/kegg-bin/show_pathway?mmu05321/mmu:20849%09red
UMMMMMMM	Fatty acid metabolism	KEGG PATHWAY	mmu01212	1	61	0.309715	0.565333	Acsl1	http://www.genome.jp/kegg-bin/show_pathway?mmu01212/mmu:14081%09red
UMMMMMMM	Basal cell carcinoma	KEGG PATHWAY	mmu05217	1	63	0.317926	0.565333	Wnt3	http://www.genome.jp/kegg-bin/show_pathway?mmu05217/mmu:22415%09red
UMMMMMMM	Cytosolic DNA-sensing pathway	KEGG PATHWAY	mmu04623	1	64	0.321995	0.565333	Fbxo24	http://www.genome.jp/kegg-bin/show_pathway?mmu04623/mmu:12675%09red
UMMMMMMM	Metabolism of xenobiotics by cytochrome P450	KEGG PATHWAY	mmu00980	1	66	0.33006	0.565333	Gstt4	http://www.genome.jp/kegg-bin/show_pathway?mmu00980/mmu:75886%09red
UMMMMMMM	Aminoacyl-tRNA biosynthesis	KEGG PATHWAY	mmu00970	1	66	0.33006	0.565333	Vars	http://www.genome.jp/kegg-bin/show_pathway?mmu00970/mmu:22321%09red
UMMMMMMM	Long-term potentiation	KEGG PATHWAY	mmu04720	1	67	0.334057	0.565333	Camk4	http://www.genome.jp/kegg-bin/show_pathway?mmu04720/mmu:12326%09red
UMMMMMMM	Alcoholism	KEGG PATHWAY	mmu05034	2	199	0.336713	0.565333	H2bl1|Camk4	http://www.genome.jp/kegg-bin/show_pathway?mmu05034/mmu:12326%09red/mmu:69382%09red
UMMMMMMM	Amphetamine addiction	KEGG PATHWAY	mmu05031	1	68	0.33803	0.565333	Camk4	http://www.genome.jp/kegg-bin/show_pathway?mmu05031/mmu:12326%09red
UMMMMMMM	RIG-I-like receptor signaling pathway	KEGG PATHWAY	mmu04622	1	68	0.33803	0.565333	Fbxo24	http://www.genome.jp/kegg-bin/show_pathway?mmu04622/mmu:12675%09red
UMMMMMMM	Drug metabolism - cytochrome P450	KEGG PATHWAY	mmu00982	1	68	0.33803	0.565333	Gstt4	http://www.genome.jp/kegg-bin/show_pathway?mmu00982/mmu:75886%09red
UMMMMMMM	Chemokine signaling pathway	KEGG PATHWAY	mmu04062	2	200	0.338878	0.565333	Prkcd|Fbxo24	http://www.genome.jp/kegg-bin/show_pathway?mmu04062/mmu:12675%09red/mmu:18753%09red
UMMMMMMM	Acute myeloid leukemia	KEGG PATHWAY	mmu05221	1	69	0.34198	0.565333	Fbxo24	http://www.genome.jp/kegg-bin/show_pathway?mmu05221/mmu:12675%09red
UMMMMMMM	NOD-like receptor signaling pathway	KEGG PATHWAY	mmu04621	2	206	0.351823	0.565333	Prkcd|Fbxo24	http://www.genome.jp/kegg-bin/show_pathway?mmu04621/mmu:12675%09red/mmu:18753%09red
UMMMMMMM	Thyroid hormone synthesis	KEGG PATHWAY	mmu04918	1	73	0.357545	0.565333	Atp1a4	http://www.genome.jp/kegg-bin/show_pathway?mmu04918/mmu:27222%09red
UMMMMMMM	Pancreatic cancer	KEGG PATHWAY	mmu05212	1	75	0.36519	0.565333	Fbxo24	http://www.genome.jp/kegg-bin/show_pathway?mmu05212/mmu:12675%09red
UMMMMMMM	Glioma	KEGG PATHWAY	mmu05214	1	75	0.36519	0.565333	Camk4	http://www.genome.jp/kegg-bin/show_pathway?mmu05214/mmu:12326%09red
UMMMMMMM	cAMP signaling pathway	KEGG PATHWAY	mmu04024	2	213	0.366813	0.565333	Atp1a4|Camk4	http://www.genome.jp/kegg-bin/show_pathway?mmu04024/mmu:12326%09red/mmu:27222%09red
UMMMMMMM	Renin secretion	KEGG PATHWAY	mmu04924	1	76	0.368978	0.565333	Ace	http://www.genome.jp/kegg-bin/show_pathway?mmu04924/mmu:11421%09red
UMMMMMMM	Chronic myeloid leukemia	KEGG PATHWAY	mmu05220	1	76	0.368978	0.565333	Fbxo24	http://www.genome.jp/kegg-bin/show_pathway?mmu05220/mmu:12675%09red
UMMMMMMM	Platinum drug resistance	KEGG PATHWAY	mmu01524	1	77	0.372744	0.565333	Gstt4	http://www.genome.jp/kegg-bin/show_pathway?mmu01524/mmu:75886%09red
UMMMMMMM	Salivary secretion	KEGG PATHWAY	mmu04970	1	78	0.376487	0.565333	Atp1a4	http://www.genome.jp/kegg-bin/show_pathway?mmu04970/mmu:27222%09red
UMMMMMMM	B cell receptor signaling pathway	KEGG PATHWAY	mmu04662	1	83	0.394873	0.565333	Fbxo24	http://www.genome.jp/kegg-bin/show_pathway?mmu04662/mmu:12675%09red
UMMMMMMM	RNA degradation	KEGG PATHWAY	mmu03018	1	83	0.394873	0.565333	Nudt16l2	http://www.genome.jp/kegg-bin/show_pathway?mmu03018/mmu:73532%09red
UMMMMMMM	Epstein-Barr virus infection	KEGG PATHWAY	mmu05169	2	230	0.402629	0.565333	Skp2|Fbxo24	http://www.genome.jp/kegg-bin/show_pathway?mmu05169/mmu:12675%09red/mmu:27401%09red
UMMMMMMM	Viral carcinogenesis	KEGG PATHWAY	mmu05203	2	231	0.404707	0.565333	H2bl1|Skp2	http://www.genome.jp/kegg-bin/show_pathway?mmu05203/mmu:69382%09red/mmu:27401%09red
UMMMMMMM	Insulin secretion	KEGG PATHWAY	mmu04911	1	86	0.405644	0.565333	Atp1a4	http://www.genome.jp/kegg-bin/show_pathway?mmu04911/mmu:27222%09red
UMMMMMMM	Cardiac muscle contraction	KEGG PATHWAY	mmu04260	1	86	0.405644	0.565333	Atp1a4	http://www.genome.jp/kegg-bin/show_pathway?mmu04260/mmu:27222%09red
UMMMMMMM	Drug metabolism - other enzymes	KEGG PATHWAY	mmu00983	1	87	0.409192	0.565333	Gstt4	http://www.genome.jp/kegg-bin/show_pathway?mmu00983/mmu:75886%09red
UMMMMMMM	Complement and coagulation cascades	KEGG PATHWAY	mmu04610	1	88	0.412718	0.565333	F5	http://www.genome.jp/kegg-bin/show_pathway?mmu04610/mmu:14067%09red
UMMMMMMM	Arachidonic acid metabolism	KEGG PATHWAY	mmu00590	1	89	0.416224	0.565333	Plb1	http://www.genome.jp/kegg-bin/show_pathway?mmu00590/mmu:665270%09red
UMMMMMMM	Protein digestion and absorption	KEGG PATHWAY	mmu04974	1	90	0.419709	0.565333	Atp1a4	http://www.genome.jp/kegg-bin/show_pathway?mmu04974/mmu:27222%09red
UMMMMMMM	GnRH signaling pathway	KEGG PATHWAY	mmu04912	1	90	0.419709	0.565333	Prkcd	http://www.genome.jp/kegg-bin/show_pathway?mmu04912/mmu:18753%09red
UMMMMMMM	Longevity regulating pathway	KEGG PATHWAY	mmu04211	1	90	0.419709	0.565333	Camk4	http://www.genome.jp/kegg-bin/show_pathway?mmu04211/mmu:12326%09red
UMMMMMMM	Progesterone-mediated oocyte maturation	KEGG PATHWAY	mmu04914	1	90	0.419709	0.565333	Cpeb3	http://www.genome.jp/kegg-bin/show_pathway?mmu04914/mmu:208922%09red
UMMMMMMM	Antigen processing and presentation	KEGG PATHWAY	mmu04612	1	91	0.423173	0.565333	Hspa1l	http://www.genome.jp/kegg-bin/show_pathway?mmu04612/mmu:15482%09red
UMMMMMMM	Hypertrophic cardiomyopathy (HCM)	KEGG PATHWAY	mmu05410	1	91	0.423173	0.565333	Ace	http://www.genome.jp/kegg-bin/show_pathway?mmu05410/mmu:11421%09red
UMMMMMMM	IL-17 signaling pathway	KEGG PATHWAY	mmu04657	1	91	0.423173	0.565333	Fbxo24	http://www.genome.jp/kegg-bin/show_pathway?mmu04657/mmu:12675%09red
UMMMMMMM	Fc gamma R-mediated phagocytosis	KEGG PATHWAY	mmu04666	1	92	0.426617	0.565516	Prkcd	http://www.genome.jp/kegg-bin/show_pathway?mmu04666/mmu:18753%09red
UMMMMMMM	Chemical carcinogenesis	KEGG PATHWAY	mmu05204	1	94	0.433443	0.568406	Gstt4	http://www.genome.jp/kegg-bin/show_pathway?mmu05204/mmu:75886%09red
UMMMMMMM	Human T-cell leukemia virus 1 infection	KEGG PATHWAY	mmu05166	2	246	0.435446	0.568406	1700009N14Rik|Fbxo24	http://www.genome.jp/kegg-bin/show_pathway?mmu05166/mmu:12675%09red/mmu:75471%09red
UMMMMMMM	Prostate cancer	KEGG PATHWAY	mmu05215	1	97	0.443531	0.574237	Fbxo24	http://www.genome.jp/kegg-bin/show_pathway?mmu05215/mmu:12675%09red
UMMMMMMM	Phosphatidylinositol signaling system	KEGG PATHWAY	mmu04070	1	98	0.446853	0.574237	Plcz1	http://www.genome.jp/kegg-bin/show_pathway?mmu04070/mmu:114875%09red
UMMMMMMM	Toll-like receptor signaling pathway	KEGG PATHWAY	mmu04620	1	99	0.450156	0.574237	Fbxo24	http://www.genome.jp/kegg-bin/show_pathway?mmu04620/mmu:12675%09red
UMMMMMMM	Melanogenesis	KEGG PATHWAY	mmu04916	1	100	0.45344	0.574237	Wnt3	http://www.genome.jp/kegg-bin/show_pathway?mmu04916/mmu:22415%09red
UMMMMMMM	AGE-RAGE signaling pathway in diabetic complications	KEGG PATHWAY	mmu04933	1	101	0.456703	0.574237	Prkcd	http://www.genome.jp/kegg-bin/show_pathway?mmu04933/mmu:18753%09red
UMMMMMMM	Cholinergic synapse	KEGG PATHWAY	mmu04725	1	113	0.494387	0.61261	Camk4	http://www.genome.jp/kegg-bin/show_pathway?mmu04725/mmu:12326%09red
UMMMMMMM	TNF signaling pathway	KEGG PATHWAY	mmu04668	1	113	0.494387	0.61261	Fbxo24	http://www.genome.jp/kegg-bin/show_pathway?mmu04668/mmu:12675%09red
UMMMMMMM	Ribosome biogenesis in eukaryotes	KEGG PATHWAY	mmu03008	1	116	0.503394	0.619283	1700009N14Rik	http://www.genome.jp/kegg-bin/show_pathway?mmu03008/mmu:75471%09red
UMMMMMMM	Yersinia infection	KEGG PATHWAY	mmu05135	1	123	0.523794	0.639777	Fbxo24	http://www.genome.jp/kegg-bin/show_pathway?mmu05135/mmu:12675%09red
UMMMMMMM	MAPK signaling pathway	KEGG PATHWAY	mmu04010	2	294	0.527606	0.639862	Hspa1l|Fbxo24	http://www.genome.jp/kegg-bin/show_pathway?mmu04010/mmu:15482%09red/mmu:12675%09red
UMMMMMMM	Spliceosome	KEGG PATHWAY	mmu03040	1	133	0.551497	0.664127	Hspa1l	http://www.genome.jp/kegg-bin/show_pathway?mmu03040/mmu:15482%09red
UMMMMMMM	Signaling pathways regulating pluripotency of stem cells	KEGG PATHWAY	mmu04550	1	138	0.564741	0.66752	Wnt3	http://www.genome.jp/kegg-bin/show_pathway?mmu04550/mmu:22415%09red
UMMMMMMM	Ubiquitin mediated proteolysis	KEGG PATHWAY	mmu04120	1	139	0.567343	0.66752	Skp2	http://www.genome.jp/kegg-bin/show_pathway?mmu04120/mmu:27401%09red
UMMMMMMM	Apelin signaling pathway	KEGG PATHWAY	mmu04371	1	139	0.567343	0.66752	Camk4	http://www.genome.jp/kegg-bin/show_pathway?mmu04371/mmu:12326%09red
UMMMMMMM	Insulin signaling pathway	KEGG PATHWAY	mmu04910	1	140	0.569929	0.66752	Hk1	http://www.genome.jp/kegg-bin/show_pathway?mmu04910/mmu:15275%09red
UMMMMMMM	Systemic lupus erythematosus	KEGG PATHWAY	mmu05322	1	143	0.577596	0.671897	H2bl1	http://www.genome.jp/kegg-bin/show_pathway?mmu05322/mmu:69382%09red
UMMMMMMM	Breast cancer	KEGG PATHWAY	mmu05224	1	147	0.587607	0.678924	Wnt3	http://www.genome.jp/kegg-bin/show_pathway?mmu05224/mmu:22415%09red
UMMMMMMM	Gastric cancer	KEGG PATHWAY	mmu05226	1	150	0.59496	0.680131	Wnt3	http://www.genome.jp/kegg-bin/show_pathway?mmu05226/mmu:22415%09red
UMMMMMMM	Adrenergic signaling in cardiomyocytes	KEGG PATHWAY	mmu04261	1	152	0.599789	0.680131	Atp1a4	http://www.genome.jp/kegg-bin/show_pathway?mmu04261/mmu:27222%09red
UMMMMMMM	Oxytocin signaling pathway	KEGG PATHWAY	mmu04921	1	154	0.604561	0.680131	Camk4	http://www.genome.jp/kegg-bin/show_pathway?mmu04921/mmu:12326%09red
UMMMMMMM	Hippo signaling pathway	KEGG PATHWAY	mmu04390	1	154	0.604561	0.680131	Wnt3	http://www.genome.jp/kegg-bin/show_pathway?mmu04390/mmu:22415%09red
UMMMMMMM	Hepatitis C	KEGG PATHWAY	mmu05160	1	160	0.618539	0.69037	Fbxo24	http://www.genome.jp/kegg-bin/show_pathway?mmu05160/mmu:12675%09red
UMMMMMMM	Wnt signaling pathway	KEGG PATHWAY	mmu04310	1	162	0.623088	0.69037	Wnt3	http://www.genome.jp/kegg-bin/show_pathway?mmu04310/mmu:22415%09red
UMMMMMMM	Influenza A	KEGG PATHWAY	mmu05164	1	164	0.627584	0.69037	Fbxo24	http://www.genome.jp/kegg-bin/show_pathway?mmu05164/mmu:12675%09red
UMMMMMMM	Jak-STAT signaling pathway	KEGG PATHWAY	mmu04630	1	165	0.629811	0.69037	Stat4	http://www.genome.jp/kegg-bin/show_pathway?mmu04630/mmu:20849%09red
UMMMMMMM	RNA transport	KEGG PATHWAY	mmu03013	1	167	0.634227	0.690782	1700009N14Rik	http://www.genome.jp/kegg-bin/show_pathway?mmu03013/mmu:75471%09red
UMMMMMMM	Human papillomavirus infection	KEGG PATHWAY	mmu05165	2	361	0.638283	0.6908	Wnt3|Fbxo24	http://www.genome.jp/kegg-bin/show_pathway?mmu05165/mmu:12675%09red/mmu:22415%09red
UMMMMMMM	cGMP-PKG signaling pathway	KEGG PATHWAY	mmu04022	1	173	0.647161	0.696003	Atp1a4	http://www.genome.jp/kegg-bin/show_pathway?mmu04022/mmu:27222%09red
UMMMMMMM	Necroptosis	KEGG PATHWAY	mmu04217	1	177	0.65553	0.700597	Stat4	http://www.genome.jp/kegg-bin/show_pathway?mmu04217/mmu:20849%09red
UMMMMMMM	Focal adhesion	KEGG PATHWAY	mmu04510	1	199	0.698147	0.74151	Parvg	http://www.genome.jp/kegg-bin/show_pathway?mmu04510/mmu:64099%09red
UMMMMMMM	Proteoglycans in cancer	KEGG PATHWAY	mmu05205	1	206	0.710573	0.75005	Wnt3	http://www.genome.jp/kegg-bin/show_pathway?mmu05205/mmu:22415%09red
UMMMMMMM	Kaposi sarcoma-associated herpesvirus infection	KEGG PATHWAY	mmu05167	1	217	0.729079	0.764862	Fbxo24	http://www.genome.jp/kegg-bin/show_pathway?mmu05167/mmu:12675%09red
UMMMMMMM	Thermogenesis	KEGG PATHWAY	mmu04714	1	232	0.75243	0.781328	Acsl1	http://www.genome.jp/kegg-bin/show_pathway?mmu04714/mmu:14081%09red
UMMMMMMM	Ras signaling pathway	KEGG PATHWAY	mmu04014	1	233	0.753913	0.781328	Fbxo24	http://www.genome.jp/kegg-bin/show_pathway?mmu04014/mmu:12675%09red
UMMMMMMM	Human immunodeficiency virus 1 infection	KEGG PATHWAY	mmu05170	1	239	0.76263	0.785601	Fbxo24	http://www.genome.jp/kegg-bin/show_pathway?mmu05170/mmu:12675%09red
UMMMMMMM	Human cytomegalovirus infection	KEGG PATHWAY	mmu05163	1	256	0.785694	0.804513	Fbxo24	http://www.genome.jp/kegg-bin/show_pathway?mmu05163/mmu:12675%09red
UMMMMMMM	MicroRNAs in cancer	KEGG PATHWAY	mmu05206	1	282	0.816724	0.831308	Wnt3	http://www.genome.jp/kegg-bin/show_pathway?mmu05206/mmu:22415%09red
UMMMMMMM	Neuroactive ligand-receptor interaction	KEGG PATHWAY	mmu04080	1	348	0.876843	0.88722	Lhcgr	http://www.genome.jp/kegg-bin/show_pathway?mmu04080/mmu:16867%09red
UMMMMMMM	PI3K-Akt signaling pathway	KEGG PATHWAY	mmu04151	1	358	0.884049	0.88925	Fbxo24	http://www.genome.jp/kegg-bin/show_pathway?mmu04151/mmu:12675%09red
UMMMMMMM	Herpes simplex virus 1 infection	KEGG PATHWAY	mmu05168	1	439	0.928892	0.928892	Fbxo24	http://www.genome.jp/kegg-bin/show_pathway?mmu05168/mmu:12675%09red
MMMMUMMM	Neuroactive ligand-receptor interaction	KEGG PATHWAY	mmu04080	5	348	0.0130495	0.556023	Sctr|Adora3|Mtnr1a|Chrm4|Chrne	http://www.genome.jp/kegg-bin/show_pathway?mmu04080/mmu:11542%09red/mmu:11448%09red/mmu:319229%09red/mmu:12672%09red/mmu:17773%09red
MMMMUMMM	Synaptic vesicle cycle	KEGG PATHWAY	mmu04721	2	77	0.0387506	0.556023	Slc1a7|Atp6v1e2	http://www.genome.jp/kegg-bin/show_pathway?mmu04721/mmu:242607%09red/mmu:74915%09red
MMMMUMMM	Glycerophospholipid metabolism	KEGG PATHWAY	mmu00564	2	97	0.058018	0.556023	Gpat3|Pla2g10	http://www.genome.jp/kegg-bin/show_pathway?mmu00564/mmu:231510%09red/mmu:26565%09red
MMMMUMMM	Pancreatic secretion	KEGG PATHWAY	mmu04972	2	105	0.0664799	0.556023	Sctr|Pla2g10	http://www.genome.jp/kegg-bin/show_pathway?mmu04972/mmu:319229%09red/mmu:26565%09red
MMMMUMMM	Parathyroid hormone synthesis	secretion and action	KEGG PATHWAY	mmu04928	2	107	0.0686561	0.556023	Runx2|Pde4a
MMMMUMMM	Glutamatergic synapse	KEGG PATHWAY	mmu04724	2	114	0.0764531	0.556023	Slc1a7|Shank2	http://www.genome.jp/kegg-bin/show_pathway?mmu04724/mmu:242607%09red/mmu:210274%09red
MMMMUMMM	Glycosaminoglycan degradation	KEGG PATHWAY	mmu00531	1	21	0.0829286	0.556023	Hyal5	http://www.genome.jp/kegg-bin/show_pathway?mmu00531/mmu:74468%09red
MMMMUMMM	Phenylalanine metabolism	KEGG PATHWAY	mmu00360	1	23	0.0901199	0.556023	Aldh3b2	http://www.genome.jp/kegg-bin/show_pathway?mmu00360/mmu:621603%09red
MMMMUMMM	Glycosaminoglycan biosynthesis - heparan sulfate / heparin	KEGG PATHWAY	mmu00534	1	24	0.0936945	0.556023	Ndst3	http://www.genome.jp/kegg-bin/show_pathway?mmu00534/mmu:83398%09red
MMMMUMMM	Histidine metabolism	KEGG PATHWAY	mmu00340	1	24	0.0936945	0.556023	Aldh3b2	http://www.genome.jp/kegg-bin/show_pathway?mmu00340/mmu:621603%09red
MMMMUMMM	alpha-Linolenic acid metabolism	KEGG PATHWAY	mmu00592	1	25	0.0972552	0.556023	Pla2g10	http://www.genome.jp/kegg-bin/show_pathway?mmu00592/mmu:26565%09red
MMMMUMMM	Collecting duct acid secretion	KEGG PATHWAY	mmu04966	1	27	0.104335	0.556023	Atp6v1e2	http://www.genome.jp/kegg-bin/show_pathway?mmu04966/mmu:74915%09red
MMMMUMMM	Vascular smooth muscle contraction	KEGG PATHWAY	mmu04270	2	140	0.107576	0.556023	Kcnu1|Pla2g10	http://www.genome.jp/kegg-bin/show_pathway?mmu04270/mmu:16532%09red/mmu:26565%09red
MMMMUMMM	Apoptosis - multiple species	KEGG PATHWAY	mmu04215	1	32	0.121794	0.556023	Ngfr	http://www.genome.jp/kegg-bin/show_pathway?mmu04215/mmu:18053%09red
MMMMUMMM	beta-Alanine metabolism	KEGG PATHWAY	mmu00410	1	34	0.128682	0.556023	Aldh3b2	http://www.genome.jp/kegg-bin/show_pathway?mmu00410/mmu:621603%09red
MMMMUMMM	Wnt signaling pathway	KEGG PATHWAY	mmu04310	2	162	0.136055	0.556023	Frat1|Ccnd3	http://www.genome.jp/kegg-bin/show_pathway?mmu04310/mmu:12445%09red/mmu:14296%09red
MMMMUMMM	Tyrosine metabolism	KEGG PATHWAY	mmu00350	1	40	0.149027	0.556023	Aldh3b2	http://www.genome.jp/kegg-bin/show_pathway?mmu00350/mmu:621603%09red
MMMMUMMM	Fat digestion and absorption	KEGG PATHWAY	mmu04975	1	40	0.149027	0.556023	Pla2g10	http://www.genome.jp/kegg-bin/show_pathway?mmu04975/mmu:26565%09red
MMMMUMMM	cGMP-PKG signaling pathway	KEGG PATHWAY	mmu04022	2	173	0.150861	0.556023	Adora3|Kcnu1	http://www.genome.jp/kegg-bin/show_pathway?mmu04022/mmu:11542%09red/mmu:16532%09red
MMMMUMMM	Transcriptional misregulation in cancer	KEGG PATHWAY	mmu05202	2	183	0.164584	0.556023	Runx2|Ngfr	http://www.genome.jp/kegg-bin/show_pathway?mmu05202/mmu:12393%09red/mmu:18053%09red
MMMMUMMM	Ether lipid metabolism	KEGG PATHWAY	mmu00565	1	47	0.172167	0.556023	Pla2g10	http://www.genome.jp/kegg-bin/show_pathway?mmu00565/mmu:26565%09red
MMMMUMMM	Linoleic acid metabolism	KEGG PATHWAY	mmu00591	1	50	0.181892	0.556023	Pla2g10	http://www.genome.jp/kegg-bin/show_pathway?mmu00591/mmu:26565%09red
MMMMUMMM	Regulation of lipolysis in adipocytes	KEGG PATHWAY	mmu04923	1	56	0.201003	0.556023	Aqp7	http://www.genome.jp/kegg-bin/show_pathway?mmu04923/mmu:11832%09red
MMMMUMMM	Regulation of actin cytoskeleton	KEGG PATHWAY	mmu04810	2	217	0.212605	0.556023	Nckap1l|Chrm4	http://www.genome.jp/kegg-bin/show_pathway?mmu04810/mmu:12672%09red/mmu:105855%09red
MMMMUMMM	Glycerolipid metabolism	KEGG PATHWAY	mmu00561	1	61	0.216589	0.556023	Gpat3	http://www.genome.jp/kegg-bin/show_pathway?mmu00561/mmu:231510%09red
MMMMUMMM	Epstein-Barr virus infection	KEGG PATHWAY	mmu05169	2	230	0.231329	0.556023	Runx3|Ccnd3	http://www.genome.jp/kegg-bin/show_pathway?mmu05169/mmu:12399%09red/mmu:12445%09red
MMMMUMMM	Metabolism of xenobiotics by cytochrome P450	KEGG PATHWAY	mmu00980	1	66	0.231873	0.556023	Aldh3b2	http://www.genome.jp/kegg-bin/show_pathway?mmu00980/mmu:621603%09red
MMMMUMMM	Viral carcinogenesis	KEGG PATHWAY	mmu05203	2	231	0.232775	0.556023	Egr3|Ccnd3	http://www.genome.jp/kegg-bin/show_pathway?mmu05203/mmu:12445%09red/mmu:13655%09red
MMMMUMMM	Glycolysis / Gluconeogenesis	KEGG PATHWAY	mmu00010	1	67	0.234895	0.556023	Aldh3b2	http://www.genome.jp/kegg-bin/show_pathway?mmu00010/mmu:621603%09red
MMMMUMMM	Ras signaling pathway	KEGG PATHWAY	mmu04014	2	233	0.235667	0.556023	Pla2g10|Ngfr	http://www.genome.jp/kegg-bin/show_pathway?mmu04014/mmu:18053%09red/mmu:26565%09red
MMMMUMMM	Drug metabolism - cytochrome P450	KEGG PATHWAY	mmu00982	1	68	0.237904	0.556023	Aldh3b2	http://www.genome.jp/kegg-bin/show_pathway?mmu00982/mmu:621603%09red
MMMMUMMM	Metabolic pathways	KEGG PATHWAY	mmu01100	8	1494	0.238638	0.556023	B4galnt4|Aldh3b2|Pla2g10|Ndst3|Gpat3|Hyal5|Atp6v1e2|Pde4a	http://www.genome.jp/kegg-bin/show_pathway?mmu01100/mmu:231510%09red/mmu:621603%09red/mmu:330671%09red/mmu:74915%09red/mmu:26565%09red/mmu:83398%09red/mmu:74468%09red/mmu:18577%09red
MMMMUMMM	Type I diabetes mellitus	KEGG PATHWAY	mmu04940	1	70	0.243887	0.556023	Ica1	http://www.genome.jp/kegg-bin/show_pathway?mmu04940/mmu:15893%09red
MMMMUMMM	p53 signaling pathway	KEGG PATHWAY	mmu04115	1	71	0.246861	0.556023	Ccnd3	http://www.genome.jp/kegg-bin/show_pathway?mmu04115/mmu:12445%09red
MMMMUMMM	Bile secretion	KEGG PATHWAY	mmu04976	1	72	0.249824	0.556023	Sctr	http://www.genome.jp/kegg-bin/show_pathway?mmu04976/mmu:319229%09red
MMMMUMMM	Rheumatoid arthritis	KEGG PATHWAY	mmu05323	1	84	0.284484	0.556023	Atp6v1e2	http://www.genome.jp/kegg-bin/show_pathway?mmu05323/mmu:74915%09red
MMMMUMMM	Insulin secretion	KEGG PATHWAY	mmu04911	1	86	0.290104	0.556023	Kcnu1	http://www.genome.jp/kegg-bin/show_pathway?mmu04911/mmu:16532%09red
MMMMUMMM	Th1 and Th2 cell differentiation	KEGG PATHWAY	mmu04658	1	87	0.292898	0.556023	Runx3	http://www.genome.jp/kegg-bin/show_pathway?mmu04658/mmu:12399%09red
MMMMUMMM	PPAR signaling pathway	KEGG PATHWAY	mmu03320	1	87	0.292898	0.556023	Aqp7	http://www.genome.jp/kegg-bin/show_pathway?mmu03320/mmu:11832%09red
MMMMUMMM	Taste transduction	KEGG PATHWAY	mmu04742	1	88	0.29568	0.556023	Trpm5	http://www.genome.jp/kegg-bin/show_pathway?mmu04742/mmu:56843%09red
MMMMUMMM	Complement and coagulation cascades	KEGG PATHWAY	mmu04610	1	88	0.29568	0.556023	Klkb1	http://www.genome.jp/kegg-bin/show_pathway?mmu04610/mmu:16621%09red
MMMMUMMM	Steroid hormone biosynthesis	KEGG PATHWAY	mmu00140	1	89	0.298452	0.556023	Cyp2d26	http://www.genome.jp/kegg-bin/show_pathway?mmu00140/mmu:76279%09red
MMMMUMMM	Arachidonic acid metabolism	KEGG PATHWAY	mmu00590	1	89	0.298452	0.556023	Pla2g10	http://www.genome.jp/kegg-bin/show_pathway?mmu00590/mmu:26565%09red
MMMMUMMM	Protein digestion and absorption	KEGG PATHWAY	mmu04974	1	90	0.301213	0.556023	Kcne3	http://www.genome.jp/kegg-bin/show_pathway?mmu04974/mmu:57442%09red
MMMMUMMM	Morphine addiction	KEGG PATHWAY	mmu05032	1	92	0.306703	0.556023	Pde4a	http://www.genome.jp/kegg-bin/show_pathway?mmu05032/mmu:18577%09red
MMMMUMMM	Chemical carcinogenesis	KEGG PATHWAY	mmu05204	1	94	0.312149	0.556023	Aldh3b2	http://www.genome.jp/kegg-bin/show_pathway?mmu05204/mmu:621603%09red
MMMMUMMM	Hematopoietic cell lineage	KEGG PATHWAY	mmu04640	1	95	0.314857	0.556023	Cd37	http://www.genome.jp/kegg-bin/show_pathway?mmu04640/mmu:12493%09red
MMMMUMMM	Circadian entrainment	KEGG PATHWAY	mmu04713	1	99	0.325581	0.562983	Mtnr1a	http://www.genome.jp/kegg-bin/show_pathway?mmu04713/mmu:17773%09red
MMMMUMMM	C-type lectin receptor signaling pathway	KEGG PATHWAY	mmu04625	1	112	0.359295	0.586213	Egr3	http://www.genome.jp/kegg-bin/show_pathway?mmu04625/mmu:13655%09red
MMMMUMMM	Cholinergic synapse	KEGG PATHWAY	mmu04725	1	113	0.361818	0.586213	Chrm4	http://www.genome.jp/kegg-bin/show_pathway?mmu04725/mmu:12672%09red
MMMMUMMM	Neurotrophin signaling pathway	KEGG PATHWAY	mmu04722	1	121	0.38165	0.586213	Ngfr	http://www.genome.jp/kegg-bin/show_pathway?mmu04722/mmu:18053%09red
MMMMUMMM	Cell cycle	KEGG PATHWAY	mmu04110	1	123	0.386512	0.586213	Ccnd3	http://www.genome.jp/kegg-bin/show_pathway?mmu04110/mmu:12445%09red
MMMMUMMM	Sphingolipid signaling pathway	KEGG PATHWAY	mmu04071	1	124	0.388928	0.586213	Adora3	http://www.genome.jp/kegg-bin/show_pathway?mmu04071/mmu:11542%09red
MMMMUMMM	Serotonergic synapse	KEGG PATHWAY	mmu04726	1	132	0.407923	0.586213	Cyp2d26	http://www.genome.jp/kegg-bin/show_pathway?mmu04726/mmu:76279%09red
MMMMUMMM	Oxidative phosphorylation	KEGG PATHWAY	mmu00190	1	134	0.412579	0.586213	Atp6v1e2	http://www.genome.jp/kegg-bin/show_pathway?mmu00190/mmu:74915%09red
MMMMUMMM	PI3K-Akt signaling pathway	KEGG PATHWAY	mmu04151	2	358	0.413741	0.586213	Ccnd3|Ngfr	http://www.genome.jp/kegg-bin/show_pathway?mmu04151/mmu:12445%09red/mmu:18053%09red
MMMMUMMM	Purine metabolism	KEGG PATHWAY	mmu00230	1	136	0.417199	0.586213	Pde4a	http://www.genome.jp/kegg-bin/show_pathway?mmu00230/mmu:18577%09red
MMMMUMMM	Human papillomavirus infection	KEGG PATHWAY	mmu05165	2	361	0.417814	0.586213	Ccnd3|Atp6v1e2	http://www.genome.jp/kegg-bin/show_pathway?mmu05165/mmu:12445%09red/mmu:74915%09red
MMMMUMMM	Signaling pathways regulating pluripotency of stem cells	KEGG PATHWAY	mmu04550	1	138	0.421783	0.586213	Klf4	http://www.genome.jp/kegg-bin/show_pathway?mmu04550/mmu:16600%09red
MMMMUMMM	Systemic lupus erythematosus	KEGG PATHWAY	mmu05322	1	143	0.433087	0.586213	H2al1n	http://www.genome.jp/kegg-bin/show_pathway?mmu05322/mmu:385328%09red
MMMMUMMM	Measles	KEGG PATHWAY	mmu05162	1	144	0.435321	0.586213	Ccnd3	http://www.genome.jp/kegg-bin/show_pathway?mmu05162/mmu:12445%09red
MMMMUMMM	Breast cancer	KEGG PATHWAY	mmu05224	1	147	0.441971	0.586213	Frat1	http://www.genome.jp/kegg-bin/show_pathway?mmu05224/mmu:14296%09red
MMMMUMMM	Gastric cancer	KEGG PATHWAY	mmu05226	1	150	0.448544	0.586213	Frat1	http://www.genome.jp/kegg-bin/show_pathway?mmu05226/mmu:14296%09red
MMMMUMMM	Hippo signaling pathway	KEGG PATHWAY	mmu04390	1	154	0.457188	0.586213	Ccnd3	http://www.genome.jp/kegg-bin/show_pathway?mmu04390/mmu:12445%09red
MMMMUMMM	mTOR signaling pathway	KEGG PATHWAY	mmu04150	1	155	0.459327	0.586213	Atp6v1e2	http://www.genome.jp/kegg-bin/show_pathway?mmu04150/mmu:74915%09red
MMMMUMMM	Hepatitis B	KEGG PATHWAY	mmu05161	1	163	0.476147	0.586213	Egr3	http://www.genome.jp/kegg-bin/show_pathway?mmu05161/mmu:13655%09red
MMMMUMMM	Influenza A	KEGG PATHWAY	mmu05164	1	164	0.478213	0.586213	Ccnd3	http://www.genome.jp/kegg-bin/show_pathway?mmu05164/mmu:12445%09red
MMMMUMMM	Jak-STAT signaling pathway	KEGG PATHWAY	mmu04630	1	165	0.480271	0.586213	Ccnd3	http://www.genome.jp/kegg-bin/show_pathway?mmu04630/mmu:12445%09red
MMMMUMMM	Hepatocellular carcinoma	KEGG PATHWAY	mmu05225	1	171	0.492448	0.590356	Frat1	http://www.genome.jp/kegg-bin/show_pathway?mmu05225/mmu:14296%09red
MMMMUMMM	Necroptosis	KEGG PATHWAY	mmu04217	1	177	0.504341	0.590356	H2al1n	http://www.genome.jp/kegg-bin/show_pathway?mmu04217/mmu:385328%09red
MMMMUMMM	Axon guidance	KEGG PATHWAY	mmu04360	1	180	0.510184	0.590356	Sema4a	http://www.genome.jp/kegg-bin/show_pathway?mmu04360/mmu:20351%09red
MMMMUMMM	Phagosome	KEGG PATHWAY	mmu04145	1	181	0.512116	0.590356	Atp6v1e2	http://www.genome.jp/kegg-bin/show_pathway?mmu04145/mmu:74915%09red
MMMMUMMM	Cellular senescence	KEGG PATHWAY	mmu04218	1	186	0.521664	0.593125	Ccnd3	http://www.genome.jp/kegg-bin/show_pathway?mmu04218/mmu:12445%09red
MMMMUMMM	Huntington disease	KEGG PATHWAY	mmu05016	1	194	0.536557	0.595885	Dnah5	http://www.genome.jp/kegg-bin/show_pathway?mmu05016/mmu:110082%09red
MMMMUMMM	Focal adhesion	KEGG PATHWAY	mmu04510	1	199	0.54563	0.595885	Ccnd3	http://www.genome.jp/kegg-bin/show_pathway?mmu04510/mmu:12445%09red
MMMMUMMM	Alcoholism	KEGG PATHWAY	mmu05034	1	199	0.54563	0.595885	H2al1n	http://www.genome.jp/kegg-bin/show_pathway?mmu05034/mmu:385328%09red
MMMMUMMM	cAMP signaling pathway	KEGG PATHWAY	mmu04024	1	213	0.570107	0.608458	Pde4a	http://www.genome.jp/kegg-bin/show_pathway?mmu04024/mmu:18577%09red
MMMMUMMM	Rap1 signaling pathway	KEGG PATHWAY	mmu04015	1	214	0.571804	0.608458	Ngfr	http://www.genome.jp/kegg-bin/show_pathway?mmu04015/mmu:18053%09red
MMMMUMMM	Human T-cell leukemia virus 1 infection	KEGG PATHWAY	mmu05166	1	246	0.622742	0.648535	Ccnd3	http://www.genome.jp/kegg-bin/show_pathway?mmu05166/mmu:12445%09red
MMMMUMMM	Pathways in cancer	KEGG PATHWAY	mmu05200	2	535	0.625094	0.648535	Frat1|Ccnd3	http://www.genome.jp/kegg-bin/show_pathway?mmu05200/mmu:12445%09red/mmu:14296%09red
MMMMUMMM	MAPK signaling pathway	KEGG PATHWAY	mmu04010	1	294	0.688078	0.698963	Ngfr	http://www.genome.jp/kegg-bin/show_pathway?mmu04010/mmu:18053%09red
MMMMUMMM	Cytokine-cytokine receptor interaction	KEGG PATHWAY	mmu04060	1	296	0.690542	0.698963	Ngfr	http://www.genome.jp/kegg-bin/show_pathway?mmu04060/mmu:18053%09red
MMMMUMMM	Olfactory transduction	KEGG PATHWAY	mmu04740	2	1134	0.939872	0.939872	Olfr19|Olfr1509	http://www.genome.jp/kegg-bin/show_pathway?mmu04740/mmu:57271%09red/mmu:18316%09red
UMMMUMMM	AMPK signaling pathway	KEGG PATHWAY	mmu04152	3	126	0.0061025	0.372252	Lipe|Creb3l4|Ppp2r2b	http://www.genome.jp/kegg-bin/show_pathway?mmu04152/mmu:72930%09red/mmu:16890%09red/mmu:78284%09red
UMMMUMMM	Aldosterone synthesis and secretion	KEGG PATHWAY	mmu04925	2	102	0.0358449	0.424847	Lipe|Creb3l4	http://www.genome.jp/kegg-bin/show_pathway?mmu04925/mmu:78284%09red/mmu:16890%09red
UMMMUMMM	Fatty acid biosynthesis	KEGG PATHWAY	mmu00061	1	19	0.0556117	0.424847	Acsbg2	http://www.genome.jp/kegg-bin/show_pathway?mmu00061/mmu:328845%09red
UMMMUMMM	Dopaminergic synapse	KEGG PATHWAY	mmu04728	2	135	0.0587085	0.424847	Creb3l4|Ppp2r2b	http://www.genome.jp/kegg-bin/show_pathway?mmu04728/mmu:72930%09red/mmu:78284%09red
UMMMUMMM	Adrenergic signaling in cardiomyocytes	KEGG PATHWAY	mmu04261	2	152	0.0719912	0.424847	Creb3l4|Ppp2r2b	http://www.genome.jp/kegg-bin/show_pathway?mmu04261/mmu:72930%09red/mmu:78284%09red
UMMMUMMM	Mucin type O-glycan biosynthesis	KEGG PATHWAY	mmu00512	1	28	0.0796265	0.424847	Galntl5	http://www.genome.jp/kegg-bin/show_pathway?mmu00512/mmu:67909%09red
UMMMUMMM	Nicotinate and nicotinamide metabolism	KEGG PATHWAY	mmu00760	1	36	0.100464	0.424847	Nt5c1b	http://www.genome.jp/kegg-bin/show_pathway?mmu00760/mmu:70881%09red
UMMMUMMM	Fat digestion and absorption	KEGG PATHWAY	mmu04975	1	40	0.110707	0.424847	Agpat2	http://www.genome.jp/kegg-bin/show_pathway?mmu04975/mmu:67512%09red
UMMMUMMM	Alcoholism	KEGG PATHWAY	mmu05034	2	199	0.112875	0.424847	H2al2a|Creb3l4	http://www.genome.jp/kegg-bin/show_pathway?mmu05034/mmu:78284%09red/mmu:68231%09red
UMMMUMMM	Vasopressin-regulated water reabsorption	KEGG PATHWAY	mmu04962	1	43	0.118314	0.424847	Creb3l4	http://www.genome.jp/kegg-bin/show_pathway?mmu04962/mmu:78284%09red
UMMMUMMM	cAMP signaling pathway	KEGG PATHWAY	mmu04024	2	213	0.126002	0.424847	Lipe|Creb3l4	http://www.genome.jp/kegg-bin/show_pathway?mmu04024/mmu:78284%09red/mmu:16890%09red
UMMMUMMM	Cocaine addiction	KEGG PATHWAY	mmu05030	1	48	0.130848	0.424847	Creb3l4	http://www.genome.jp/kegg-bin/show_pathway?mmu05030/mmu:78284%09red
UMMMUMMM	Fatty acid degradation	KEGG PATHWAY	mmu00071	1	50	0.135812	0.424847	Acsbg2	http://www.genome.jp/kegg-bin/show_pathway?mmu00071/mmu:328845%09red
UMMMUMMM	Thermogenesis	KEGG PATHWAY	mmu04714	2	232	0.144355	0.424847	Lipe|Creb3l4	http://www.genome.jp/kegg-bin/show_pathway?mmu04714/mmu:78284%09red/mmu:16890%09red
UMMMUMMM	Malaria	KEGG PATHWAY	mmu05144	1	55	0.1481	0.424847	Klrb1	http://www.genome.jp/kegg-bin/show_pathway?mmu05144/mmu:100043861%09red
UMMMUMMM	Regulation of lipolysis in adipocytes	KEGG PATHWAY	mmu04923	1	56	0.150536	0.424847	Lipe	http://www.genome.jp/kegg-bin/show_pathway?mmu04923/mmu:16890%09red
UMMMUMMM	Pyrimidine metabolism	KEGG PATHWAY	mmu00240	1	58	0.155389	0.424847	Nt5c1b	http://www.genome.jp/kegg-bin/show_pathway?mmu00240/mmu:70881%09red
UMMMUMMM	Fatty acid metabolism	KEGG PATHWAY	mmu01212	1	61	0.162617	0.424847	Acsbg2	http://www.genome.jp/kegg-bin/show_pathway?mmu01212/mmu:328845%09red
UMMMUMMM	Glycerolipid metabolism	KEGG PATHWAY	mmu00561	1	61	0.162617	0.424847	Agpat2	http://www.genome.jp/kegg-bin/show_pathway?mmu00561/mmu:67512%09red
UMMMUMMM	Glycolysis / Gluconeogenesis	KEGG PATHWAY	mmu00010	1	67	0.176888	0.424847	Gapdhs	http://www.genome.jp/kegg-bin/show_pathway?mmu00010/mmu:14447%09red
UMMMUMMM	Amphetamine addiction	KEGG PATHWAY	mmu05031	1	68	0.179243	0.424847	Creb3l4	http://www.genome.jp/kegg-bin/show_pathway?mmu05031/mmu:78284%09red
UMMMUMMM	Cortisol synthesis and secretion	KEGG PATHWAY	mmu04927	1	69	0.181592	0.424847	Creb3l4	http://www.genome.jp/kegg-bin/show_pathway?mmu04927/mmu:78284%09red
UMMMUMMM	Adipocytokine signaling pathway	KEGG PATHWAY	mmu04920	1	71	0.186269	0.424847	Acsbg2	http://www.genome.jp/kegg-bin/show_pathway?mmu04920/mmu:328845%09red
UMMMUMMM	Thyroid hormone synthesis	KEGG PATHWAY	mmu04918	1	73	0.190919	0.424847	Creb3l4	http://www.genome.jp/kegg-bin/show_pathway?mmu04918/mmu:78284%09red
UMMMUMMM	Insulin secretion	KEGG PATHWAY	mmu04911	1	86	0.220511	0.424847	Creb3l4	http://www.genome.jp/kegg-bin/show_pathway?mmu04911/mmu:78284%09red
UMMMUMMM	PPAR signaling pathway	KEGG PATHWAY	mmu03320	1	87	0.222743	0.424847	Acsbg2	http://www.genome.jp/kegg-bin/show_pathway?mmu03320/mmu:328845%09red
UMMMUMMM	Taste transduction	KEGG PATHWAY	mmu04742	1	88	0.224968	0.424847	Pkd1l3	http://www.genome.jp/kegg-bin/show_pathway?mmu04742/mmu:244646%09red
UMMMUMMM	Longevity regulating pathway	KEGG PATHWAY	mmu04211	1	90	0.229399	0.424847	Creb3l4	http://www.genome.jp/kegg-bin/show_pathway?mmu04211/mmu:78284%09red
UMMMUMMM	mRNA surveillance pathway	KEGG PATHWAY	mmu03015	1	96	0.242542	0.424847	Ppp2r2b	http://www.genome.jp/kegg-bin/show_pathway?mmu03015/mmu:72930%09red
UMMMUMMM	Glycerophospholipid metabolism	KEGG PATHWAY	mmu00564	1	97	0.244711	0.424847	Agpat2	http://www.genome.jp/kegg-bin/show_pathway?mmu00564/mmu:67512%09red
UMMMUMMM	Prostate cancer	KEGG PATHWAY	mmu05215	1	97	0.244711	0.424847	Creb3l4	http://www.genome.jp/kegg-bin/show_pathway?mmu05215/mmu:78284%09red
UMMMUMMM	Melanogenesis	KEGG PATHWAY	mmu04916	1	100	0.251181	0.424847	Creb3l4	http://www.genome.jp/kegg-bin/show_pathway?mmu04916/mmu:78284%09red
UMMMUMMM	Chagas disease (American trypanosomiasis)	KEGG PATHWAY	mmu05142	1	103	0.257596	0.424847	Ppp2r2b	http://www.genome.jp/kegg-bin/show_pathway?mmu05142/mmu:72930%09red
UMMMUMMM	Glucagon signaling pathway	KEGG PATHWAY	mmu04922	1	105	0.261842	0.424847	Creb3l4	http://www.genome.jp/kegg-bin/show_pathway?mmu04922/mmu:78284%09red
UMMMUMMM	Parathyroid hormone synthesis	secretion and action	KEGG PATHWAY	mmu04928	1	107	0.266064	0.424847	Creb3l4
UMMMUMMM	Insulin resistance	KEGG PATHWAY	mmu04931	1	110	0.272353	0.424847	Creb3l4	http://www.genome.jp/kegg-bin/show_pathway?mmu04931/mmu:78284%09red
UMMMUMMM	PI3K-Akt signaling pathway	KEGG PATHWAY	mmu04151	2	358	0.274668	0.424847	Creb3l4|Ppp2r2b	http://www.genome.jp/kegg-bin/show_pathway?mmu04151/mmu:72930%09red/mmu:78284%09red
UMMMUMMM	Human papillomavirus infection	KEGG PATHWAY	mmu05165	2	361	0.277838	0.424847	Creb3l4|Ppp2r2b	http://www.genome.jp/kegg-bin/show_pathway?mmu05165/mmu:72930%09red/mmu:78284%09red
UMMMUMMM	TNF signaling pathway	KEGG PATHWAY	mmu04668	1	113	0.278588	0.424847	Creb3l4	http://www.genome.jp/kegg-bin/show_pathway?mmu04668/mmu:78284%09red
UMMMUMMM	Cholinergic synapse	KEGG PATHWAY	mmu04725	1	113	0.278588	0.424847	Creb3l4	http://www.genome.jp/kegg-bin/show_pathway?mmu04725/mmu:78284%09red
UMMMUMMM	Sphingolipid signaling pathway	KEGG PATHWAY	mmu04071	1	124	0.301001	0.429669	Ppp2r2b	http://www.genome.jp/kegg-bin/show_pathway?mmu04071/mmu:72930%09red
UMMMUMMM	Inflammatory mediator regulation of TRP channels	KEGG PATHWAY	mmu04750	1	127	0.306993	0.429669	Trpm8	http://www.genome.jp/kegg-bin/show_pathway?mmu04750/mmu:171382%09red
UMMMUMMM	Relaxin signaling pathway	KEGG PATHWAY	mmu04926	1	131	0.314903	0.429669	Creb3l4	http://www.genome.jp/kegg-bin/show_pathway?mmu04926/mmu:78284%09red
UMMMUMMM	Estrogen signaling pathway	KEGG PATHWAY	mmu04915	1	134	0.320776	0.429669	Creb3l4	http://www.genome.jp/kegg-bin/show_pathway?mmu04915/mmu:78284%09red
UMMMUMMM	Purine metabolism	KEGG PATHWAY	mmu00230	1	136	0.324665	0.429669	Nt5c1b	http://www.genome.jp/kegg-bin/show_pathway?mmu00230/mmu:70881%09red
UMMMUMMM	Apelin signaling pathway	KEGG PATHWAY	mmu04371	1	139	0.330455	0.429669	Lipe	http://www.genome.jp/kegg-bin/show_pathway?mmu04371/mmu:16890%09red
UMMMUMMM	Insulin signaling pathway	KEGG PATHWAY	mmu04910	1	140	0.332375	0.429669	Lipe	http://www.genome.jp/kegg-bin/show_pathway?mmu04910/mmu:16890%09red
UMMMUMMM	Systemic lupus erythematosus	KEGG PATHWAY	mmu05322	1	143	0.3381	0.429669	H2al2a	http://www.genome.jp/kegg-bin/show_pathway?mmu05322/mmu:68231%09red
UMMMUMMM	Phospholipase D signaling pathway	KEGG PATHWAY	mmu04072	1	149	0.349405	0.431656	Agpat2	http://www.genome.jp/kegg-bin/show_pathway?mmu04072/mmu:67512%09red
UMMMUMMM	Hippo signaling pathway	KEGG PATHWAY	mmu04390	1	154	0.35868	0.431656	Ppp2r2b	http://www.genome.jp/kegg-bin/show_pathway?mmu04390/mmu:72930%09red
UMMMUMMM	Cushing syndrome	KEGG PATHWAY	mmu04934	1	159	0.367823	0.431656	Creb3l4	http://www.genome.jp/kegg-bin/show_pathway?mmu04934/mmu:78284%09red
UMMMUMMM	Hepatitis C	KEGG PATHWAY	mmu05160	1	160	0.369636	0.431656	Ppp2r2b	http://www.genome.jp/kegg-bin/show_pathway?mmu05160/mmu:72930%09red
UMMMUMMM	Hepatitis B	KEGG PATHWAY	mmu05161	1	163	0.375045	0.431656	Creb3l4	http://www.genome.jp/kegg-bin/show_pathway?mmu05161/mmu:78284%09red
UMMMUMMM	Tight junction	KEGG PATHWAY	mmu04530	1	167	0.382185	0.431728	Ppp2r2b	http://www.genome.jp/kegg-bin/show_pathway?mmu04530/mmu:72930%09red
UMMMUMMM	cGMP-PKG signaling pathway	KEGG PATHWAY	mmu04022	1	173	0.392744	0.43537	Creb3l4	http://www.genome.jp/kegg-bin/show_pathway?mmu04022/mmu:78284%09red
UMMMUMMM	Necroptosis	KEGG PATHWAY	mmu04217	1	177	0.399683	0.43537	H2al2a	http://www.genome.jp/kegg-bin/show_pathway?mmu04217/mmu:68231%09red
UMMMUMMM	Metabolic pathways	KEGG PATHWAY	mmu01100	5	1494	0.427088	0.450465	Galntl5|Acsbg2|Gapdhs|Nt5c1b|Agpat2	http://www.genome.jp/kegg-bin/show_pathway?mmu01100/mmu:14447%09red/mmu:67512%09red/mmu:328845%09red/mmu:70881%09red/mmu:67909%09red
UMMMUMMM	Huntington disease	KEGG PATHWAY	mmu05016	1	194	0.428311	0.450465	Creb3l4	http://www.genome.jp/kegg-bin/show_pathway?mmu05016/mmu:78284%09red
UMMMUMMM	Viral carcinogenesis	KEGG PATHWAY	mmu05203	1	231	0.486025	0.502501	Creb3l4	http://www.genome.jp/kegg-bin/show_pathway?mmu05203/mmu:78284%09red
UMMMUMMM	Human T-cell leukemia virus 1 infection	KEGG PATHWAY	mmu05166	1	246	0.507743	0.516206	Creb3l4	http://www.genome.jp/kegg-bin/show_pathway?mmu05166/mmu:78284%09red
UMMMUMMM	Human cytomegalovirus infection	KEGG PATHWAY	mmu05163	1	256	0.521714	0.521714	Creb3l4	http://www.genome.jp/kegg-bin/show_pathway?mmu05163/mmu:78284%09red
MDMMMMMM	Measles	KEGG PATHWAY	mmu05162	3	144	0.000709053	0.0659419	Irf9|Irf7|Fos	http://www.genome.jp/kegg-bin/show_pathway?mmu05162/mmu:54123%09red/mmu:16391%09red/mmu:14281%09red
MDMMMMMM	Kaposi sarcoma-associated herpesvirus infection	KEGG PATHWAY	mmu05167	3	217	0.00225376	0.0827245	Irf9|Irf7|Fos	http://www.genome.jp/kegg-bin/show_pathway?mmu05167/mmu:54123%09red/mmu:16391%09red/mmu:14281%09red
MDMMMMMM	Thyroid hormone synthesis	KEGG PATHWAY	mmu04918	2	73	0.00358336	0.0827245	Lrp2|Pax8	http://www.genome.jp/kegg-bin/show_pathway?mmu04918/mmu:18510%09red/mmu:14725%09red
MDMMMMMM	Pertussis	KEGG PATHWAY	mmu05133	2	76	0.00386907	0.0827245	C4bp|Fos	http://www.genome.jp/kegg-bin/show_pathway?mmu05133/mmu:12269%09red/mmu:14281%09red
MDMMMMMM	ECM-receptor interaction	KEGG PATHWAY	mmu04512	2	86	0.00489524	0.0827245	Col6a3|Col1a1	http://www.genome.jp/kegg-bin/show_pathway?mmu04512/mmu:12842%09red/mmu:12835%09red
MDMMMMMM	Protein digestion and absorption	KEGG PATHWAY	mmu04974	2	90	0.00533707	0.0827245	Col6a3|Col1a1	http://www.genome.jp/kegg-bin/show_pathway?mmu04974/mmu:12842%09red/mmu:12835%09red
MDMMMMMM	Toll-like receptor signaling pathway	KEGG PATHWAY	mmu04620	2	99	0.00639549	0.0849686	Irf7|Fos	http://www.genome.jp/kegg-bin/show_pathway?mmu04620/mmu:54123%09red/mmu:14281%09red
MDMMMMMM	Human papillomavirus infection	KEGG PATHWAY	mmu05165	3	361	0.00912249	0.100946	Col6a3|Irf9|Col1a1	http://www.genome.jp/kegg-bin/show_pathway?mmu05165/mmu:12842%09red/mmu:16391%09red/mmu:12835%09red
MDMMMMMM	Osteoclast differentiation	KEGG PATHWAY	mmu04380	2	128	0.0103917	0.100946	Irf9|Fos	http://www.genome.jp/kegg-bin/show_pathway?mmu04380/mmu:16391%09red/mmu:14281%09red
MDMMMMMM	Relaxin signaling pathway	KEGG PATHWAY	mmu04926	2	131	0.0108544	0.100946	Col1a1|Fos	http://www.genome.jp/kegg-bin/show_pathway?mmu04926/mmu:12842%09red/mmu:14281%09red
MDMMMMMM	Herpes simplex virus 1 infection	KEGG PATHWAY	mmu05168	3	439	0.0153499	0.109764	Irf9|Irf7|Gm5141	http://www.genome.jp/kegg-bin/show_pathway?mmu05168/mmu:54123%09red/mmu:16391%09red/mmu:380850%09red
MDMMMMMM	Hepatitis C	KEGG PATHWAY	mmu05160	2	160	0.0157815	0.109764	Irf9|Irf7	http://www.genome.jp/kegg-bin/show_pathway?mmu05160/mmu:54123%09red/mmu:16391%09red
MDMMMMMM	Hepatitis B	KEGG PATHWAY	mmu05161	2	163	0.0163367	0.109764	Irf7|Fos	http://www.genome.jp/kegg-bin/show_pathway?mmu05161/mmu:54123%09red/mmu:14281%09red
MDMMMMMM	Influenza A	KEGG PATHWAY	mmu05164	2	164	0.0165237	0.109764	Irf9|Irf7	http://www.genome.jp/kegg-bin/show_pathway?mmu05164/mmu:54123%09red/mmu:16391%09red
MDMMMMMM	Glycosphingolipid biosynthesis - ganglio series	KEGG PATHWAY	mmu00604	1	15	0.0187348	0.116156	B3galt4	http://www.genome.jp/kegg-bin/show_pathway?mmu00604/mmu:54218%09red
MDMMMMMM	Nitrogen metabolism	KEGG PATHWAY	mmu00910	1	17	0.0210524	0.122367	Car4	http://www.genome.jp/kegg-bin/show_pathway?mmu00910/mmu:12351%09red
MDMMMMMM	Focal adhesion	KEGG PATHWAY	mmu04510	2	199	0.0236297	0.125471	Col6a3|Col1a1	http://www.genome.jp/kegg-bin/show_pathway?mmu04510/mmu:12842%09red/mmu:12835%09red
MDMMMMMM	NOD-like receptor signaling pathway	KEGG PATHWAY	mmu04621	2	206	0.0251775	0.125471	Irf9|Irf7	http://www.genome.jp/kegg-bin/show_pathway?mmu04621/mmu:54123%09red/mmu:16391%09red
MDMMMMMM	Proximal tubule bicarbonate reclamation	KEGG PATHWAY	mmu04964	1	22	0.026823	0.125471	Car4	http://www.genome.jp/kegg-bin/show_pathway?mmu04964/mmu:12351%09red
MDMMMMMM	Glycosaminoglycan biosynthesis - heparan sulfate / heparin	KEGG PATHWAY	mmu00534	1	24	0.0291219	0.125471	Hs6st2	http://www.genome.jp/kegg-bin/show_pathway?mmu00534/mmu:50786%09red
MDMMMMMM	Vitamin digestion and absorption	KEGG PATHWAY	mmu04977	1	24	0.0291219	0.125471	Slc46a1	http://www.genome.jp/kegg-bin/show_pathway?mmu04977/mmu:52466%09red
MDMMMMMM	Epstein-Barr virus infection	KEGG PATHWAY	mmu05169	2	230	0.0307868	0.125471	Irf9|Irf7	http://www.genome.jp/kegg-bin/show_pathway?mmu05169/mmu:54123%09red/mmu:16391%09red
MDMMMMMM	Viral carcinogenesis	KEGG PATHWAY	mmu05203	2	231	0.0310304	0.125471	Irf9|Irf7	http://www.genome.jp/kegg-bin/show_pathway?mmu05203/mmu:54123%09red/mmu:16391%09red
MDMMMMMM	Human T-cell leukemia virus 1 infection	KEGG PATHWAY	mmu05166	2	246	0.0347759	0.1318	Apc2|Fos	http://www.genome.jp/kegg-bin/show_pathway?mmu05166/mmu:99152%09red/mmu:14281%09red
MDMMMMMM	Antifolate resistance	KEGG PATHWAY	mmu01523	1	30	0.0359868	0.1318	Slc46a1	http://www.genome.jp/kegg-bin/show_pathway?mmu01523/mmu:52466%09red
MDMMMMMM	Galactose metabolism	KEGG PATHWAY	mmu00052	1	32	0.0382645	0.1318	Gk	http://www.genome.jp/kegg-bin/show_pathway?mmu00052/mmu:14635%09red
MDMMMMMM	Autophagy - other	KEGG PATHWAY	mmu04136	1	32	0.0382645	0.1318	Atg4a	http://www.genome.jp/kegg-bin/show_pathway?mmu04136/mmu:666468%09red
MDMMMMMM	DNA replication	KEGG PATHWAY	mmu03030	1	35	0.0416712	0.133635	Pole2	http://www.genome.jp/kegg-bin/show_pathway?mmu03030/mmu:18974%09red
MDMMMMMM	Base excision repair	KEGG PATHWAY	mmu03410	1	35	0.0416712	0.133635	Pole2	http://www.genome.jp/kegg-bin/show_pathway?mmu03410/mmu:18974%09red
MDMMMMMM	Thyroid cancer	KEGG PATHWAY	mmu05216	1	37	0.0439358	0.136201	Pax8	http://www.genome.jp/kegg-bin/show_pathway?mmu05216/mmu:18510%09red
MDMMMMMM	Nucleotide excision repair	KEGG PATHWAY	mmu03420	1	43	0.0506983	0.150604	Pole2	http://www.genome.jp/kegg-bin/show_pathway?mmu03420/mmu:18974%09red
MDMMMMMM	Hedgehog signaling pathway	KEGG PATHWAY	mmu04340	1	44	0.0518208	0.150604	Lrp2	http://www.genome.jp/kegg-bin/show_pathway?mmu04340/mmu:14725%09red
MDMMMMMM	Mineral absorption	KEGG PATHWAY	mmu04978	1	47	0.0551806	0.152557	Slc46a1	http://www.genome.jp/kegg-bin/show_pathway?mmu04978/mmu:52466%09red
MDMMMMMM	Amino sugar and nucleotide sugar metabolism	KEGG PATHWAY	mmu00520	1	49	0.057414	0.152557	Gk	http://www.genome.jp/kegg-bin/show_pathway?mmu00520/mmu:14635%09red
MDMMMMMM	Cholesterol metabolism	KEGG PATHWAY	mmu04979	1	49	0.057414	0.152557	Lrp2	http://www.genome.jp/kegg-bin/show_pathway?mmu04979/mmu:14725%09red
MDMMMMMM	Neuroactive ligand-receptor interaction	KEGG PATHWAY	mmu04080	2	348	0.064335	0.163175	Pth2|Chrna2	http://www.genome.jp/kegg-bin/show_pathway?mmu04080/mmu:110902%09red/mmu:114640%09red
MDMMMMMM	PI3K-Akt signaling pathway	KEGG PATHWAY	mmu04151	2	358	0.0675728	0.163175	Col6a3|Col1a1	http://www.genome.jp/kegg-bin/show_pathway?mmu04151/mmu:12842%09red/mmu:12835%09red
MDMMMMMM	Glutathione metabolism	KEGG PATHWAY	mmu00480	1	64	0.0740006	0.163175	Hpgds	http://www.genome.jp/kegg-bin/show_pathway?mmu00480/mmu:54486%09red
MDMMMMMM	Cytosolic DNA-sensing pathway	KEGG PATHWAY	mmu04623	1	64	0.0740006	0.163175	Irf7	http://www.genome.jp/kegg-bin/show_pathway?mmu04623/mmu:54123%09red
MDMMMMMM	Metabolism of xenobiotics by cytochrome P450	KEGG PATHWAY	mmu00980	1	66	0.0761904	0.163175	Hpgds	http://www.genome.jp/kegg-bin/show_pathway?mmu00980/mmu:54486%09red
MDMMMMMM	Leishmaniasis	KEGG PATHWAY	mmu05140	1	67	0.0772835	0.163175	Fos	http://www.genome.jp/kegg-bin/show_pathway?mmu05140/mmu:14281%09red
MDMMMMMM	Amphetamine addiction	KEGG PATHWAY	mmu05031	1	68	0.0783752	0.163175	Fos	http://www.genome.jp/kegg-bin/show_pathway?mmu05031/mmu:14281%09red
MDMMMMMM	RIG-I-like receptor signaling pathway	KEGG PATHWAY	mmu04622	1	68	0.0783752	0.163175	Irf7	http://www.genome.jp/kegg-bin/show_pathway?mmu04622/mmu:54123%09red
MDMMMMMM	Drug metabolism - cytochrome P450	KEGG PATHWAY	mmu00982	1	68	0.0783752	0.163175	Hpgds	http://www.genome.jp/kegg-bin/show_pathway?mmu00982/mmu:54486%09red
MDMMMMMM	Prolactin signaling pathway	KEGG PATHWAY	mmu04917	1	72	0.0827297	0.163175	Fos	http://www.genome.jp/kegg-bin/show_pathway?mmu04917/mmu:14281%09red
MDMMMMMM	Salmonella infection	KEGG PATHWAY	mmu05132	1	78	0.0892237	0.163175	Fos	http://www.genome.jp/kegg-bin/show_pathway?mmu05132/mmu:14281%09red
MDMMMMMM	B cell receptor signaling pathway	KEGG PATHWAY	mmu04662	1	83	0.094601	0.163175	Fos	http://www.genome.jp/kegg-bin/show_pathway?mmu04662/mmu:14281%09red
MDMMMMMM	Rheumatoid arthritis	KEGG PATHWAY	mmu05323	1	84	0.0956728	0.163175	Fos	http://www.genome.jp/kegg-bin/show_pathway?mmu05323/mmu:14281%09red
MDMMMMMM	Th1 and Th2 cell differentiation	KEGG PATHWAY	mmu04658	1	87	0.0988805	0.163175	Fos	http://www.genome.jp/kegg-bin/show_pathway?mmu04658/mmu:14281%09red
MDMMMMMM	Metabolic pathways	KEGG PATHWAY	mmu01100	4	1494	0.0997749	0.163175	B3galt4|Gk|Hpgds|Car4	http://www.genome.jp/kegg-bin/show_pathway?mmu01100/mmu:14635%09red/mmu:54218%09red/mmu:12351%09red/mmu:54486%09red
MDMMMMMM	PD-L1 expression and PD-1 checkpoint pathway in cancer	KEGG PATHWAY	mmu05235	1	88	0.0999473	0.163175	Fos	http://www.genome.jp/kegg-bin/show_pathway?mmu05235/mmu:14281%09red
MDMMMMMM	Colorectal cancer	KEGG PATHWAY	mmu05210	1	88	0.0999473	0.163175	Fos	http://www.genome.jp/kegg-bin/show_pathway?mmu05210/mmu:14281%09red
MDMMMMMM	Complement and coagulation cascades	KEGG PATHWAY	mmu04610	1	88	0.0999473	0.163175	C4bp	http://www.genome.jp/kegg-bin/show_pathway?mmu04610/mmu:12269%09red
MDMMMMMM	Arachidonic acid metabolism	KEGG PATHWAY	mmu00590	1	89	0.101013	0.163175	Hpgds	http://www.genome.jp/kegg-bin/show_pathway?mmu00590/mmu:54486%09red
MDMMMMMM	Progesterone-mediated oocyte maturation	KEGG PATHWAY	mmu04914	1	90	0.102077	0.163175	Apc2	http://www.genome.jp/kegg-bin/show_pathway?mmu04914/mmu:99152%09red
MDMMMMMM	IL-17 signaling pathway	KEGG PATHWAY	mmu04657	1	91	0.10314	0.163175	Fos	http://www.genome.jp/kegg-bin/show_pathway?mmu04657/mmu:14281%09red
MDMMMMMM	Endocrine resistance	KEGG PATHWAY	mmu01522	1	93	0.105263	0.163175	Fos	http://www.genome.jp/kegg-bin/show_pathway?mmu01522/mmu:14281%09red
MDMMMMMM	Chemical carcinogenesis	KEGG PATHWAY	mmu05204	1	94	0.106322	0.163175	Hpgds	http://www.genome.jp/kegg-bin/show_pathway?mmu05204/mmu:54486%09red
MDMMMMMM	Hematopoietic cell lineage	KEGG PATHWAY	mmu04640	1	95	0.10738	0.163175	Cd24a	http://www.genome.jp/kegg-bin/show_pathway?mmu04640/mmu:12484%09red
MDMMMMMM	Circadian entrainment	KEGG PATHWAY	mmu04713	1	99	0.111601	0.163175	Fos	http://www.genome.jp/kegg-bin/show_pathway?mmu04713/mmu:14281%09red
MDMMMMMM	Choline metabolism in cancer	KEGG PATHWAY	mmu05231	1	99	0.111601	0.163175	Fos	http://www.genome.jp/kegg-bin/show_pathway?mmu05231/mmu:14281%09red
MDMMMMMM	AGE-RAGE signaling pathway in diabetic complications	KEGG PATHWAY	mmu04933	1	101	0.113704	0.163175	Col1a1	http://www.genome.jp/kegg-bin/show_pathway?mmu04933/mmu:12842%09red
MDMMMMMM	Th17 cell differentiation	KEGG PATHWAY	mmu04659	1	102	0.114753	0.163175	Fos	http://www.genome.jp/kegg-bin/show_pathway?mmu04659/mmu:14281%09red
MDMMMMMM	Chagas disease (American trypanosomiasis)	KEGG PATHWAY	mmu05142	1	103	0.115802	0.163175	Fos	http://www.genome.jp/kegg-bin/show_pathway?mmu05142/mmu:14281%09red
MDMMMMMM	Amoebiasis	KEGG PATHWAY	mmu05146	1	103	0.115802	0.163175	Col1a1	http://www.genome.jp/kegg-bin/show_pathway?mmu05146/mmu:12842%09red
MDMMMMMM	T cell receptor signaling pathway	KEGG PATHWAY	mmu04660	1	103	0.115802	0.163175	Fos	http://www.genome.jp/kegg-bin/show_pathway?mmu04660/mmu:14281%09red
MDMMMMMM	Parathyroid hormone synthesis	secretion and action	KEGG PATHWAY	mmu04928	1	107	0.119983	0.166544	Fos
MDMMMMMM	C-type lectin receptor signaling pathway	KEGG PATHWAY	mmu04625	1	112	0.125183	0.167691	Irf9	http://www.genome.jp/kegg-bin/show_pathway?mmu04625/mmu:16391%09red
MDMMMMMM	Cholinergic synapse	KEGG PATHWAY	mmu04725	1	113	0.126219	0.167691	Fos	http://www.genome.jp/kegg-bin/show_pathway?mmu04725/mmu:14281%09red
MDMMMMMM	TNF signaling pathway	KEGG PATHWAY	mmu04668	1	113	0.126219	0.167691	Fos	http://www.genome.jp/kegg-bin/show_pathway?mmu04668/mmu:14281%09red
MDMMMMMM	Pathways in cancer	KEGG PATHWAY	mmu05200	2	535	0.132343	0.169556	Pax8|Fos	http://www.genome.jp/kegg-bin/show_pathway?mmu05200/mmu:18510%09red/mmu:14281%09red
MDMMMMMM	Oocyte meiosis	KEGG PATHWAY	mmu04114	1	119	0.132412	0.169556	Apc2	http://www.genome.jp/kegg-bin/show_pathway?mmu04114/mmu:99152%09red
MDMMMMMM	Cell cycle	KEGG PATHWAY	mmu04110	1	123	0.136516	0.169556	Apc2	http://www.genome.jp/kegg-bin/show_pathway?mmu04110/mmu:99152%09red
MDMMMMMM	Yersinia infection	KEGG PATHWAY	mmu05135	1	123	0.136516	0.169556	Fos	http://www.genome.jp/kegg-bin/show_pathway?mmu05135/mmu:14281%09red
MDMMMMMM	Lysosome	KEGG PATHWAY	mmu04142	1	124	0.13754	0.169556	Ap3b2	http://www.genome.jp/kegg-bin/show_pathway?mmu04142/mmu:11775%09red
MDMMMMMM	Platelet activation	KEGG PATHWAY	mmu04611	1	125	0.138562	0.169556	Col1a1	http://www.genome.jp/kegg-bin/show_pathway?mmu04611/mmu:12842%09red
MDMMMMMM	Autophagy - animal	KEGG PATHWAY	mmu04140	1	130	0.143654	0.173504	Atg4a	http://www.genome.jp/kegg-bin/show_pathway?mmu04140/mmu:666468%09red
MDMMMMMM	Estrogen signaling pathway	KEGG PATHWAY	mmu04915	1	134	0.147707	0.174056	Fos	http://www.genome.jp/kegg-bin/show_pathway?mmu04915/mmu:14281%09red
MDMMMMMM	Dopaminergic synapse	KEGG PATHWAY	mmu04728	1	135	0.148717	0.174056	Fos	http://www.genome.jp/kegg-bin/show_pathway?mmu04728/mmu:14281%09red
MDMMMMMM	Apoptosis	KEGG PATHWAY	mmu04210	1	136	0.149726	0.174056	Fos	http://www.genome.jp/kegg-bin/show_pathway?mmu04210/mmu:14281%09red
MDMMMMMM	Ubiquitin mediated proteolysis	KEGG PATHWAY	mmu04120	1	139	0.152746	0.175375	Apc2	http://www.genome.jp/kegg-bin/show_pathway?mmu04120/mmu:99152%09red
MDMMMMMM	Fluid shear stress and atherosclerosis	KEGG PATHWAY	mmu05418	1	143	0.156757	0.177785	Fos	http://www.genome.jp/kegg-bin/show_pathway?mmu05418/mmu:14281%09red
MDMMMMMM	Breast cancer	KEGG PATHWAY	mmu05224	1	147	0.160749	0.180116	Fos	http://www.genome.jp/kegg-bin/show_pathway?mmu05224/mmu:14281%09red
MDMMMMMM	Oxytocin signaling pathway	KEGG PATHWAY	mmu04921	1	154	0.16769	0.184553	Fos	http://www.genome.jp/kegg-bin/show_pathway?mmu04921/mmu:14281%09red
MDMMMMMM	mTOR signaling pathway	KEGG PATHWAY	mmu04150	1	155	0.168677	0.184553	Lamtor4	http://www.genome.jp/kegg-bin/show_pathway?mmu04150/mmu:66096%09red
MDMMMMMM	Jak-STAT signaling pathway	KEGG PATHWAY	mmu04630	1	165	0.178485	0.193013	Irf9	http://www.genome.jp/kegg-bin/show_pathway?mmu04630/mmu:16391%09red
MDMMMMMM	Necroptosis	KEGG PATHWAY	mmu04217	1	177	0.190105	0.203216	Irf9	http://www.genome.jp/kegg-bin/show_pathway?mmu04217/mmu:16391%09red
MDMMMMMM	Transcriptional misregulation in cancer	KEGG PATHWAY	mmu05202	1	183	0.195855	0.206983	Pax8	http://www.genome.jp/kegg-bin/show_pathway?mmu05202/mmu:18510%09red
MDMMMMMM	Proteoglycans in cancer	KEGG PATHWAY	mmu05205	1	206	0.217528	0.227304	Col1a1	http://www.genome.jp/kegg-bin/show_pathway?mmu05205/mmu:12842%09red
MDMMMMMM	cAMP signaling pathway	KEGG PATHWAY	mmu04024	1	213	0.22401	0.231477	Fos	http://www.genome.jp/kegg-bin/show_pathway?mmu04024/mmu:14281%09red
MDMMMMMM	Regulation of actin cytoskeleton	KEGG PATHWAY	mmu04810	1	217	0.22769	0.232694	Iqgap3	http://www.genome.jp/kegg-bin/show_pathway?mmu04810/mmu:404710%09red
MDMMMMMM	Human immunodeficiency virus 1 infection	KEGG PATHWAY	mmu05170	1	239	0.247629	0.250321	Fos	http://www.genome.jp/kegg-bin/show_pathway?mmu05170/mmu:14281%09red
MDMMMMMM	MAPK signaling pathway	KEGG PATHWAY	mmu04010	1	294	0.295301	0.295301	Fos	http://www.genome.jp/kegg-bin/show_pathway?mmu04010/mmu:14281%09red
MMMDMMMM	Dilated cardiomyopathy (DCM)	KEGG PATHWAY	mmu05414	3	95	0.000110852	0.00387983	Pln|Itga2|Cacng5	http://www.genome.jp/kegg-bin/show_pathway?mmu05414/mmu:140723%09red/mmu:18821%09red/mmu:16398%09red
MMMDMMMM	Arrhythmogenic right ventricular cardiomyopathy (ARVC)	KEGG PATHWAY	mmu05412	2	77	0.00255602	0.0410636	Itga2|Cacng5	http://www.genome.jp/kegg-bin/show_pathway?mmu05412/mmu:140723%09red/mmu:16398%09red
MMMDMMMM	Hypertrophic cardiomyopathy (HCM)	KEGG PATHWAY	mmu05410	2	91	0.00351974	0.0410636	Itga2|Cacng5	http://www.genome.jp/kegg-bin/show_pathway?mmu05410/mmu:140723%09red/mmu:16398%09red
MMMDMMMM	Adrenergic signaling in cardiomyocytes	KEGG PATHWAY	mmu04261	2	152	0.0093495	0.0818081	Pln|Cacng5	http://www.genome.jp/kegg-bin/show_pathway?mmu04261/mmu:140723%09red/mmu:18821%09red
MMMDMMMM	cAMP signaling pathway	KEGG PATHWAY	mmu04024	2	213	0.0176124	0.123287	Pln|Cngb3	http://www.genome.jp/kegg-bin/show_pathway?mmu04024/mmu:18821%09red/mmu:30952%09red
MMMDMMMM	Glycosphingolipid biosynthesis - lacto and neolacto series	KEGG PATHWAY	mmu00601	1	27	0.0261372	0.138473	B3galt2	http://www.genome.jp/kegg-bin/show_pathway?mmu00601/mmu:26878%09red
MMMDMMMM	Galactose metabolism	KEGG PATHWAY	mmu00052	1	32	0.0307341	0.138473	Mgam	http://www.genome.jp/kegg-bin/show_pathway?mmu00052/mmu:232714%09red
MMMDMMMM	Starch and sucrose metabolism	KEGG PATHWAY	mmu00500	1	33	0.031651	0.138473	Mgam	http://www.genome.jp/kegg-bin/show_pathway?mmu00500/mmu:232714%09red
MMMDMMMM	Carbohydrate digestion and absorption	KEGG PATHWAY	mmu04973	1	43	0.0407733	0.158563	Mgam	http://www.genome.jp/kegg-bin/show_pathway?mmu04973/mmu:232714%09red
MMMDMMMM	Inositol phosphate metabolism	KEGG PATHWAY	mmu00562	1	73	0.0676416	0.175911	Pik3c2g	http://www.genome.jp/kegg-bin/show_pathway?mmu00562/mmu:18705%09red
MMMDMMMM	ECM-receptor interaction	KEGG PATHWAY	mmu04512	1	86	0.079056	0.175911	Itga2	http://www.genome.jp/kegg-bin/show_pathway?mmu04512/mmu:16398%09red
MMMDMMMM	Cardiac muscle contraction	KEGG PATHWAY	mmu04260	1	86	0.079056	0.175911	Cacng5	http://www.genome.jp/kegg-bin/show_pathway?mmu04260/mmu:140723%09red
MMMDMMMM	Taste transduction	KEGG PATHWAY	mmu04742	1	88	0.0808	0.175911	Tas1r1	http://www.genome.jp/kegg-bin/show_pathway?mmu04742/mmu:110326%09red
MMMDMMMM	Small cell lung cancer	KEGG PATHWAY	mmu05222	1	92	0.0842783	0.175911	Itga2	http://www.genome.jp/kegg-bin/show_pathway?mmu05222/mmu:16398%09red
MMMDMMMM	Hematopoietic cell lineage	KEGG PATHWAY	mmu04640	1	95	0.0868786	0.175911	Itga2	http://www.genome.jp/kegg-bin/show_pathway?mmu04640/mmu:16398%09red
MMMDMMMM	Staphylococcus aureus infection	KEGG PATHWAY	mmu05150	1	96	0.0877438	0.175911	Dsg1a	http://www.genome.jp/kegg-bin/show_pathway?mmu05150/mmu:13510%09red
MMMDMMMM	Phosphatidylinositol signaling system	KEGG PATHWAY	mmu04070	1	98	0.0894717	0.175911	Pik3c2g	http://www.genome.jp/kegg-bin/show_pathway?mmu04070/mmu:18705%09red
MMMDMMMM	Melanogenesis	KEGG PATHWAY	mmu04916	1	100	0.0911965	0.175911	a	http://www.genome.jp/kegg-bin/show_pathway?mmu04916/mmu:50518%09red
MMMDMMMM	Glucagon signaling pathway	KEGG PATHWAY	mmu04922	1	105	0.0954946	0.175911	4932429P05Rik	http://www.genome.jp/kegg-bin/show_pathway?mmu04922/mmu:245509%09red
MMMDMMMM	Thyroid hormone signaling pathway	KEGG PATHWAY	mmu04919	1	118	0.106577	0.18651	Pln	http://www.genome.jp/kegg-bin/show_pathway?mmu04919/mmu:18821%09red
MMMDMMMM	Platelet activation	KEGG PATHWAY	mmu04611	1	125	0.11249	0.187483	Itga2	http://www.genome.jp/kegg-bin/show_pathway?mmu04611/mmu:16398%09red
MMMDMMMM	Oxytocin signaling pathway	KEGG PATHWAY	mmu04921	1	154	0.136583	0.217292	Cacng5	http://www.genome.jp/kegg-bin/show_pathway?mmu04921/mmu:140723%09red
MMMDMMMM	cGMP-PKG signaling pathway	KEGG PATHWAY	mmu04022	1	173	0.152022	0.222753	Pln	http://www.genome.jp/kegg-bin/show_pathway?mmu04022/mmu:18821%09red
MMMDMMMM	Phagosome	KEGG PATHWAY	mmu04145	1	181	0.158442	0.222753	Itga2	http://www.genome.jp/kegg-bin/show_pathway?mmu04145/mmu:16398%09red
MMMDMMMM	Metabolic pathways	KEGG PATHWAY	mmu01100	3	1494	0.167099	0.222753	Mgam|Pik3c2g|B3galt2	http://www.genome.jp/kegg-bin/show_pathway?mmu01100/mmu:26878%09red/mmu:18705%09red/mmu:232714%09red
MMMDMMMM	Calcium signaling pathway	KEGG PATHWAY	mmu04020	1	194	0.168774	0.222753	Pln	http://www.genome.jp/kegg-bin/show_pathway?mmu04020/mmu:18821%09red
MMMDMMMM	Focal adhesion	KEGG PATHWAY	mmu04510	1	199	0.172715	0.222753	Itga2	http://www.genome.jp/kegg-bin/show_pathway?mmu04510/mmu:16398%09red
MMMDMMMM	Proteoglycans in cancer	KEGG PATHWAY	mmu05205	1	206	0.178202	0.222753	Itga2	http://www.genome.jp/kegg-bin/show_pathway?mmu05205/mmu:16398%09red
MMMDMMMM	Regulation of actin cytoskeleton	KEGG PATHWAY	mmu04810	1	217	0.186753	0.225391	Itga2	http://www.genome.jp/kegg-bin/show_pathway?mmu04810/mmu:16398%09red
MMMDMMMM	MAPK signaling pathway	KEGG PATHWAY	mmu04010	1	294	0.244232	0.27737	Cacng5	http://www.genome.jp/kegg-bin/show_pathway?mmu04010/mmu:140723%09red
MMMDMMMM	Cytokine-cytokine receptor interaction	KEGG PATHWAY	mmu04060	1	296	0.245671	0.27737	Il31	http://www.genome.jp/kegg-bin/show_pathway?mmu04060/mmu:76399%09red
MMMDMMMM	Neuroactive ligand-receptor interaction	KEGG PATHWAY	mmu04080	1	348	0.282165	0.299576	Grid1	http://www.genome.jp/kegg-bin/show_pathway?mmu04080/mmu:14803%09red
MMMDMMMM	PI3K-Akt signaling pathway	KEGG PATHWAY	mmu04151	1	358	0.288983	0.299576	Itga2	http://www.genome.jp/kegg-bin/show_pathway?mmu04151/mmu:16398%09red
MMMDMMMM	Human papillomavirus infection	KEGG PATHWAY	mmu05165	1	361	0.291016	0.299576	Itga2	http://www.genome.jp/kegg-bin/show_pathway?mmu05165/mmu:16398%09red
MMMDMMMM	Pathways in cancer	KEGG PATHWAY	mmu05200	1	535	0.399751	0.399751	Itga2	http://www.genome.jp/kegg-bin/show_pathway?mmu05200/mmu:16398%09red
MMMDUMMM	PPAR signaling pathway	KEGG PATHWAY	mmu03320	2	87	0.00255861	0.0562895	Lpl|Adipoq	http://www.genome.jp/kegg-bin/show_pathway?mmu03320/mmu:11450%09red/mmu:16956%09red
MMMDUMMM	2-Oxocarboxylic acid metabolism	KEGG PATHWAY	mmu01210	1	19	0.0166743	0.124758	4933405O20Rik	http://www.genome.jp/kegg-bin/show_pathway?mmu01210/mmu:243996%09red
MMMDUMMM	Citrate cycle (TCA cycle)	KEGG PATHWAY	mmu00020	1	32	0.0273678	0.124758	4933405O20Rik	http://www.genome.jp/kegg-bin/show_pathway?mmu00020/mmu:243996%09red
MMMDUMMM	Nicotine addiction	KEGG PATHWAY	mmu05033	1	40	0.0338924	0.124758	Slc17a6	http://www.genome.jp/kegg-bin/show_pathway?mmu05033/mmu:140919%09red
MMMDUMMM	Type II diabetes mellitus	KEGG PATHWAY	mmu04930	1	48	0.0403745	0.124758	Adipoq	http://www.genome.jp/kegg-bin/show_pathway?mmu04930/mmu:11450%09red
MMMDUMMM	Cholesterol metabolism	KEGG PATHWAY	mmu04979	1	49	0.0411818	0.124758	Lpl	http://www.genome.jp/kegg-bin/show_pathway?mmu04979/mmu:16956%09red
MMMDUMMM	Glycerolipid metabolism	KEGG PATHWAY	mmu00561	1	61	0.0508182	0.124758	Lpl	http://www.genome.jp/kegg-bin/show_pathway?mmu00561/mmu:16956%09red
MMMDUMMM	Adipocytokine signaling pathway	KEGG PATHWAY	mmu04920	1	71	0.0587768	0.124758	Adipoq	http://www.genome.jp/kegg-bin/show_pathway?mmu04920/mmu:11450%09red
MMMDUMMM	Synaptic vesicle cycle	KEGG PATHWAY	mmu04721	1	77	0.0635209	0.124758	Slc17a6	http://www.genome.jp/kegg-bin/show_pathway?mmu04721/mmu:140919%09red
MMMDUMMM	Biosynthesis of amino acids	KEGG PATHWAY	mmu01230	1	78	0.0643094	0.124758	4933405O20Rik	http://www.genome.jp/kegg-bin/show_pathway?mmu01230/mmu:243996%09red
MMMDUMMM	Taste transduction	KEGG PATHWAY	mmu04742	1	88	0.0721583	0.124758	Kcnk5	http://www.genome.jp/kegg-bin/show_pathway?mmu04742/mmu:16529%09red
MMMDUMMM	Longevity regulating pathway	KEGG PATHWAY	mmu04211	1	90	0.0737205	0.124758	Adipoq	http://www.genome.jp/kegg-bin/show_pathway?mmu04211/mmu:11450%09red
MMMDUMMM	Protein digestion and absorption	KEGG PATHWAY	mmu04974	1	90	0.0737205	0.124758	Kcnk5	http://www.genome.jp/kegg-bin/show_pathway?mmu04974/mmu:16529%09red
MMMDUMMM	Glutamatergic synapse	KEGG PATHWAY	mmu04724	1	114	0.0922684	0.139434	Slc17a6	http://www.genome.jp/kegg-bin/show_pathway?mmu04724/mmu:140919%09red
MMMDUMMM	Carbon metabolism	KEGG PATHWAY	mmu01200	1	121	0.0976101	0.139434	4933405O20Rik	http://www.genome.jp/kegg-bin/show_pathway?mmu01200/mmu:243996%09red
MMMDUMMM	AMPK signaling pathway	KEGG PATHWAY	mmu04152	1	126	0.101407	0.139434	Adipoq	http://www.genome.jp/kegg-bin/show_pathway?mmu04152/mmu:11450%09red
MMMDUMMM	Retrograde endocannabinoid signaling	KEGG PATHWAY	mmu04723	1	150	0.119417	0.146862	Slc17a6	http://www.genome.jp/kegg-bin/show_pathway?mmu04723/mmu:140919%09red
MMMDUMMM	Non-alcoholic fatty liver disease (NAFLD)	KEGG PATHWAY	mmu04932	1	151	0.12016	0.146862	Adipoq	http://www.genome.jp/kegg-bin/show_pathway?mmu04932/mmu:11450%09red
MMMDUMMM	Cell adhesion molecules (CAMs)	KEGG PATHWAY	mmu04514	1	171	0.134889	0.151587	Vtcn1	http://www.genome.jp/kegg-bin/show_pathway?mmu04514/mmu:242122%09red
MMMDUMMM	Alzheimer disease	KEGG PATHWAY	mmu05010	1	175	0.137806	0.151587	Lpl	http://www.genome.jp/kegg-bin/show_pathway?mmu05010/mmu:16956%09red
MMMDUMMM	Neuroactive ligand-receptor interaction	KEGG PATHWAY	mmu04080	1	348	0.255242	0.267396	Pth2r	http://www.genome.jp/kegg-bin/show_pathway?mmu04080/mmu:213527%09red
MMMDUMMM	Metabolic pathways	KEGG PATHWAY	mmu01100	1	1494	0.722496	0.722496	4933405O20Rik	http://www.genome.jp/kegg-bin/show_pathway?mmu01100/mmu:243996%09red
MMMUDMMM	Neuroactive ligand-receptor interaction	KEGG PATHWAY	mmu04080	4	348	0.000141949	0.005536	Grin3a|Agtr1b|Nmbr|P2rx5	http://www.genome.jp/kegg-bin/show_pathway?mmu04080/mmu:11608%09red/mmu:18101%09red/mmu:94045%09red/mmu:242443%09red
MMMUDMMM	Renin-angiotensin system	KEGG PATHWAY	mmu04614	2	36	0.000386947	0.00754546	Agtr1b|Klk1b22	http://www.genome.jp/kegg-bin/show_pathway?mmu04614/mmu:11608%09red/mmu:13646%09red
MMMUDMMM	mRNA surveillance pathway	KEGG PATHWAY	mmu03015	2	96	0.00254318	0.0330613	Nxt2|Nxf7	http://www.genome.jp/kegg-bin/show_pathway?mmu03015/mmu:237082%09red/mmu:170722%09red
MMMUDMMM	Ribosome biogenesis in eukaryotes	KEGG PATHWAY	mmu03008	2	116	0.00365896	0.0356748	Nxt2|Nxf7	http://www.genome.jp/kegg-bin/show_pathway?mmu03008/mmu:237082%09red/mmu:170722%09red
MMMUDMMM	Influenza A	KEGG PATHWAY	mmu05164	2	164	0.0070971	0.0477514	Nxt2|Nxf7	http://www.genome.jp/kegg-bin/show_pathway?mmu05164/mmu:237082%09red/mmu:170722%09red
MMMUDMMM	RNA transport	KEGG PATHWAY	mmu03013	2	167	0.00734637	0.0477514	Nxt2|Nxf7	http://www.genome.jp/kegg-bin/show_pathway?mmu03013/mmu:237082%09red/mmu:170722%09red
MMMUDMMM	Calcium signaling pathway	KEGG PATHWAY	mmu04020	2	194	0.00976482	0.054404	Agtr1b|P2rx5	http://www.genome.jp/kegg-bin/show_pathway?mmu04020/mmu:11608%09red/mmu:94045%09red
MMMUDMMM	Glycosaminoglycan degradation	KEGG PATHWAY	mmu00531	1	21	0.0166237	0.0810406	Hyal4	http://www.genome.jp/kegg-bin/show_pathway?mmu00531/mmu:77042%09red
MMMUDMMM	Cytokine-cytokine receptor interaction	KEGG PATHWAY	mmu04060	2	296	0.0215582	0.0934187	Il20rb|Il16	http://www.genome.jp/kegg-bin/show_pathway?mmu04060/mmu:213208%09red/mmu:16170%09red
MMMUDMMM	Nicotine addiction	KEGG PATHWAY	mmu05033	1	40	0.0307656	0.119986	Grin3a	http://www.genome.jp/kegg-bin/show_pathway?mmu05033/mmu:242443%09red
MMMUDMMM	Cocaine addiction	KEGG PATHWAY	mmu05030	1	48	0.0366611	0.128687	Grin3a	http://www.genome.jp/kegg-bin/show_pathway?mmu05030/mmu:242443%09red
MMMUDMMM	Cysteine and methionine metabolism	KEGG PATHWAY	mmu00270	1	52	0.0395959	0.128687	Mat1a	http://www.genome.jp/kegg-bin/show_pathway?mmu00270/mmu:11720%09red
MMMUDMMM	Endocrine and other factor-regulated calcium reabsorption	KEGG PATHWAY	mmu04961	1	57	0.0432522	0.129757	Klk1b22	http://www.genome.jp/kegg-bin/show_pathway?mmu04961/mmu:13646%09red
MMMUDMMM	Amphetamine addiction	KEGG PATHWAY	mmu05031	1	68	0.0512489	0.131711	Grin3a	http://www.genome.jp/kegg-bin/show_pathway?mmu05031/mmu:242443%09red
MMMUDMMM	Cortisol synthesis and secretion	KEGG PATHWAY	mmu04927	1	69	0.0519726	0.131711	Agtr1b	http://www.genome.jp/kegg-bin/show_pathway?mmu04927/mmu:11608%09red
MMMUDMMM	Renin secretion	KEGG PATHWAY	mmu04924	1	76	0.0570241	0.131711	Agtr1b	http://www.genome.jp/kegg-bin/show_pathway?mmu04924/mmu:11608%09red
MMMUDMMM	Biosynthesis of amino acids	KEGG PATHWAY	mmu01230	1	78	0.0584625	0.131711	Mat1a	http://www.genome.jp/kegg-bin/show_pathway?mmu01230/mmu:11720%09red
MMMUDMMM	Complement and coagulation cascades	KEGG PATHWAY	mmu04610	1	88	0.0656232	0.131711	Itgax	http://www.genome.jp/kegg-bin/show_pathway?mmu04610/mmu:16411%09red
MMMUDMMM	Protein digestion and absorption	KEGG PATHWAY	mmu04974	1	90	0.0670491	0.131711	Cpb1	http://www.genome.jp/kegg-bin/show_pathway?mmu04974/mmu:76703%09red
MMMUDMMM	AGE-RAGE signaling pathway in diabetic complications	KEGG PATHWAY	mmu04933	1	101	0.0748536	0.131711	Agtr1b	http://www.genome.jp/kegg-bin/show_pathway?mmu04933/mmu:11608%09red
MMMUDMMM	Aldosterone synthesis and secretion	KEGG PATHWAY	mmu04925	1	102	0.0755599	0.131711	Agtr1b	http://www.genome.jp/kegg-bin/show_pathway?mmu04925/mmu:11608%09red
MMMUDMMM	Viral protein interaction with cytokine and cytokine receptor	KEGG PATHWAY	mmu04061	1	103	0.0762658	0.131711	Il20rb	http://www.genome.jp/kegg-bin/show_pathway?mmu04061/mmu:213208%09red
MMMUDMMM	Pancreatic secretion	KEGG PATHWAY	mmu04972	1	105	0.0776759	0.131711	Cpb1	http://www.genome.jp/kegg-bin/show_pathway?mmu04972/mmu:76703%09red
MMMUDMMM	Glutamatergic synapse	KEGG PATHWAY	mmu04724	1	114	0.0839958	0.136493	Grin3a	http://www.genome.jp/kegg-bin/show_pathway?mmu04724/mmu:242443%09red
MMMUDMMM	Apelin signaling pathway	KEGG PATHWAY	mmu04371	1	139	0.101333	0.153029	Agtr1b	http://www.genome.jp/kegg-bin/show_pathway?mmu04371/mmu:11608%09red
MMMUDMMM	Vascular smooth muscle contraction	KEGG PATHWAY	mmu04270	1	140	0.102019	0.153029	Agtr1b	http://www.genome.jp/kegg-bin/show_pathway?mmu04270/mmu:11608%09red
MMMUDMMM	Phospholipase D signaling pathway	KEGG PATHWAY	mmu04072	1	149	0.108178	0.153524	Agtr1b	http://www.genome.jp/kegg-bin/show_pathway?mmu04072/mmu:11608%09red
MMMUDMMM	Adrenergic signaling in cardiomyocytes	KEGG PATHWAY	mmu04261	1	152	0.110222	0.153524	Agtr1b	http://www.genome.jp/kegg-bin/show_pathway?mmu04261/mmu:11608%09red
MMMUDMMM	Cushing syndrome	KEGG PATHWAY	mmu04934	1	159	0.114973	0.154619	Agtr1b	http://www.genome.jp/kegg-bin/show_pathway?mmu04934/mmu:11608%09red
MMMUDMMM	Jak-STAT signaling pathway	KEGG PATHWAY	mmu04630	1	165	0.119027	0.154734	Il20rb	http://www.genome.jp/kegg-bin/show_pathway?mmu04630/mmu:213208%09red
MMMUDMMM	cGMP-PKG signaling pathway	KEGG PATHWAY	mmu04022	1	173	0.124403	0.155692	Agtr1b	http://www.genome.jp/kegg-bin/show_pathway?mmu04022/mmu:11608%09red
MMMUDMMM	Tuberculosis	KEGG PATHWAY	mmu05152	1	178	0.127747	0.155692	Itgax	http://www.genome.jp/kegg-bin/show_pathway?mmu05152/mmu:16411%09red
MMMUDMMM	Alcoholism	KEGG PATHWAY	mmu05034	1	199	0.141658	0.167414	Grin3a	http://www.genome.jp/kegg-bin/show_pathway?mmu05034/mmu:242443%09red
MMMUDMMM	cAMP signaling pathway	KEGG PATHWAY	mmu04024	1	213	0.150813	0.170944	Grin3a	http://www.genome.jp/kegg-bin/show_pathway?mmu04024/mmu:242443%09red
MMMUDMMM	Regulation of actin cytoskeleton	KEGG PATHWAY	mmu04810	1	217	0.153411	0.170944	Itgax	http://www.genome.jp/kegg-bin/show_pathway?mmu04810/mmu:16411%09red
MMMUDMMM	Herpes simplex virus 1 infection	KEGG PATHWAY	mmu05168	1	439	0.28618	0.310028	Nxf7	http://www.genome.jp/kegg-bin/show_pathway?mmu05168/mmu:170722%09red
MMMUDMMM	Metabolic pathways	KEGG PATHWAY	mmu01100	2	1494	0.316281	0.333377	Mat1a|Hyal4	http://www.genome.jp/kegg-bin/show_pathway?mmu01100/mmu:77042%09red/mmu:11720%09red
MMMUDMMM	Pathways in cancer	KEGG PATHWAY	mmu05200	1	535	0.337147	0.346019	Agtr1b	http://www.genome.jp/kegg-bin/show_pathway?mmu05200/mmu:11608%09red
MMMUDMMM	Olfactory transduction	KEGG PATHWAY	mmu04740	1	1134	0.584279	0.584279	Olfr1444	http://www.genome.jp/kegg-bin/show_pathway?mmu04740/mmu:258697%09red
MMMUMMMM	Cytokine-cytokine receptor interaction	KEGG PATHWAY	mmu04060	2	296	0.0116217	0.102476	Gm21586|Il31ra	http://www.genome.jp/kegg-bin/show_pathway?mmu04060/mmu:100862247%09red/mmu:218624%09red
MMMUMMMM	Nicotinate and nicotinamide metabolism	KEGG PATHWAY	mmu00760	1	36	0.0202147	0.102476	Nt5c1a	http://www.genome.jp/kegg-bin/show_pathway?mmu00760/mmu:230718%09red
MMMUMMMM	Olfactory transduction	KEGG PATHWAY	mmu04740	3	1134	0.0236484	0.102476	Olfr25|Olfr1564|Olfr1445	http://www.genome.jp/kegg-bin/show_pathway?mmu04740/mmu:18323%09red/mmu:258694%09red/mmu:100043474%09red
MMMUMMMM	Pyrimidine metabolism	KEGG PATHWAY	mmu00240	1	58	0.0320492	0.10369	Nt5c1a	http://www.genome.jp/kegg-bin/show_pathway?mmu00240/mmu:230718%09red
MMMUMMMM	RNA degradation	KEGG PATHWAY	mmu03018	1	83	0.0453321	0.10369	Lsm7	http://www.genome.jp/kegg-bin/show_pathway?mmu03018/mmu:66094%09red
MMMUMMMM	GnRH signaling pathway	KEGG PATHWAY	mmu04912	1	90	0.0490201	0.10369	Gnrh1	http://www.genome.jp/kegg-bin/show_pathway?mmu04912/mmu:14714%09red
MMMUMMMM	Viral protein interaction with cytokine and cytokine receptor	KEGG PATHWAY	mmu04061	1	103	0.0558333	0.10369	Gm21586	http://www.genome.jp/kegg-bin/show_pathway?mmu04061/mmu:100862247%09red
MMMUMMMM	Spliceosome	KEGG PATHWAY	mmu03040	1	133	0.0713791	0.105329	Lsm7	http://www.genome.jp/kegg-bin/show_pathway?mmu03040/mmu:66094%09red
MMMUMMMM	Purine metabolism	KEGG PATHWAY	mmu00230	1	136	0.0729202	0.105329	Nt5c1a	http://www.genome.jp/kegg-bin/show_pathway?mmu00230/mmu:230718%09red
MMMUMMMM	Wnt signaling pathway	KEGG PATHWAY	mmu04310	1	162	0.0861747	0.112027	Rnf43	http://www.genome.jp/kegg-bin/show_pathway?mmu04310/mmu:207742%09red
MMMUMMMM	Chemokine signaling pathway	KEGG PATHWAY	mmu04062	1	200	0.105222	0.124354	Gm21586	http://www.genome.jp/kegg-bin/show_pathway?mmu04062/mmu:100862247%09red
MMMUMMMM	Neuroactive ligand-receptor interaction	KEGG PATHWAY	mmu04080	1	348	0.175866	0.190521	Gnrh1	http://www.genome.jp/kegg-bin/show_pathway?mmu04080/mmu:14714%09red
MMMUMMMM	Metabolic pathways	KEGG PATHWAY	mmu01100	1	1494	0.568887	0.568887	Nt5c1a	http://www.genome.jp/kegg-bin/show_pathway?mmu01100/mmu:230718%09red
DDMMMMMM	MicroRNAs in cancer	KEGG PATHWAY	mmu05206	3	282	0.000176712	0.00812877	Ptgs2|St14|Erbb3	http://www.genome.jp/kegg-bin/show_pathway?mmu05206/mmu:13867%09red/mmu:19143%09red/mmu:19225%09red
DDMMMMMM	Estrogen signaling pathway	KEGG PATHWAY	mmu04915	2	134	0.00129022	0.0296751	Krt19|Krt18	http://www.genome.jp/kegg-bin/show_pathway?mmu04915/mmu:16669%09red/mmu:16668%09red
DDMMMMMM	Folate biosynthesis	KEGG PATHWAY	mmu00790	1	26	0.0105876	0.0759005	Akr1b7	http://www.genome.jp/kegg-bin/show_pathway?mmu00790/mmu:11997%09red
DDMMMMMM	Galactose metabolism	KEGG PATHWAY	mmu00052	1	32	0.0129261	0.0759005	Akr1b7	http://www.genome.jp/kegg-bin/show_pathway?mmu00052/mmu:11997%09red
DDMMMMMM	Pentose and glucuronate interconversions	KEGG PATHWAY	mmu00040	1	34	0.0137045	0.0759005	Akr1b7	http://www.genome.jp/kegg-bin/show_pathway?mmu00040/mmu:11997%09red
DDMMMMMM	Fructose and mannose metabolism	KEGG PATHWAY	mmu00051	1	35	0.0140935	0.0759005	Akr1b7	http://www.genome.jp/kegg-bin/show_pathway?mmu00051/mmu:11997%09red
DDMMMMMM	Regulation of lipolysis in adipocytes	KEGG PATHWAY	mmu04923	1	56	0.0222288	0.0759005	Ptgs2	http://www.genome.jp/kegg-bin/show_pathway?mmu04923/mmu:19225%09red
DDMMMMMM	Ovarian steroidogenesis	KEGG PATHWAY	mmu04913	1	57	0.0226146	0.0759005	Ptgs2	http://www.genome.jp/kegg-bin/show_pathway?mmu04913/mmu:19225%09red
DDMMMMMM	VEGF signaling pathway	KEGG PATHWAY	mmu04370	1	58	0.0230003	0.0759005	Ptgs2	http://www.genome.jp/kegg-bin/show_pathway?mmu04370/mmu:19225%09red
DDMMMMMM	Glycerolipid metabolism	KEGG PATHWAY	mmu00561	1	61	0.0241565	0.0759005	Akr1b7	http://www.genome.jp/kegg-bin/show_pathway?mmu00561/mmu:11997%09red
DDMMMMMM	Leishmaniasis	KEGG PATHWAY	mmu05140	1	67	0.0264651	0.0759005	Ptgs2	http://www.genome.jp/kegg-bin/show_pathway?mmu05140/mmu:19225%09red
DDMMMMMM	Drug metabolism - cytochrome P450	KEGG PATHWAY	mmu00982	1	68	0.0268494	0.0759005	Fmo2	http://www.genome.jp/kegg-bin/show_pathway?mmu00982/mmu:55990%09red
DDMMMMMM	EGFR tyrosine kinase inhibitor resistance	KEGG PATHWAY	mmu01521	1	80	0.0314496	0.0759005	Erbb3	http://www.genome.jp/kegg-bin/show_pathway?mmu01521/mmu:13867%09red
DDMMMMMM	ErbB signaling pathway	KEGG PATHWAY	mmu04012	1	84	0.0329785	0.0759005	Erbb3	http://www.genome.jp/kegg-bin/show_pathway?mmu04012/mmu:13867%09red
DDMMMMMM	Arachidonic acid metabolism	KEGG PATHWAY	mmu00590	1	89	0.0348864	0.0759005	Ptgs2	http://www.genome.jp/kegg-bin/show_pathway?mmu00590/mmu:19225%09red
DDMMMMMM	Progesterone-mediated oocyte maturation	KEGG PATHWAY	mmu04914	1	90	0.0352676	0.0759005	Cdh1	http://www.genome.jp/kegg-bin/show_pathway?mmu04914/mmu:56371%09red
DDMMMMMM	Protein digestion and absorption	KEGG PATHWAY	mmu04974	1	90	0.0352676	0.0759005	Col3a1	http://www.genome.jp/kegg-bin/show_pathway?mmu04974/mmu:12825%09red
DDMMMMMM	IL-17 signaling pathway	KEGG PATHWAY	mmu04657	1	91	0.0356486	0.0759005	Ptgs2	http://www.genome.jp/kegg-bin/show_pathway?mmu04657/mmu:19225%09red
DDMMMMMM	Small cell lung cancer	KEGG PATHWAY	mmu05222	1	92	0.0360295	0.0759005	Ptgs2	http://www.genome.jp/kegg-bin/show_pathway?mmu05222/mmu:19225%09red
DDMMMMMM	Chemical carcinogenesis	KEGG PATHWAY	mmu05204	1	94	0.0367909	0.0759005	Ptgs2	http://www.genome.jp/kegg-bin/show_pathway?mmu05204/mmu:19225%09red
DDMMMMMM	AGE-RAGE signaling pathway in diabetic complications	KEGG PATHWAY	mmu04933	1	101	0.0394512	0.0759005	Col3a1	http://www.genome.jp/kegg-bin/show_pathway?mmu04933/mmu:12825%09red
DDMMMMMM	Amoebiasis	KEGG PATHWAY	mmu05146	1	103	0.04021	0.0759005	Col3a1	http://www.genome.jp/kegg-bin/show_pathway?mmu05146/mmu:12825%09red
DDMMMMMM	NF-kappa B signaling pathway	KEGG PATHWAY	mmu04064	1	109	0.0424831	0.0759005	Ptgs2	http://www.genome.jp/kegg-bin/show_pathway?mmu04064/mmu:19225%09red
DDMMMMMM	C-type lectin receptor signaling pathway	KEGG PATHWAY	mmu04625	1	112	0.0436178	0.0759005	Ptgs2	http://www.genome.jp/kegg-bin/show_pathway?mmu04625/mmu:19225%09red
DDMMMMMM	TNF signaling pathway	KEGG PATHWAY	mmu04668	1	113	0.0439958	0.0759005	Ptgs2	http://www.genome.jp/kegg-bin/show_pathway?mmu04668/mmu:19225%09red
DDMMMMMM	Leukocyte transendothelial migration	KEGG PATHWAY	mmu04670	1	115	0.0447512	0.0759005	Cldn8	http://www.genome.jp/kegg-bin/show_pathway?mmu04670/mmu:54420%09red
DDMMMMMM	Cell cycle	KEGG PATHWAY	mmu04110	1	123	0.0477676	0.0759005	Cdh1	http://www.genome.jp/kegg-bin/show_pathway?mmu04110/mmu:56371%09red
DDMMMMMM	Platelet activation	KEGG PATHWAY	mmu04611	1	125	0.0485203	0.0759005	Col3a1	http://www.genome.jp/kegg-bin/show_pathway?mmu04611/mmu:12825%09red
DDMMMMMM	Relaxin signaling pathway	KEGG PATHWAY	mmu04926	1	131	0.050775	0.0759005	Col3a1	http://www.genome.jp/kegg-bin/show_pathway?mmu04926/mmu:12825%09red
DDMMMMMM	FoxO signaling pathway	KEGG PATHWAY	mmu04068	1	132	0.0511503	0.0759005	Fbxo32	http://www.genome.jp/kegg-bin/show_pathway?mmu04068/mmu:67731%09red
DDMMMMMM	Serotonergic synapse	KEGG PATHWAY	mmu04726	1	132	0.0511503	0.0759005	Ptgs2	http://www.genome.jp/kegg-bin/show_pathway?mmu04726/mmu:19225%09red
DDMMMMMM	Ubiquitin mediated proteolysis	KEGG PATHWAY	mmu04120	1	139	0.0537736	0.0772995	Cdh1	http://www.genome.jp/kegg-bin/show_pathway?mmu04120/mmu:56371%09red
DDMMMMMM	Retrograde endocannabinoid signaling	KEGG PATHWAY	mmu04723	1	150	0.0578822	0.080327	Ptgs2	http://www.genome.jp/kegg-bin/show_pathway?mmu04723/mmu:19225%09red
DDMMMMMM	Oxytocin signaling pathway	KEGG PATHWAY	mmu04921	1	154	0.0593721	0.080327	Ptgs2	http://www.genome.jp/kegg-bin/show_pathway?mmu04921/mmu:19225%09red
DDMMMMMM	Hepatitis C	KEGG PATHWAY	mmu05160	1	160	0.0616028	0.0809637	Cldn8	http://www.genome.jp/kegg-bin/show_pathway?mmu05160/mmu:54420%09red
DDMMMMMM	Tight junction	KEGG PATHWAY	mmu04530	1	167	0.0641991	0.0816559	Cldn8	http://www.genome.jp/kegg-bin/show_pathway?mmu04530/mmu:54420%09red
DDMMMMMM	Cell adhesion molecules (CAMs)	KEGG PATHWAY	mmu04514	1	171	0.0656797	0.0816559	Cldn8	http://www.genome.jp/kegg-bin/show_pathway?mmu04514/mmu:54420%09red
DDMMMMMM	Calcium signaling pathway	KEGG PATHWAY	mmu04020	1	194	0.0741507	0.0897614	Erbb3	http://www.genome.jp/kegg-bin/show_pathway?mmu04020/mmu:13867%09red
DDMMMMMM	Proteoglycans in cancer	KEGG PATHWAY	mmu05205	1	206	0.0785418	0.0926391	Erbb3	http://www.genome.jp/kegg-bin/show_pathway?mmu05205/mmu:13867%09red
DDMMMMMM	Kaposi sarcoma-associated herpesvirus infection	KEGG PATHWAY	mmu05167	1	217	0.08255	0.0949325	Ptgs2	http://www.genome.jp/kegg-bin/show_pathway?mmu05167/mmu:19225%09red
DDMMMMMM	Human cytomegalovirus infection	KEGG PATHWAY	mmu05163	1	256	0.0966299	0.108414	Ptgs2	http://www.genome.jp/kegg-bin/show_pathway?mmu05163/mmu:19225%09red
DDMMMMMM	MAPK signaling pathway	KEGG PATHWAY	mmu04010	1	294	0.110155	0.120645	Erbb3	http://www.genome.jp/kegg-bin/show_pathway?mmu04010/mmu:13867%09red
DDMMMMMM	Metabolic pathways	KEGG PATHWAY	mmu01100	2	1494	0.115617	0.123683	Ptgs2|Akr1b7	http://www.genome.jp/kegg-bin/show_pathway?mmu01100/mmu:11997%09red/mmu:19225%09red
DDMMMMMM	PI3K-Akt signaling pathway	KEGG PATHWAY	mmu04151	1	358	0.132507	0.136509	Erbb3	http://www.genome.jp/kegg-bin/show_pathway?mmu04151/mmu:13867%09red
DDMMMMMM	Human papillomavirus infection	KEGG PATHWAY	mmu05165	1	361	0.133541	0.136509	Ptgs2	http://www.genome.jp/kegg-bin/show_pathway?mmu05165/mmu:19225%09red
DDMMMMMM	Pathways in cancer	KEGG PATHWAY	mmu05200	1	535	0.191626	0.191626	Ptgs2	http://www.genome.jp/kegg-bin/show_pathway?mmu05200/mmu:19225%09red
MMMMDMMM	Cytokine-cytokine receptor interaction	KEGG PATHWAY	mmu04060	2	296	0.00382756	0.0153103	Inhba|Tnfrsf12a	http://www.genome.jp/kegg-bin/show_pathway?mmu04060/mmu:16323%09red/mmu:27279%09red
MMMMDMMM	TGF-beta signaling pathway	KEGG PATHWAY	mmu04350	1	95	0.0298504	0.0540994	Inhba	http://www.genome.jp/kegg-bin/show_pathway?mmu04350/mmu:16323%09red
MMMMDMMM	Signaling pathways regulating pluripotency of stem cells	KEGG PATHWAY	mmu04550	1	138	0.0429542	0.0540994	Inhba	http://www.genome.jp/kegg-bin/show_pathway?mmu04550/mmu:16323%09red
MMMMDMMM	Ribosome	KEGG PATHWAY	mmu03010	1	175	0.0540994	0.0540994	Mrps18c	http://www.genome.jp/kegg-bin/show_pathway?mmu03010/mmu:68735%09red
MMMMMMMD	Galactose metabolism	KEGG PATHWAY	mmu00052	1	32	0.0120698	0.0773293	Lct	http://www.genome.jp/kegg-bin/show_pathway?mmu00052/mmu:226413%09red
MMMMMMMD	Carbohydrate digestion and absorption	KEGG PATHWAY	mmu04973	1	43	0.0160629	0.0773293	Lct	http://www.genome.jp/kegg-bin/show_pathway?mmu04973/mmu:226413%09red
MMMMMMMD	RIG-I-like receptor signaling pathway	KEGG PATHWAY	mmu04622	1	68	0.0250824	0.0773293	Nlrx1	http://www.genome.jp/kegg-bin/show_pathway?mmu04622/mmu:270151%09red
MMMMMMMD	Prolactin signaling pathway	KEGG PATHWAY	mmu04917	1	72	0.0265184	0.0773293	Shc3	http://www.genome.jp/kegg-bin/show_pathway?mmu04917/mmu:20418%09red
MMMMMMMD	Bacterial invasion of epithelial cells	KEGG PATHWAY	mmu05100	1	74	0.0272357	0.0773293	Shc3	http://www.genome.jp/kegg-bin/show_pathway?mmu05100/mmu:20418%09red
MMMMMMMD	Glioma	KEGG PATHWAY	mmu05214	1	75	0.0275941	0.0773293	Shc3	http://www.genome.jp/kegg-bin/show_pathway?mmu05214/mmu:20418%09red
MMMMMMMD	Chronic myeloid leukemia	KEGG PATHWAY	mmu05220	1	76	0.0279524	0.0773293	Shc3	http://www.genome.jp/kegg-bin/show_pathway?mmu05220/mmu:20418%09red
MMMMMMMD	Synaptic vesicle cycle	KEGG PATHWAY	mmu04721	1	77	0.0283106	0.0773293	Slc6a1	http://www.genome.jp/kegg-bin/show_pathway?mmu04721/mmu:232333%09red
MMMMMMMD	EGFR tyrosine kinase inhibitor resistance	KEGG PATHWAY	mmu01521	1	80	0.0293845	0.0773293	Shc3	http://www.genome.jp/kegg-bin/show_pathway?mmu01521/mmu:20418%09red
MMMMMMMD	ErbB signaling pathway	KEGG PATHWAY	mmu04012	1	84	0.0308146	0.0773293	Shc3	http://www.genome.jp/kegg-bin/show_pathway?mmu04012/mmu:20418%09red
MMMMMMMD	GABAergic synapse	KEGG PATHWAY	mmu04727	1	90	0.0329561	0.0773293	Slc6a1	http://www.genome.jp/kegg-bin/show_pathway?mmu04727/mmu:232333%09red
MMMMMMMD	Endocrine resistance	KEGG PATHWAY	mmu01522	1	93	0.0340251	0.0773293	Shc3	http://www.genome.jp/kegg-bin/show_pathway?mmu01522/mmu:20418%09red
MMMMMMMD	Natural killer cell mediated cytotoxicity	KEGG PATHWAY	mmu04650	1	118	0.0428917	0.0773293	Shc3	http://www.genome.jp/kegg-bin/show_pathway?mmu04650/mmu:20418%09red
MMMMMMMD	Neurotrophin signaling pathway	KEGG PATHWAY	mmu04722	1	121	0.0439505	0.0773293	Shc3	http://www.genome.jp/kegg-bin/show_pathway?mmu04722/mmu:20418%09red
MMMMMMMD	Relaxin signaling pathway	KEGG PATHWAY	mmu04926	1	131	0.0474723	0.0773293	Shc3	http://www.genome.jp/kegg-bin/show_pathway?mmu04926/mmu:20418%09red
MMMMMMMD	Estrogen signaling pathway	KEGG PATHWAY	mmu04915	1	134	0.0485265	0.0773293	Shc3	http://www.genome.jp/kegg-bin/show_pathway?mmu04915/mmu:20418%09red
MMMMMMMD	Ubiquitin mediated proteolysis	KEGG PATHWAY	mmu04120	1	139	0.0502811	0.0773293	Cdc34b	http://www.genome.jp/kegg-bin/show_pathway?mmu04120/mmu:67615%09red
MMMMMMMD	Insulin signaling pathway	KEGG PATHWAY	mmu04910	1	140	0.0506316	0.0773293	Shc3	http://www.genome.jp/kegg-bin/show_pathway?mmu04910/mmu:20418%09red
MMMMMMMD	Breast cancer	KEGG PATHWAY	mmu05224	1	147	0.0530821	0.0773293	Shc3	http://www.genome.jp/kegg-bin/show_pathway?mmu05224/mmu:20418%09red
MMMMMMMD	Phospholipase D signaling pathway	KEGG PATHWAY	mmu04072	1	149	0.0537812	0.0773293	Shc3	http://www.genome.jp/kegg-bin/show_pathway?mmu04072/mmu:20418%09red
MMMMMMMD	Gastric cancer	KEGG PATHWAY	mmu05226	1	150	0.0541305	0.0773293	Shc3	http://www.genome.jp/kegg-bin/show_pathway?mmu05226/mmu:20418%09red
MMMMMMMD	Influenza A	KEGG PATHWAY	mmu05164	1	164	0.0590089	0.0801382	Nlrx1	http://www.genome.jp/kegg-bin/show_pathway?mmu05164/mmu:270151%09red
MMMMMMMD	Hepatocellular carcinoma	KEGG PATHWAY	mmu05225	1	171	0.0614393	0.0801382	Shc3	http://www.genome.jp/kegg-bin/show_pathway?mmu05225/mmu:20418%09red
MMMMMMMD	Focal adhesion	KEGG PATHWAY	mmu04510	1	199	0.0711028	0.0816713	Shc3	http://www.genome.jp/kegg-bin/show_pathway?mmu04510/mmu:20418%09red
MMMMMMMD	Alcoholism	KEGG PATHWAY	mmu05034	1	199	0.0711028	0.0816713	Shc3	http://www.genome.jp/kegg-bin/show_pathway?mmu05034/mmu:20418%09red
MMMMMMMD	Chemokine signaling pathway	KEGG PATHWAY	mmu04062	1	200	0.0714462	0.0816713	Shc3	http://www.genome.jp/kegg-bin/show_pathway?mmu04062/mmu:20418%09red
MMMMMMMD	NOD-like receptor signaling pathway	KEGG PATHWAY	mmu04621	1	206	0.0735042	0.0816713	Nlrx1	http://www.genome.jp/kegg-bin/show_pathway?mmu04621/mmu:270151%09red
MMMMMMMD	Thermogenesis	KEGG PATHWAY	mmu04714	1	232	0.0823732	0.0855649	Coa6	http://www.genome.jp/kegg-bin/show_pathway?mmu04714/mmu:67892%09red
MMMMMMMD	Ras signaling pathway	KEGG PATHWAY	mmu04014	1	233	0.0827128	0.0855649	Shc3	http://www.genome.jp/kegg-bin/show_pathway?mmu04014/mmu:20418%09red
MMMMMMMD	Metabolic pathways	KEGG PATHWAY	mmu01100	1	1494	0.429348	0.429348	Lct	http://www.genome.jp/kegg-bin/show_pathway?mmu01100/mmu:226413%09red
MMMMMDMM	Primary bile acid biosynthesis	KEGG PATHWAY	mmu00120	1	16	0.00579078	0.0454605	Cyp7a1	http://www.genome.jp/kegg-bin/show_pathway?mmu00120/mmu:13122%09red
MMMMMDMM	Protein export	KEGG PATHWAY	mmu03060	1	28	0.00985974	0.0454605	Srp54a	http://www.genome.jp/kegg-bin/show_pathway?mmu03060/mmu:24067%09red
MMMMMDMM	Metabolic pathways	KEGG PATHWAY	mmu01100	3	1494	0.0129111	0.0454605	Dglucy|Cyp2j13|Cyp7a1	http://www.genome.jp/kegg-bin/show_pathway?mmu01100/mmu:230459%09red/mmu:13122%09red/mmu:217830%09red
MMMMMDMM	Mineral absorption	KEGG PATHWAY	mmu04978	1	47	0.0162708	0.0454605	Trpv6	http://www.genome.jp/kegg-bin/show_pathway?mmu04978/mmu:64177%09red
MMMMMDMM	Cholesterol metabolism	KEGG PATHWAY	mmu04979	1	49	0.0169434	0.0454605	Cyp7a1	http://www.genome.jp/kegg-bin/show_pathway?mmu04979/mmu:13122%09red
MMMMMDMM	Linoleic acid metabolism	KEGG PATHWAY	mmu00591	1	50	0.0172796	0.0454605	Cyp2j13	http://www.genome.jp/kegg-bin/show_pathway?mmu00591/mmu:230459%09red
MMMMMDMM	Ovarian steroidogenesis	KEGG PATHWAY	mmu04913	1	57	0.0196297	0.0454605	Cyp2j13	http://www.genome.jp/kegg-bin/show_pathway?mmu04913/mmu:230459%09red
MMMMMDMM	Bile secretion	KEGG PATHWAY	mmu04976	1	72	0.0246481	0.0454605	Cyp7a1	http://www.genome.jp/kegg-bin/show_pathway?mmu04976/mmu:13122%09red
MMMMMDMM	Salivary secretion	KEGG PATHWAY	mmu04970	1	78	0.0266488	0.0454605	Trpv6	http://www.genome.jp/kegg-bin/show_pathway?mmu04970/mmu:64177%09red
MMMMMDMM	PPAR signaling pathway	KEGG PATHWAY	mmu03320	1	87	0.0296428	0.0454605	Cyp7a1	http://www.genome.jp/kegg-bin/show_pathway?mmu03320/mmu:13122%09red
MMMMMDMM	Arachidonic acid metabolism	KEGG PATHWAY	mmu00590	1	89	0.030307	0.0454605	Cyp2j13	http://www.genome.jp/kegg-bin/show_pathway?mmu00590/mmu:230459%09red
MMMMMDMM	Steroid hormone biosynthesis	KEGG PATHWAY	mmu00140	1	89	0.030307	0.0454605	Cyp7a1	http://www.genome.jp/kegg-bin/show_pathway?mmu00140/mmu:13122%09red
MMMMMDMM	Viral protein interaction with cytokine and cytokine receptor	KEGG PATHWAY	mmu04061	1	103	0.0349444	0.0483846	Gm13306	http://www.genome.jp/kegg-bin/show_pathway?mmu04061/mmu:100039863%09red
MMMMMDMM	Inflammatory mediator regulation of TRP channels	KEGG PATHWAY	mmu04750	1	127	0.0428468	0.0533827	Cyp2j13	http://www.genome.jp/kegg-bin/show_pathway?mmu04750/mmu:230459%09red
MMMMMDMM	Serotonergic synapse	KEGG PATHWAY	mmu04726	1	132	0.0444856	0.0533827	Cyp2j13	http://www.genome.jp/kegg-bin/show_pathway?mmu04726/mmu:230459%09red
MMMMMDMM	Chemokine signaling pathway	KEGG PATHWAY	mmu04062	1	200	0.0665175	0.0748322	Gm13306	http://www.genome.jp/kegg-bin/show_pathway?mmu04062/mmu:100039863%09red
MMMMMDMM	Cytokine-cytokine receptor interaction	KEGG PATHWAY	mmu04060	1	296	0.0968238	0.102519	Gm13306	http://www.genome.jp/kegg-bin/show_pathway?mmu04060/mmu:100039863%09red
MMMMMDMM	Olfactory transduction	KEGG PATHWAY	mmu04740	1	1134	0.325345	0.325345	Olfr690	http://www.genome.jp/kegg-bin/show_pathway?mmu04740/mmu:56860%09red
MMMMMMMU	Tuberculosis	KEGG PATHWAY	mmu05152	4	178	2.4285e-07	6.55695e-06	Coro1a|Ciita|Ctss|H2-Aa	http://www.genome.jp/kegg-bin/show_pathway?mmu05152/mmu:14960%09red/mmu:12721%09red/mmu:13040%09red/mmu:12265%09red
MMMMMMMU	Antigen processing and presentation	KEGG PATHWAY	mmu04612	3	91	3.15644e-06	4.2612e-05	Ciita|Ctss|H2-Aa	http://www.genome.jp/kegg-bin/show_pathway?mmu04612/mmu:14960%09red/mmu:13040%09red/mmu:12265%09red
MMMMMMMU	Phagosome	KEGG PATHWAY	mmu04145	3	181	2.367e-05	0.00021303	Coro1a|Ctss|H2-Aa	http://www.genome.jp/kegg-bin/show_pathway?mmu04145/mmu:14960%09red/mmu:12721%09red/mmu:13040%09red
MMMMMMMU	Th17 cell differentiation	KEGG PATHWAY	mmu04659	2	102	0.000479259	0.00289372	H2-Aa|Irf4	http://www.genome.jp/kegg-bin/show_pathway?mmu04659/mmu:14960%09red/mmu:16364%09red
MMMMMMMU	Toxoplasmosis	KEGG PATHWAY	mmu05145	2	108	0.000535874	0.00289372	Ciita|H2-Aa	http://www.genome.jp/kegg-bin/show_pathway?mmu05145/mmu:14960%09red/mmu:12265%09red
MMMMMMMU	Influenza A	KEGG PATHWAY	mmu05164	2	164	0.00121221	0.00507333	Ciita|H2-Aa	http://www.genome.jp/kegg-bin/show_pathway?mmu05164/mmu:14960%09red/mmu:12265%09red
MMMMMMMU	Cell adhesion molecules (CAMs)	KEGG PATHWAY	mmu04514	2	171	0.00131531	0.00507333	Sell|H2-Aa	http://www.genome.jp/kegg-bin/show_pathway?mmu04514/mmu:14960%09red/mmu:20343%09red
MMMMMMMU	Asthma	KEGG PATHWAY	mmu05310	1	25	0.00816653	0.027562	H2-Aa	http://www.genome.jp/kegg-bin/show_pathway?mmu05310/mmu:14960%09red
MMMMMMMU	Primary immunodeficiency	KEGG PATHWAY	mmu05340	1	36	0.0116032	0.0348095	Ciita	http://www.genome.jp/kegg-bin/show_pathway?mmu05340/mmu:12265%09red
MMMMMMMU	Intestinal immune network for IgA production	KEGG PATHWAY	mmu04672	1	43	0.0137844	0.0372179	H2-Aa	http://www.genome.jp/kegg-bin/show_pathway?mmu04672/mmu:14960%09red
MMMMMMMU	Inflammatory bowel disease (IBD)	KEGG PATHWAY	mmu05321	1	59	0.0187536	0.0387733	H2-Aa	http://www.genome.jp/kegg-bin/show_pathway?mmu05321/mmu:14960%09red
MMMMMMMU	Allograft rejection	KEGG PATHWAY	mmu05330	1	64	0.0203018	0.0387733	H2-Aa	http://www.genome.jp/kegg-bin/show_pathway?mmu05330/mmu:14960%09red
MMMMMMMU	Graft-versus-host disease	KEGG PATHWAY	mmu05332	1	65	0.0206111	0.0387733	H2-Aa	http://www.genome.jp/kegg-bin/show_pathway?mmu05332/mmu:14960%09red
MMMMMMMU	Leishmaniasis	KEGG PATHWAY	mmu05140	1	67	0.0212296	0.0387733	H2-Aa	http://www.genome.jp/kegg-bin/show_pathway?mmu05140/mmu:14960%09red
MMMMMMMU	Type I diabetes mellitus	KEGG PATHWAY	mmu04940	1	70	0.0221566	0.0387733	H2-Aa	http://www.genome.jp/kegg-bin/show_pathway?mmu04940/mmu:14960%09red
MMMMMMMU	Autoimmune thyroid disease	KEGG PATHWAY	mmu05320	1	79	0.0249328	0.0387733	H2-Aa	http://www.genome.jp/kegg-bin/show_pathway?mmu05320/mmu:14960%09red
MMMMMMMU	Rheumatoid arthritis	KEGG PATHWAY	mmu05323	1	84	0.026472	0.0387733	H2-Aa	http://www.genome.jp/kegg-bin/show_pathway?mmu05323/mmu:14960%09red
MMMMMMMU	Th1 and Th2 cell differentiation	KEGG PATHWAY	mmu04658	1	87	0.0273945	0.0387733	H2-Aa	http://www.genome.jp/kegg-bin/show_pathway?mmu04658/mmu:14960%09red
MMMMMMMU	Viral myocarditis	KEGG PATHWAY	mmu05416	1	89	0.028009	0.0387733	H2-Aa	http://www.genome.jp/kegg-bin/show_pathway?mmu05416/mmu:14960%09red
MMMMMMMU	Hematopoietic cell lineage	KEGG PATHWAY	mmu04640	1	95	0.0298504	0.0387733	H2-Aa	http://www.genome.jp/kegg-bin/show_pathway?mmu04640/mmu:14960%09red
MMMMMMMU	Staphylococcus aureus infection	KEGG PATHWAY	mmu05150	1	96	0.030157	0.0387733	H2-Aa	http://www.genome.jp/kegg-bin/show_pathway?mmu05150/mmu:14960%09red
MMMMMMMU	Lysosome	KEGG PATHWAY	mmu04142	1	124	0.0387058	0.0475026	Ctss	http://www.genome.jp/kegg-bin/show_pathway?mmu04142/mmu:13040%09red
MMMMMMMU	Apoptosis	KEGG PATHWAY	mmu04210	1	136	0.0423483	0.0497133	Ctss	http://www.genome.jp/kegg-bin/show_pathway?mmu04210/mmu:13040%09red
MMMMMMMU	Systemic lupus erythematosus	KEGG PATHWAY	mmu05322	1	143	0.0444673	0.0500257	H2-Aa	http://www.genome.jp/kegg-bin/show_pathway?mmu05322/mmu:14960%09red
MMMMMMMU	Epstein-Barr virus infection	KEGG PATHWAY	mmu05169	1	230	0.070447	0.0760827	H2-Aa	http://www.genome.jp/kegg-bin/show_pathway?mmu05169/mmu:14960%09red
MMMMMMMU	Human T-cell leukemia virus 1 infection	KEGG PATHWAY	mmu05166	1	246	0.0751537	0.0780443	H2-Aa	http://www.genome.jp/kegg-bin/show_pathway?mmu05166/mmu:14960%09red
MMMMMMMU	Herpes simplex virus 1 infection	KEGG PATHWAY	mmu05168	1	439	0.130234	0.130234	H2-Aa	http://www.genome.jp/kegg-bin/show_pathway?mmu05168/mmu:14960%09red
MMUMMMMM	Viral myocarditis	KEGG PATHWAY	hsa05416	1	60	0.0123662	0.0337347	Myh6	http://www.genome.jp/kegg-bin/show_pathway?hsa05416/hsa:4624%09red
MMUMMMMM	Cardiac muscle contraction	KEGG PATHWAY	hsa04260	1	86	0.0175962	0.0337347	Myh6	http://www.genome.jp/kegg-bin/show_pathway?hsa04260/hsa:4624%09red
MMUMMMMM	Hypertrophic cardiomyopathy (HCM)	KEGG PATHWAY	hsa05410	1	90	0.0183987	0.0337347	Myh6	http://www.genome.jp/kegg-bin/show_pathway?hsa05410/hsa:4624%09red
MMUMMMMM	Dilated cardiomyopathy (DCM)	KEGG PATHWAY	hsa05414	1	96	0.0196013	0.0337347	Myh6	http://www.genome.jp/kegg-bin/show_pathway?hsa05414/hsa:4624%09red
MMUMMMMM	Thyroid hormone signaling pathway	KEGG PATHWAY	hsa04919	1	119	0.0241994	0.0337347	Myh6	http://www.genome.jp/kegg-bin/show_pathway?hsa04919/hsa:4624%09red
MMUMMMMM	Adrenergic signaling in cardiomyocytes	KEGG PATHWAY	hsa04261	1	149	0.0301686	0.0337347	Myh6	http://www.genome.jp/kegg-bin/show_pathway?hsa04261/hsa:4624%09red
MMUMMMMM	cGMP-PKG signaling pathway	KEGG PATHWAY	hsa04022	1	167	0.0337347	0.0337347	Myh6	http://www.genome.jp/kegg-bin/show_pathway?hsa04022/hsa:4624%09red
MDMMUDMM	ABC transporters	KEGG PATHWAY	mmu02010	1	48	0.0115275	0.0347264	Abcb5	http://www.genome.jp/kegg-bin/show_pathway?mmu02010/mmu:77706%09red
MDMMUDMM	Regulation of lipolysis in adipocytes	KEGG PATHWAY	mmu04923	1	56	0.0133983	0.0347264	Npy	http://www.genome.jp/kegg-bin/show_pathway?mmu04923/mmu:109648%09red
MDMMUDMM	Glutathione metabolism	KEGG PATHWAY	mmu00480	1	64	0.0152659	0.0347264	Gpx3	http://www.genome.jp/kegg-bin/show_pathway?mmu00480/mmu:14778%09red
MDMMUDMM	Adipocytokine signaling pathway	KEGG PATHWAY	mmu04920	1	71	0.0168975	0.0347264	Npy	http://www.genome.jp/kegg-bin/show_pathway?mmu04920/mmu:109648%09red
MDMMUDMM	Thyroid hormone synthesis	KEGG PATHWAY	mmu04918	1	73	0.0173632	0.0347264	Gpx3	http://www.genome.jp/kegg-bin/show_pathway?mmu04918/mmu:14778%09red
MDMMUDMM	Arachidonic acid metabolism	KEGG PATHWAY	mmu00590	1	89	0.021082	0.0351367	Gpx3	http://www.genome.jp/kegg-bin/show_pathway?mmu00590/mmu:14778%09red
MDMMUDMM	Alcoholism	KEGG PATHWAY	mmu05034	1	199	0.0463118	0.0618512	Npy	http://www.genome.jp/kegg-bin/show_pathway?mmu05034/mmu:109648%09red
MDMMUDMM	cAMP signaling pathway	KEGG PATHWAY	mmu04024	1	213	0.049481	0.0618512	Npy	http://www.genome.jp/kegg-bin/show_pathway?mmu04024/mmu:109648%09red
MDMMUDMM	Neuroactive ligand-receptor interaction	KEGG PATHWAY	mmu04080	1	348	0.0795644	0.0884049	Npy	http://www.genome.jp/kegg-bin/show_pathway?mmu04080/mmu:109648%09red
MDMMUDMM	Metabolic pathways	KEGG PATHWAY	mmu01100	1	1494	0.302778	0.302778	Gpx3	http://www.genome.jp/kegg-bin/show_pathway?mmu01100/mmu:14778%09red
MUMMMMMM	IL-17 signaling pathway	KEGG PATHWAY	mmu04657	1	91	0.0144166	0.0288332	Il17rb	http://www.genome.jp/kegg-bin/show_pathway?mmu04657/mmu:50905%09red
MUMMMMMM	Cytokine-cytokine receptor interaction	KEGG PATHWAY	mmu04060	1	296	0.0459186	0.0459186	Il17rb	http://www.genome.jp/kegg-bin/show_pathway?mmu04060/mmu:50905%09red
MMMMMMUM	Regulation of lipolysis in adipocytes	KEGG PATHWAY	mmu04923	1	56	0.00895259	0.0275869	Plin1	http://www.genome.jp/kegg-bin/show_pathway?mmu04923/mmu:103968%09red
MMMMMMUM	PPAR signaling pathway	KEGG PATHWAY	mmu03320	1	87	0.0137934	0.0275869	Plin1	http://www.genome.jp/kegg-bin/show_pathway?mmu03320/mmu:103968%09red
MMMMMMUM	Apelin signaling pathway	KEGG PATHWAY	mmu04371	1	139	0.0218693	0.0291591	Plin1	http://www.genome.jp/kegg-bin/show_pathway?mmu04371/mmu:103968%09red
MMMMMMUM	Thermogenesis	KEGG PATHWAY	mmu04714	1	232	0.0361753	0.0361753	Plin1	http://www.genome.jp/kegg-bin/show_pathway?mmu04714/mmu:103968%09red
MMMMMUMM	Arachidonic acid metabolism	KEGG PATHWAY	mmu00590	1	89	0.0141051	0.0223257	Cyp2b23	http://www.genome.jp/kegg-bin/show_pathway?mmu00590/mmu:243881%09red
MMMMMUMM	Steroid hormone biosynthesis	KEGG PATHWAY	mmu00140	1	89	0.0141051	0.0223257	Cyp2b23	http://www.genome.jp/kegg-bin/show_pathway?mmu00140/mmu:243881%09red
MMMMMUMM	Retinol metabolism	KEGG PATHWAY	mmu00830	1	91	0.0144166	0.0223257	Cyp2b23	http://www.genome.jp/kegg-bin/show_pathway?mmu00830/mmu:243881%09red
MMMMMUMM	Chemical carcinogenesis	KEGG PATHWAY	mmu05204	1	94	0.0148838	0.0223257	Cyp2b23	http://www.genome.jp/kegg-bin/show_pathway?mmu05204/mmu:243881%09red
MMMMMUMM	Herpes simplex virus 1 infection	KEGG PATHWAY	mmu05168	1	439	0.0673926	0.0808712	Pilra	http://www.genome.jp/kegg-bin/show_pathway?mmu05168/mmu:231805%09red
MMMMMUMM	Metabolic pathways	KEGG PATHWAY	mmu01100	1	1494	0.213721	0.213721	Cyp2b23	http://www.genome.jp/kegg-bin/show_pathway?mmu01100/mmu:243881%09red
MMDMMMMM	Neuroactive ligand-receptor interaction	KEGG PATHWAY	mmu04080	2	348	0.00123431	0.0132323	C3ar1|Fshr	http://www.genome.jp/kegg-bin/show_pathway?mmu04080/mmu:12267%09red/mmu:14309%09red
MMDMMMMM	Taurine and hypotaurine metabolism	KEGG PATHWAY	mmu00430	1	11	0.00189033	0.0132323	Gad1	http://www.genome.jp/kegg-bin/show_pathway?mmu00430/mmu:14415%09red
MMDMMMMM	Butanoate metabolism	KEGG PATHWAY	mmu00650	1	27	0.00440615	0.0171716	Gad1	http://www.genome.jp/kegg-bin/show_pathway?mmu00650/mmu:14415%09red
MMDMMMMM	beta-Alanine metabolism	KEGG PATHWAY	mmu00410	1	34	0.00550515	0.0171716	Gad1	http://www.genome.jp/kegg-bin/show_pathway?mmu00410/mmu:14415%09red
MMDMMMMM	Alanine	aspartate and glutamate metabolism	KEGG PATHWAY	mmu00250	1	38	0.0061327	0.0171716	Gad1
MMDMMMMM	Ovarian steroidogenesis	KEGG PATHWAY	mmu04913	1	57	0.00910905	0.0212545	Fshr	http://www.genome.jp/kegg-bin/show_pathway?mmu04913/mmu:14309%09red
MMDMMMMM	Type I diabetes mellitus	KEGG PATHWAY	mmu04940	1	70	0.0111412	0.0212732	Gad1	http://www.genome.jp/kegg-bin/show_pathway?mmu04940/mmu:14415%09red
MMDMMMMM	Complement and coagulation cascades	KEGG PATHWAY	mmu04610	1	88	0.0139493	0.0212732	C3ar1	http://www.genome.jp/kegg-bin/show_pathway?mmu04610/mmu:12267%09red
MMDMMMMM	GABAergic synapse	KEGG PATHWAY	mmu04727	1	90	0.0142609	0.0212732	Gad1	http://www.genome.jp/kegg-bin/show_pathway?mmu04727/mmu:14415%09red
MMDMMMMM	Staphylococcus aureus infection	KEGG PATHWAY	mmu05150	1	96	0.0151951	0.0212732	C3ar1	http://www.genome.jp/kegg-bin/show_pathway?mmu05150/mmu:12267%09red
MMDMMMMM	NOD-like receptor signaling pathway	KEGG PATHWAY	mmu04621	1	206	0.0321934	0.0388113	Nlrp12	http://www.genome.jp/kegg-bin/show_pathway?mmu04621/mmu:378425%09red
MMDMMMMM	cAMP signaling pathway	KEGG PATHWAY	mmu04024	1	213	0.0332668	0.0388113	Fshr	http://www.genome.jp/kegg-bin/show_pathway?mmu04024/mmu:14309%09red
MMDMMMMM	Olfactory transduction	KEGG PATHWAY	mmu04740	1	1134	0.166113	0.178891	Olfr715b	http://www.genome.jp/kegg-bin/show_pathway?mmu04740/mmu:384732%09red
MMDMMMMM	Metabolic pathways	KEGG PATHWAY	mmu01100	1	1494	0.213721	0.213721	Gad1	http://www.genome.jp/kegg-bin/show_pathway?mmu01100/mmu:14415%09red
MDMMMDMM	\	\	\	\	\	\	\	\	\
MDDMUDMM	\	\	\	\	\	\	\	\	\
MMMMMMDM	\	\	\	\	\	\	\	\	\
MUMDMMMM	\	\	\	\	\	\	\	\	\
MDDUUDMM	\	\	\	\	\	\	\	\	\
MUMMMMMU	\	\	\	\	\	\	\	\	\
UUMMMMMM	\	\	\	\	\	\	\	\	\
DMMDUDMM	\	\	\	\	\	\	\	\	\
DDMMMDMM	\	\	\	\	\	\	\	\	\
DMMMUMMM	\	\	\	\	\	\	\	\	\
DMMMMDMM	\	\	\	\	\	\	\	\	\
DMMMDMMM	\	\	\	\	\	\	\	\	\
DMMMMMMU	\	\	\	\	\	\	\	\	\
MMMMUDMM	\	\	\	\	\	\	\	\	\
DMMDMDMM	\	\	\	\	\	\	\	\	\
DMDMMMMM	\	\	\	\	\	\	\	\	\
MUMUMMMM	\	\	\	\	\	\	\	\	\
DDUMDMMM	\	\	\	\	\	\	\	\	\
MDMMUMMM	\	\	\	\	\	\	\	\	\
MDDUUDDM	\	\	\	\	\	\	\	\	\
DMMDUMMM	\	\	\	\	\	\	\	\	\
DMUDMMMM	\	\	\	\	\	\	\	\	\
DDDUUDMM	\	\	\	\	\	\	\	\	\
MDDUMDMM	\	\	\	\	\	\	\	\	\
MMMMMMUD	\	\	\	\	\	\	\	\	\
UMMDMMMM	\	\	\	\	\	\	\	\	\
MMMMMUDM	\	\	\	\	\	\	\	\	\
UMMDUMMM	\	\	\	\	\	\	\	\	\
DMMUMMMM	\	\	\	\	\	\	\	\	\
UUMMDMMM	\	\	\	\	\	\	\	\	\
DDMMMMMU	\	\	\	\	\	\	\	\	\
UUMUMMMM	\	\	\	\	\	\	\	\	\
MMMUMMMD	\	\	\	\	\	\	\	\	\
DMMMMMDU	\	\	\	\	\	\	\	\	\
MUDMMMMM	\	\	\	\	\	\	\	\	\
MMMMMDUM	\	\	\	\	\	\	\	\	\
MMUMUMMM	\	\	\	\	\	\	\	\	\
