# Supplementary material for: Multiple transcriptome analyses reveal mouse testis developmental dynamics
Source: BMC Genomics. 2024 Apr 22;25:395. doi: 10.1186/s12864-024-10298-y (PMC11036721; doi:10.1186/s12864-024-10298-y)
Supplement: Supplementary file 4 — Supplementary Material 4 [file 12864_2024_10298_MOESM4_ESM.xlsx]

## Sheet: Supplementary Material 5
Supplementary Material 5. The lncRNA expression values in the testes of developing mice.
ID	w3	w4	w5	w6	w7	w8	w9	w10	w11
ENSMUST00000192673	0	0	0	0	0	0	0	0.04124	0
ENSMUST00000207022	0.994027	0.519457	0.610581	0.791722	0.218889	1.02582	0.685591	0.867178	0.873508
ENSMUST00000207028	0	0.25802	0	0.10936	0	0.016185	0	0	0
ENSMUST00000207029	2.0676	1.46229	2.32065	1.55037	1.631	2.76688	2.05405	1.54307	2.21214
ENSMUST00000228418	0.137682	0	0	0.004694	0.223556	0.338247	0.003611	0.008058	0.329754
ENSMUST00000228411	0	0	0	0.030464	0	0	0	0	0
ENSMUST00000198028	0	0	0.159275	0.050628	0	0	0	0	0
ENSMUST00000198021	0.545524	0.252948	0.166431	0.198818	0.206132	0.318678	0.188365	0.318005	0.347035
ENSMUST00000215845	0	0	0	0	0.113259	0	0	0.201915	0.031812
ENSMUST00000215840	2.27401	1.59887	1.60571	1.20283	1.55265	1.30815	0.990826	0.872103	1.46882
ENSMUST00000215849	0.46722	0.819375	0.665968	0.773607	0.607819	0.930243	1.10698	1.00079	0.770097
ENSMUST00000214714	0	0	0	0	0	0	0	0	0
ENSMUST00000214717	0	0	0.011228	0	0	0.036101	0	0	0.032371
ENSMUST00000214710	0.520741	0.080824	0	0	0.141879	0	0	0	0
ENSMUST00000199378	0	0	0	0	0	0	0	0	0
ENSMUST00000199375	1.33397	1.15765	1.1369	0.939727	1.0456	0.959002	0.74296	0.863993	0.986866
ENSMUST00000195507	0	0	0	0	0	0	0	0	0
ENSMUST00000195506	0.090067	0.819844	0.090773	0.172415	0.162952	0.033812	0.195757	0.492605	0.180298
ENSMUST00000195501	2.07103	1.15517	1.51773	1.09266	1.37566	1.15986	0.900978	1.14241	1.0828
ENSMUST00000195500	2.05815	1.34947	1.53518	1.08046	1.57829	1.2919	0.962255	1.4215	1.04977
ENSMUST00000195509	1.39164	1.37708	0.97351	0.674919	1.16495	0.978216	1.00833	0.885834	0.838392
ENSMUST00000195508	1.49403	1.28796	1.96586	3.06582	4.45762	3.21119	2.31759	3.04999	1.68803
ENSMUST00000153228	0	0	0	0.071178	0	0.145123	0	0	0
ENSMUST00000237379	0	0.106833	0.035733	0.171514	0	0.072217	0	0.142677	0.075698
ENSMUST00000237374	0	0	0	0	0	0	0	0.01314	0
ENSMUST00000237370	1.17029	0.691086	0.592795	0.780637	0.496881	0.854261	0.64758	0.525551	0.689233
MSTRG.2322.1	1.85913	1.52536	1.57691	1.49568	1.75051	1.60255	0.927808	1.43176	1.37833
ENSMUST00000150754	0	0	0	0	0	0	0	0	0
MSTRG.4825.1	0	0.002609	0.001964	0.00358	0.002198	0.001152	0.003974	0.008175	0.009093
ENSMUST00000185226	3.10542	11.9048	8.30143	9.67002	7.55408	9.69763	10.7257	9.21013	12.182
ENSMUST00000185222	0.005581	0	0	0	0	0	0	0	0
ENSMUST00000185221	0	0	0	0	0	0	0	0	0
ENSMUST00000236423	0.122113	0.052266	0.068576	0	0.05588	0.100336	0.046066	0.070586	0
ENSMUST00000236420	0	0.011734	0.000101	0.000162	0.004852	9e-06	0.014123	0.005376	0.000165
ENSMUST00000236428	0	0.001323	0	0	0	0	0	0	0
MSTRG.2669.1	2.67833	1.44579	1.30059	1.06095	1.42637	1.1669	0.954298	1.1705	1.24541
ENSMUST00000031863	0.095382	0.087433	0.233295	0.044584	0.096202	0.181751	0.14977	0.488601	0.111142
MSTRG.6970.1	0	0	0	0	0	0	0.540846	0	0
ENSMUST00000232428	0.004344	0.685628	0.329158	0.60853	0.080702	0.60741	0.384737	0.983391	0.377124
ENSMUST00000232426	0.071775	0	0.081627	0	0.599412	0	0	0	0.215413
ENSMUST00000186595	0.018584	0	0	0	0.018097	0	0	0	0
ENSMUST00000186596	0.032727	0	0	0.01308	0.012284	0.026602	0.007226	0	0
ENSMUST00000186597	2.50188	3.24244	3.892	3.9751	4.49824	3.08086	3.60989	4.37718	3.42507
ENSMUST00000186590	0	0	0	0	0	0	0	0	0
ENSMUST00000181064	0.025416	0.047972	0	0.099721	0.025969	0.040396	0	0	0
ENSMUST00000181067	0	0	0	0	0	0.023731	0	0	0
ENSMUST00000181066	0.286196	0.29252	0.399637	0.185979	0.053702	0.215053	0.163951	0.3647	0.178028
ENSMUST00000181060	0	0	0.584098	0.108643	0.123101	0.207991	0.262753	0.261314	0.301012
ENSMUST00000160604	0	0	0	0	0	0	0	0	0
ENSMUST00000160605	0	0	0	0	0	0	0	0	0
MSTRG.25032.9	0	0.055011	0	0	0.10201	0.171746	0	0.170735	0.14487
ENSMUST00000187889	0	0	0	0	0	0	0	0	0
ENSMUST00000187884	0	0	0.036834	0	0	0.032233	0	0	0.074584
ENSMUST00000187887	0	0	0	0	0	0	0	0	0
ENSMUST00000187880	0.13668	0.261965	0.179321	0.12558	0.081059	0.113676	0.146426	0.130545	0.055603
ENSMUST00000187882	0	0	0	0	0	0	0	0	0
ENSMUST00000138137	0	0.035841	0	0.023432	0	0	0	0.0135	0
ENSMUST00000138136	0.469621	0.097181	0	0.069264	0.157882	0.186475	0.120428	0.209379	0.09931
MSTRG.26589.4	0.416863	0.761098	0.958696	0.582391	0.609828	1.16392	0.712212	1.0194	0.714521
MSTRG.26589.1	0.149058	0.757514	0.329191	1.22205	0.694822	1.2999	1.23894	1.45911	0.750611
MSTRG.26589.2	0.608657	1.19057	0.682601	1.05587	0.518389	1.04041	0.340418	1.50691	1.47061
MSTRG.26589.3	0	0.415208	0.292559	0.222598	0.171399	0.073733	0.733949	0.170301	0.353433
ENSMUST00000139667	0.160846	0.310178	0.115013	0.084101	0.050542	0.203292	0.163516	0.361145	0.358973
ENSMUST00000062557	0.507479	1.18864	1.43624	1.01983	1.14066	0.806073	1.24529	1.28133	1.5318
ENSMUST00000227187	1.31797	1.36819	1.19381	1.22115	0.993322	1.78115	1.16059	0.810571	0.618472
ENSMUST00000227185	0.091945	0.071189	0	0	0.003217	0	0	0.00368	0
ENSMUST00000227182	0	0	0	0	0	0	0	0	0
ENSMUST00000204200	0.163016	0	0	0	0	0	0	0.018894	0
MSTRG.20271.1	0.119458	0.373103	0.359659	0.68247	0.275664	0.700083	0.39936	0.276722	1.68636
ENSMUST00000211122	0	0	0	0	0	0	0	0	0
ENSMUST00000211126	0	0	0	0	0	0	0	0	0
MSTRG.5484.1	0.727348	1.71985	1.19166	1.48219	0.93967	1.92427	1.16887	1.53414	1.32221
ENSMUST00000152867	0.05189	0.025443	0.104686	0.035476	0.060026	0.066005	0.088797	0.082756	0.049931
ENSMUST00000152863	0	0.122905	0	0	0	0.093723	0.053734	0	0
ENSMUST00000187055	0	0	0	0	0	0.003106	0	0	0
ENSMUST00000219355	0	0	0.448985	0.360806	0.421192	0	0.151046	0.254505	0
ENSMUST00000219353	0.085658	0	0	0	0.057036	0	0	0	0
ENSMUST00000205157	0.618761	0.50389	0.367859	0.28257	0.413447	0.255724	0.221858	0.238428	0.402101
ENSMUST00000205150	0.107901	0	0	0	0	0	0.062431	0	0.028617
ENSMUST00000205153	0	0	0	0	0	0	0	0	0
ENSMUST00000192999	0.545758	0	0.026067	0.013403	0.021777	0.014372	0.068345	0	0
ENSMUST00000192994	1.02696	0.632545	0.78116	0.511633	0.413457	0.374239	0.44369	0.319564	0.417145
ENSMUST00000192997	0.41977	0.053177	0.115737	0.067375	0.062402	0.112175	0.0624	0.134561	0.061486
ENSMUST00000192996	0.156097	0.087924	0.162209	0.445571	0.218368	0.284606	0.050815	0.135311	0.162377
ENSMUST00000192993	0.107554	0.033653	0.044961	0.034346	0.050825	0.029101	0.079104	0.008467	0.020602
ENSMUST00000177591	0.922017	0.200504	0.106424	0.139226	0.134607	0.100462	0.411054	0.25927	0.578311
MSTRG.18789.2	0	1.2725	0.575644	0	0	0	0	0	0
MSTRG.18789.1	2.66223	1.28087	1.75796	1.78157	2.29661	1.67656	1.62412	1.53576	2.11764
ENSMUST00000145773	0	0.045533	0	0	0	0	0	0	0
ENSMUST00000218404	0	0.059031	0.049328	0.022612	0.060639	0.019739	0.039673	0.073383	0
ENSMUST00000210658	0	0	0.202552	0	0.050635	0	0	0	0.022495
ENSMUST00000210653	0.20497	0.329762	0.145276	0.328225	0.288662	0.234272	0.108207	0.107634	0.452686
ENSMUST00000210654	0.074927	0.413519	0.383636	0.475195	0.292385	0.466266	0.561069	0.443393	0.329975
MSTRG.14513.2	0.145327	0.294592	1.32443	0.253697	0.364346	0.318368	0.141949	0.539205	0
MSTRG.14513.3	0	0	0	0.296714	0	0	0	0	0
ENSMUST00000144828	0.584168	1.49569	1.68494	1.47535	0.590922	1.40926	1.4378	1.34554	1.51287
ENSMUST00000144822	0	0	0	0.000924	0	0.001879	0.000784	0.016226	0
MSTRG.14607.1	1.69762	1.18681	1.46386	1.46885	1.14403	1.3521	1.4489	1.02838	1.22419
ENSMUST00000195079	0.023401	0	0	0	0	0	0	0.030713	0
ENSMUST00000195074	0	0	0	0	0	0	0	0	0
ENSMUST00000195071	0	0	0	0	0	0	0	0	0
ENSMUST00000195070	0	0	0	0.060028	0	0	0	0.055551	0
ENSMUST00000210900	0.415505	1.35184	0.706928	1.25297	0.643516	1.67029	1.14645	1.80174	1.78
ENSMUST00000154854	1.75536	3.00044	3.06791	2.70883	2.59705	3.04868	3.79689	2.34951	2.346
ENSMUST00000200331	0	0	0	0	0	0	0	0	0
ENSMUST00000163627	0.902616	0.521773	0.207841	0.896212	1.00787	0.707269	0.605345	0.400943	1.14875
ENSMUST00000114080	0.294526	0.114238	0	0.170147	0	0	0	0.176188	0
ENSMUST00000144018	0	0	0	0	0.008967	0	0	0	0
ENSMUST00000144017	0.822567	0.292869	0.133721	0.579802	0.811786	1.10414	1.43135	1.2184	0.735267
ENSMUST00000197004	0	0	0	0	0.068655	0.07771	0.116709	0	0.056663
ENSMUST00000197000	0.967414	0.776624	0.416005	0.712276	0.643754	1.06179	0.427269	0.390354	0.949029
ENSMUST00000197001	0.046318	0.154492	0.286375	0.137864	0.163057	0.072692	0.092943	0.226173	0.320679
MSTRG.12321.1	0.692824	1.89492	2.56834	2.13728	1.5842	2.57785	1.92999	2.58059	1.92682
MSTRG.15116.1	0	0	0.032964	0.121159	0.027081	0.205023	0	0.070101	0
MSTRG.29095.5	0.293142	0.699293	0.541976	0.389306	0.353005	0.514423	0.518233	0.678908	0.635002
MSTRG.29095.4	0.608098	1.00679	1.05453	1.58037	1.3944	1.75006	0.965262	1.5913	1.74304
MSTRG.29095.3	1.53424	3.15941	1.90285	1.73255	1.63304	2.74118	1.69531	3.49383	2.90817
MSTRG.29095.2	0.696778	0.771695	0.782593	1.19231	0.286884	1.03686	1.59857	0.619326	0.948198
MSTRG.29095.1	0.609733	2.54614	1.21956	2.22252	1.29755	1.60187	1.87057	2.24912	2.33399
MSTRG.23685.1	1.24589	1.31102	1.60195	0.970509	1.21656	1.00168	1.10793	1.56731	1.30249
MSTRG.26513.1	0.328196	0.756442	0.170001	1.24587	0.519069	0.412969	1.02704	1.81785	0.352527
ENSMUST00000188564	0	0	0	0	0	0	0	0	0
ENSMUST00000129149	0.604678	0.028484	0.277657	0.234259	0.029241	0.016363	0.461775	0	0
ENSMUST00000186656	0	0	0	0	0	0	0	0	0
ENSMUST00000129146	0	0.034663	0.022943	0	0	0	0	0.067148	0.050268
MSTRG.7290.1	0	0	0	0.006452	0.000437	3e-05	0.00204	0.00191	0
MSTRG.4184.2	0.118439	0.954036	1.59333	1.07553	0.101512	0.599721	0.071134	1.22942	0.488849
MSTRG.4184.1	1.0478	0.116866	0.017412	0.278313	1.04643	0.349046	1.33418	0.017078	0.615902
MSTRG.9956.1	3.013	2.07296	1.93212	2.1889	4.23333	2.29603	2.12689	1.92268	1.99886
ENSMUST00000128235	0	0	0	0	0	0	0	0	0
MSTRG.16228.1	0.739813	1.46297	2.12458	0.825591	0.440615	1.17561	0.89151	1.71778	1.51054
ENSMUST00000100944	0	0	0.078853	0.083176	0.056518	0	0.036438	0.098616	0.14807
ENSMUST00000130240	0	0	0	0	0	0	0	0	0
ENSMUST00000130244	0	0	0	0	0	0	0	0	0
ENSMUST00000138077	0.191355	0.170954	0.073759	0.184187	0.167535	0.073595	0.227059	0.164374	0.105209
MSTRG.20948.1	1.44998	1.42221	1.35956	1.02179	1.62968	1.23519	1.17133	0.932185	1.47031
ENSMUST00000162828	0.060596	0.151541	0.113746	0.185427	0.14581	0.341363	0.060299	0.180175	0.037933
ENSMUST00000193790	0.10281	0.295873	0.297865	0.212438	0.199482	0.247337	0.237012	0.187208	0.194146
ENSMUST00000193794	0.9881	1.8179	1.34661	1.59092	0.679382	1.69469	1.47646	1.72081	1.02373
ENSMUST00000193796	0	0	0	0	0	0	0	0	0
ENSMUST00000182495	0	0	0	0	0	0	0	0	0
ENSMUST00000182497	0	0.124649	0.097248	0.047866	0.118443	0.044013	0.035273	0.081254	0.0735
ENSMUST00000182496	0	0	0	0	0	0	0	0	0
ENSMUST00000227221	0	0	0	0	0	0	0	0	0
ENSMUST00000227226	0.424397	0.368942	0.673824	1.0661	0.698176	0.679622	0.573308	0.367317	0.417946
ENSMUST00000182498	0.236382	0.052601	0.051783	0.149354	0.087519	0.142653	0.33498	0.051241	0.201314
ENSMUST00000227224	0.363681	0.27488	0.0615	0.19632	0.142561	0.192635	0.00248	0.171121	0.175712
ENSMUST00000104915	0.041893	0	0	0	0	0	0	0	0
ENSMUST00000221688	0	0.08981	0	0	0	0	0	0	0
ENSMUST00000221683	0.017459	0.021883	0.004843	0.019333	0.029082	0.024293	0.006181	0.006193	0.017122
ENSMUST00000221687	0.024673	0	0.012254	0.022406	0.003729	0	0	0.023123	0.013207
ENSMUST00000221684	0.266091	0.329571	0.094814	0.477603	0.139989	0.68403	0.294737	0.413304	0.595973
ENSMUST00000221685	0.000268	0.368739	0.074591	0.251319	0.041094	0.20596	0.056088	0.133897	0.230723
ENSMUST00000135902	0	0	0	0	0	0	0	0	0
ENSMUST00000222338	0	0	0	0	0	0	0	0	0
ENSMUST00000222330	0	0	0	0	0	0	0	0	0
ENSMUST00000222336	0	0	0	0	0	0	0	0	0
ENSMUST00000222335	0	0	0	0	0	0	0	0	0
ENSMUST00000189713	0	0	0	0	0	0	0	0	0
ENSMUST00000160080	0	0	0	0.036703	0	0.015427	0	0	0
ENSMUST00000224316	0	0	0	0	0	0	0	0	0
ENSMUST00000219259	0.008072	0	0	0	0.014219	0	0	0	0
ENSMUST00000219252	0.067273	0	0.210988	0.185795	0.059102	0.258608	0	0.21686	0.080482
ENSMUST00000144783	0.360085	0.634835	0.691938	0.638848	0.512724	0.6948	1.10081	1.20116	0.90761
ENSMUST00000211081	0	0	0	0	0	0	0	0	0
ENSMUST00000220793	0.061133	0	0	0	0.005873	0	0	0	0
ENSMUST00000220796	0	0	0	0	0	0	0	0	0
ENSMUST00000220795	0.122492	0.611801	0.316727	0.306382	0.513631	0.584528	0.461682	0.254896	0.293954
ENSMUST00000191938	0.076334	0.40518	0.250236	0.422835	0.210007	0.521343	0.670361	0.167896	0.450979
ENSMUST00000191937	0.006346	0.00259	0.053017	0.010303	0.019887	0.031179	0.011107	0	0.01168
ENSMUST00000191930	0	0	0	0	0	0	0	0	0
ENSMUST00000162697	0	0	0	0	0.23673	0	0	0	0
ENSMUST00000194264	0	0	0	0	0	0.012189	0.00539	0	0
ENSMUST00000194267	0.16197	0.268297	0.128513	0.465936	0.219198	0.617403	0.352707	0.228778	0
ENSMUST00000194266	0.191185	0.320818	0.399836	0.26098	0.191716	0.32635	0.203432	0.390504	0.252651
ENSMUST00000194261	0.192205	0.706832	0.714973	0.696991	0.105883	0.410018	0.528554	0.661147	0.379592
ENSMUST00000194262	0.035733	0.329832	0.415057	0.587892	0.031002	0.412738	0.130308	0.100338	0.357988
ENSMUST00000194268	0	0	0	0	0	0.003968	0	0	0
ENSMUST00000146121	0	0	0	0	0	0	0	0	0
ENSMUST00000195138	1.33021	0.499169	0.406293	0.215558	0.294025	0.325742	0.223849	0.263314	0.305407
ENSMUST00000195132	0	0.028324	0	0	0	0.180602	0	0	0.034098
ENSMUST00000195131	0.816594	0.431258	0.458493	0.310956	0.767863	0.594172	0.453571	0.534019	0.645865
ENSMUST00000195137	0.03106	0.054514	0.110821	0.046397	0.072495	0.08667	0.009701	0.104775	0.169748
ENSMUST00000195134	0.079809	0.005098	0	0	0	0	0.011839	0	0
ENSMUST00000160698	0.173528	0.150216	0.232019	0.146133	0.203454	0.195997	0.101594	0.397855	0.304705
MSTRG.313.1	1.55443	1.64438	1.87387	1.66344	2.61348	1.85486	1.45897	1.77069	1.74873
ENSMUST00000194644	0.102325	0.097371	0.130568	0.111743	0.069587	0.183945	0.072409	0.126646	0.102756
MSTRG.25510.1	0.426794	0.409097	0.478819	0.42015	0.247426	0.365411	0.311253	0.529662	0.830676
ENSMUST00000217859	0	0	0	0	0	0	0	0	0
ENSMUST00000217856	0.373308	0.083109	0.069692	0.272402	0.047807	0.170755	0.29769	0.088018	0.149534
ENSMUST00000217857	0.173344	0	0	0	0	0	0	0	0
ENSMUST00000217855	1.01985	0.548125	0.677746	0.497962	0.478667	0.40809	0.201226	0.436755	0.480897
ENSMUST00000217853	0.975135	2.29693	1.51679	2.16933	1.49057	1.81195	1.6738	1.48486	2.50672
ENSMUST00000179723	0.741737	0.627254	0.633838	0.485858	0.522337	0.501409	0.350777	0.876577	0.766213
ENSMUST00000187833	0	0	0	0	0	0.022416	0	0	0
MSTRG.17614.1	0	0	0	0	0	0	0	0.040463	0.320033
MSTRG.20505.1	0.666085	0.816495	0.920476	0.707926	0.682942	1.24214	1.37856	1.58393	1.31729
ENSMUST00000225163	0.254857	0.373587	0.129967	0.238398	0.221819	0.243462	0.133544	0.287241	0.04987
ENSMUST00000225162	0.015073	0.041812	0.023379	0.042125	0.077866	0	0.012985	0.100477	0
ENSMUST00000225160	0	0	0	0	0	0	0	0	0
MSTRG.27964.7	0.686567	0.093503	0	0	0	0	0.135954	0.129253	0.187949
ENSMUST00000131021	0.083175	0.039371	0.026345	0.022265	0.066452	0.034037	0	0.03796	0.122386
ENSMUST00000131029	0.022841	0.083054	0.264844	0.045289	0	0	0	0.138438	0.037133
MSTRG.9626.1	0	0.159354	0.106801	0.255436	0	0.240966	0.270645	0.704589	0.31908
MSTRG.17721.1	0	0	0	0	0	0	0	0	0.062763
ENSMUST00000187483	0.170485	0.169763	0	0.164267	0.238607	0.193337	0.170441	0.192919	0.135641
ENSMUST00000187484	0	0	0	0	0	0	0	0	0
MSTRG.18573.8	0.228904	0.205244	0.244653	0.378532	0.546734	0.303916	0.28982	0.127966	0.492864
MSTRG.10251.1	0.268366	1.24949	0.251722	1.08588	1.14538	0.572081	0.988923	1.47658	0.407687
MSTRG.10251.2	0.312334	0.329885	1.52501	0.339824	0.160959	1.31581	0.711558	0.901849	1.1568
ENSMUST00000234807	0	0.046076	0	0	0	0.1646	0.199367	0.052781	0.027251
MSTRG.15972.1	2.60332	2.13443	2.3808	1.79247	2.48153	2.59677	1.82843	2.38462	2.22492
ENSMUST00000232030	0	0	0.120452	0	0	0	0	0	0
MSTRG.4036.1	1.18761	0.102677	0.863697	1.55588	1.26933	0.940713	1.10696	1.49961	1.69169
MSTRG.3917.1	0	0.33965	0	0	0	0.025413	0	0	0
ENSMUST00000218053	0	0	0	0	0	0	0	0	0
ENSMUST00000218056	0	0	0	0	0	0	0	0	0
MSTRG.8631.1	0	0	0	0	0	0	0	0.231951	0
ENSMUST00000192367	0.334587	0.272206	0.173666	0.140112	0.137724	0.295964	0.202149	0.252282	0.180198
ENSMUST00000192362	0	0	0	0	0	0	0	0	0
ENSMUST00000192363	1.06615	0.779256	0.667749	0.563413	0.717641	0.516194	0.532937	0.534161	0.680924
ENSMUST00000192361	0	0	0	0	0	0	0	0	0
MSTRG.14564.1	3.01683	3.21477	3.04602	2.46428	3.50507	2.6063	1.59945	1.54262	3.43018
ENSMUST00000141375	0	0.039239	0.03885	0.020839	0.000687	0.000272	0.014407	0.053001	0.002758
ENSMUST00000220851	0.768148	0.254911	0.222541	0.166969	0.034295	0.034208	0.08424	0.112585	0.241417
ENSMUST00000220853	0.594816	0.659883	1.29122	1.85981	0.892568	1.4432	0.596114	1.27862	2.08424
ENSMUST00000220857	0.293696	0.240331	0.46687	0.648448	0.591423	0.322304	0.347717	0.474632	0.388076
ENSMUST00000220859	0	0	0.036623	0.003781	0.073593	0	0	0.029096	0.005238
MSTRG.4817.2	0	0	0	0	0	0	0	0	0.003088
MSTRG.4817.1	0	0.002739	0	0.0086	0.002592	0.017692	0.00526	0.000207	0.011701
ENSMUST00000229538	0	0	0.009496	0.013746	0.00874	0	0	0	0.02955
ENSMUST00000221723	0	0.061277	0	0	0	0	0	0.061784	0
ENSMUST00000221729	0.553118	0.130685	0.269118	0.254491	0.200494	0.188821	0.22737	0.242549	0.215506
ENSMUST00000129875	0.007498	0.002118	0.005086	0.002406	0.002041	0.001475	0.001464	0.001189	0.001147
ENSMUST00000129876	0	0	0	0	0	0.303576	0.242751	0.20029	0
ENSMUST00000191474	0	0	0.168679	0	0	0.007543	0.015302	0	0
ENSMUST00000191479	0	0	0	0	0	0	0	0	0
ENSMUST00000191478	0	0	0	0	0	0	0	0	0
ENSMUST00000196125	0.206789	0.510991	0.769373	0.194215	0.533191	0.498802	0.224183	0.590336	0.605644
ENSMUST00000196120	0.019307	0.31384	0	0.315774	0.077173	0.0636	0.181637	0.410208	0.271006
ENSMUST00000196123	0.130261	0.190342	0.199574	0.2207	0.397456	0.196974	0.03228	0	0
MSTRG.26809.1	0.32555	0.366475	0.1199	0.175341	0.312874	0.228517	0.158744	0.146849	0
ENSMUST00000182516	0	0	0	0	0.045552	0	0.012188	0.006752	0.023021
ENSMUST00000182517	0.04435	0.073769	0	0	0.041959	0.003392	0	0.001661	0.004555
ENSMUST00000144424	0	0	0	0	0	0	0	0	0
ENSMUST00000144420	0.823311	1.87003	2.16925	2.34628	0.777163	2.72608	3.01726	3.06157	1.89782
ENSMUST00000144421	0.127834	0	0.104751	0	0	0	0	0	0.269494
ENSMUST00000190984	0	0	0	0	0	0	0	0	0
ENSMUST00000190980	0.761894	1.04484	1.2893	1.51787	1.16922	1.38972	0.981305	1.45356	1.4109
ENSMUST00000190982	0.010433	0.045351	0.085344	0.03036	0.030206	0.056589	0.045235	0.038841	0.079802
ENSMUST00000190989	0	0	0	0.038246	0.010955	0	0.042259	0.030795	0.073563
ENSMUST00000217919	0.218423	0.251047	0.255416	0.261876	0.208172	0.427104	0.187812	0.151359	0.535765
ENSMUST00000217911	0	0.292507	0	0.031373	0.132493	0.05366	0.178707	0.113608	0.075992
ENSMUST00000197451	1.02733	1.90204	1.81986	1.33361	1.81381	2.47186	1.85291	2.22317	1.86188
ENSMUST00000197457	0.244098	0.301525	0.628486	0.173122	0.416956	0.215093	0.112431	0.83908	0.852297
ENSMUST00000197456	0.018878	0.115771	0.299366	0.210514	0.16576	0.096802	0.321795	0.062966	0.152326
ENSMUST00000197455	0.366874	0.20857	0.224108	0.219364	0.233321	0.19953	0.278188	0.234371	0.225997
ENSMUST00000205396	0	0.01748	0	0	0.023626	0	0	0	0
ENSMUST00000205394	0	0	0	0	0.01005	0	0	0	0
ENSMUST00000205395	1.1089	1.22748	1.10201	1.05581	1.08984	1.00984	0.806115	1.31254	1.31676
ENSMUST00000167226	0	0	0	0	0	0	0	0	0
ENSMUST00000202626	0.254507	0.859207	1.28687	0.85355	0.770169	1.1076	1.14377	1.37148	1.42301
ENSMUST00000194180	0.932147	1.06897	0.913711	1.09224	1.10065	0.767508	0.694944	1.0751	1.08566
MSTRG.24965.1	0.702397	2.71408	2.02428	2.25524	1.02768	1.91063	2.16047	2.52381	2.64401
ENSMUST00000212085	0.056153	0.069603	0	0	0.073202	0.008241	0	0.006769	0
ENSMUST00000212088	0.101844	0.306733	0.077112	0.144268	0.095319	0.087435	0.038183	0.194587	0.402234
ENSMUST00000127920	0	0.009607	0	0	0	0	0	0	0
ENSMUST00000215539	0	0.086419	0	0	0	0	0	0.081946	0
MSTRG.823.1	0	1.02579	0.266726	0.848747	0.213227	0.455288	0.576206	0.686975	1.64634
ENSMUST00000207705	0.438231	0.282252	0.279475	0.296624	0.240182	0.251296	0.206801	0.307176	0.508334
ENSMUST00000207701	0.10481	0.5015	0.509757	0.536704	0.40086	0.547493	0.652833	0.872641	0.668165
ENSMUST00000207700	0.096698	0.017691	0.016212	0.007207	0.015637	0.007345	0.006566	0.009107	0.002282
ENSMUST00000207709	0	0	0	0	0	0	0	0	0
ENSMUST00000169657	1.15273	0.410561	0.274668	0.414868	0.419672	0.274993	0.273183	0.543894	0.146478
MSTRG.32874.1	1.33519	1.21656	0.998465	1.15187	0.622782	1.06426	1.80648	1.19179	0.684169
ENSMUST00000228912	0	0	0	0	0	0	0	0	0
ENSMUST00000228917	0.134559	0.431233	0.53036	0.667807	0.323526	0.454048	0.267894	0.312722	0.650094
ENSMUST00000234195	0	0	0	0	0	0	0	0	0
ENSMUST00000170047	0	0	0	0	0	0	0	0	0
MSTRG.22636.1	0.476809	0.553077	0.640163	0.494133	0.548582	0.420464	0.468258	0.499111	0.909099
ENSMUST00000185982	0.027413	0.00749	0.015639	0.016545	0.042206	0.015744	0.023852	0.02088	0.005214
ENSMUST00000185980	0	0	0	0	0	0	0	0	0
ENSMUST00000124975	0.058109	0.08485	0.017326	0.02371	0.032333	0.041046	0.015477	0.028453	0.012366
MSTRG.23835.7	3.11649	1.82232	2.05454	1.66222	3.58328	1.69973	1.80171	2.1038	2.60506
MSTRG.23835.6	0	1.25112	1.68412	1.66756	0	1.93391	1.325	1.35882	0
ENSMUST00000229889	0	0	0	0	0	0	0	0	0
ENSMUST00000229881	0.557688	1.38106	0.655773	1.52852	1.20462	1.17375	1.1805	1.3764	0.592884
MSTRG.31216.3	0	0.11113	0.191206	0.063652	0	0.179306	0	0.118276	0.029154
ENSMUST00000140746	0.756889	0.92376	1.19962	0.894151	0.444539	1.17263	1.20888	0.866273	0.852336
ENSMUST00000173070	0.009405	0.387745	0.632533	0	0.333269	0.170438	0.160102	0.066152	0.106639
ENSMUST00000182063	0	0	0	0	0.037606	0	0	0	0
MSTRG.21750.1	0.398354	0.548743	0.575621	0.387548	0.279802	0.639345	1.2829	0.981565	0.706133
ENSMUST00000189322	0.293048	0.073675	0.056558	0.231647	0.234691	0.191264	0.13711	0.210811	0.713372
ENSMUST00000189321	0	0	0	0	0	0	0	0	0
MSTRG.12878.1	0.442104	0.566993	0.715484	0.369725	0.406228	0.541746	0.843169	0.556781	0.644011
ENSMUST00000202399	0	0	0	0	0.064278	0	0	0	0
ENSMUST00000202396	0.342817	0.223948	0.213115	0.201514	0.146131	0.208662	0.138938	0.285126	0.484452
ENSMUST00000202392	0.337936	0.178164	0.148986	0.204049	0.405749	0.065052	0.123104	0.125326	0.265737
ENSMUST00000202390	0.106745	0	0.018141	0.262368	0.062783	0	0.239759	0.417446	0
MSTRG.15073.1	0.991854	0.980369	1.32929	1.46937	1.17001	1.41157	1.02663	1.4491	1.30634
ENSMUST00000190668	0.007784	0.0341	0.059715	0.016912	0.028001	0.038316	0.032697	0.028839	0.073647
ENSMUST00000190666	0	0	0.041055	0	0	0.040206	0.01232	0.031739	0.025729
ENSMUST00000190660	0.300734	0.292884	0.320264	0.160361	0.594229	0.224143	0.36243	0.304203	0.357677
ENSMUST00000190663	0.048111	0.124327	0	0.202147	0.166328	0.221138	0	0.038476	0.114043
ENSMUST00000171007	0.065689	0.068846	0.029222	0.114093	0.057038	0.036637	0.059576	0.140924	0.063728
ENSMUST00000180031	0.470951	0.459678	0.435608	0.461276	0.186916	0.669473	0.43912	0.37564	0.691044
ENSMUST00000180032	0.001962	0	0	0.000395	0.000707	0.005388	0.002012	0	0.000583
ENSMUST00000229116	2.52588	1.50761	1.26632	1.05434	1.31578	0.985861	1.06755	0.971513	1.33502
MSTRG.22498.1	3.18431	5.11577	6.24781	6.3401	5.13519	6.79469	7.17331	6.40939	7.45488
ENSMUST00000192285	0.002069	2e-06	0	0	0	0	0	0	0
ENSMUST00000191530	0	0.016151	0	0	0	0	0	0	0
ENSMUST00000191531	0.026684	0	0	0	0	0	0	0	0
ENSMUST00000191539	0	0	0.002235	0	0	0	0	0	0
ENSMUST00000207273	0.098313	0.063254	0.081516	0	0.057231	0.036101	0.086291	0.029272	0.002049
MSTRG.7491.1	0.349191	0.537468	0.376058	0.237708	0.351552	0.300092	0.202951	0.054992	0.760161
MSTRG.7491.2	0.208042	0.540592	0	0.576727	0.223242	0.709171	0.360637	0.623109	0
ENSMUST00000188743	0.295029	0.275074	0.446069	0.40248	0.326854	0.452215	0.38908	0.423338	0.491557
ENSMUST00000188742	0	0	0	0	0	0	0	0	0
MSTRG.25348.1	0.000538	0.002305	0	0	0.364484	0	0	0	0
ENSMUST00000202983	0.085223	0.031659	0	0.10743	0.018766	0.034106	0.041152	0.010872	0.027597
ENSMUST00000202986	0	0	0	0	0	0	0	0.007613	0
ENSMUST00000202985	0	0	0	0	0	0	0	0	0
MSTRG.8541.1	0.151995	2.04164	1.62077	2.4094	1.06019	1.03479	1.4034	1.48988	1.70878
MSTRG.11606.1	0.48246	1.3943	0.567958	0.36912	0.851932	0.692509	0.424634	0.414416	0.41028
MSTRG.4353.1	0.264776	0.719998	0.321539	0.598938	0.32777	0.413469	0.131589	1.87003	0.441216
ENSMUST00000131416	0.164444	0.186123	0.236837	0.238221	0.227749	0.267111	0.407686	0.252199	0.205234
ENSMUST00000152230	0.301184	0	0.088526	0	0	0	0	0	0
ENSMUST00000224440	0	0	0.042716	0	0	0	0	0	0
MSTRG.29972.1	0.285781	1.06581	1.35092	1.01858	1.08356	0.991673	1.31791	1.12115	1.47018
ENSMUST00000212123	0.048148	0.013218	0	0.034696	0.022901	0.03349	0	0.010294	0
ENSMUST00000127883	0	0	0	0	0	0	0	0	0
MSTRG.6224.1	0.170512	0.238248	0	0	0	0	0	0	0
MSTRG.12261.1	2.70341	1.4467	1.52073	1.25723	1.4973	1.35443	1.00957	1.41722	1.45114
MSTRG.30942.1	0	1e-06	8e-06	0.000382	0	0	1e-06	0	5e-06
ENSMUST00000123258	0	0	0	0	0	0	0	0	0
ENSMUST00000222697	0	0	0	0	0	0	0	0	0
ENSMUST00000181731	0.372177	0.538283	0.598774	0.451048	0.752169	0.564287	0.40474	0.596259	0.545444
ENSMUST00000188305	0	0	0	0	0	0	0	0	0
ENSMUST00000203831	0.031067	0.017583	0.006338	0	0.034645	0.01378	0	0.021826	0.046682
ENSMUST00000203833	0.495684	0.323034	0.540302	0.175544	0.502927	0.323662	0.369651	0.344266	0.336043
ENSMUST00000203832	0.318683	0.389108	0.085142	0.254151	0.24603	0.104022	0.155733	0.182944	0.201071
ENSMUST00000203836	0.011781	0	0	0.004498	0.032139	0.0058	0	0.020873	0
ENSMUST00000228897	0.464483	0.738898	0.737664	0.994597	1.29876	0.767363	0.712262	0.583146	0.728177
ENSMUST00000228893	0	0.031825	0	0.033646	0	0	0	0	0
ENSMUST00000176020	0	0.027884	0.019944	0.008722	0	0.004452	0.017221	0.016993	0
ENSMUST00000232675	0.003014	0	0	0	0.00399	0.000969	0.00255	0.004741	0
ENSMUST00000232678	0	0.104281	0.035722	0.029636	0.055389	0.059737	0.015972	0.015963	0.114734
ENSMUST00000126910	0.010894	0.043286	0.069319	0.181541	0.35039	0.204834	0.066867	0.247879	0.070081
ENSMUST00000231324	0.152224	0.179377	0.260955	0.1369	0.133986	0.148548	0.171279	0.07271	0.166039
ENSMUST00000224095	3.36531	4.89519	3.89563	3.13913	4.04421	2.39916	2.28544	2.66619	3.43421
ENSMUST00000233788	0	0.010573	0	0	0	0	0	0.044107	0
ENSMUST00000186944	1.44982	0	0.556626	0.428705	0	0.246216	0	0	0.393673
ENSMUST00000183276	0	0	0	0.007556	0	0	0	0	0
ENSMUST00000235956	0.198574	0.154968	0.006634	0.077668	0.070411	0.071162	0.054984	0.007844	0.096361
ENSMUST00000205745	0.865543	0.683294	0.63973	0.737524	1.02273	0.571565	0.490961	0.79744	0.552205
ENSMUST00000205748	0.019035	0.535177	0	0.42896	0.084671	0.025771	0	0	0.070436
ENSMUST00000187052	0.15118	0.388281	0	0.055647	0	0	0.180402	0.321756	0
ENSMUST00000187050	0	0	0	0	0	0	0	0	0
ENSMUST00000187054	0	0	0	0	0	0	0	0	0
ENSMUST00000152862	0.039248	0.437071	0.429476	0.293221	0.242936	0.499637	0.466502	0.615551	0.502122
ENSMUST00000202212	0.709416	0.303249	0.306915	0.463579	0.187562	0.401862	0.46162	0.462572	0.446454
ENSMUST00000202216	0.036632	0.180847	0.594207	0.287532	0.152188	0.291475	0.233449	0.402403	0.291916
ENSMUST00000193859	0	0	0	0	0	0	0	0	0
ENSMUST00000193853	0.021723	0.080026	0	0	0	0.081336	0	0.049395	0
ENSMUST00000193851	0	0.061287	0.098401	0.05952	0.091535	0.107256	0.151637	0.073596	0.027781
ENSMUST00000193857	0	0.071579	0	0.019578	0.037666	0.026474	0	0	0.028549
ENSMUST00000222829	0.069811	0.126247	0.122706	0.430347	0.167745	0.25357	0.258649	0.115883	0.158051
MSTRG.619.1	2.54264	1.63369	1.32204	1.14193	1.17303	0.973288	0.748983	1.0537	1.26166
ENSMUST00000036304	1.26757	4.26626	4.06742	7.01632	3.62259	9.01039	7.22417	5.83049	8.02728
MSTRG.6148.1	0.907531	2.02349	1.30856	2.08917	0.872981	1.37183	1.94433	1.16178	2.17757
ENSMUST00000206461	0	0	0	0	0	0	0	0	0
ENSMUST00000206462	0.065797	0	0	0	0.068484	0.034684	0.0924	0.067638	0
ENSMUST00000206468	0.274929	0.539232	0.197545	0.380038	0.347557	0.234534	0.221708	0.528724	0.088392
MSTRG.14841.1	0.352579	1.93863	1.48333	2.44226	0.97313	2.88536	3.17807	3.22711	2.24579
ENSMUST00000098517	0.040558	0.107451	0.008647	0.017718	0.031373	0.075791	0.00168	0.029323	0.00224
ENSMUST00000095646	0	0	0	0	0	0	0	0	0
MSTRG.20586.2	2.32405	4.95423	6.29513	6.41635	4.02679	6.13065	7.76338	5.07456	4.96353
MSTRG.20586.5	0.811691	0.827501	1.09354	1.63889	0.528049	1.00796	1.25004	1.21443	1.46675
ENSMUST00000155912	0	0	0	0	0.059451	0	0	0	0.086215
ENSMUST00000097865	0	0	0.015423	0.001248	0	0.000217	0.007602	0	0.01152
ENSMUST00000197294	0.123107	0.213694	0.176749	0.162002	0.111439	0.222124	0.264078	0.268849	0.279199
ENSMUST00000197297	0.493547	1.07256	0.689919	0.471108	0.660627	0.57597	0.811044	0.515976	0.91591
ENSMUST00000215937	0.05266	0	0	0	0	0	0	0	0
ENSMUST00000198110	0.15882	0.072899	0.06348	0.093305	0.10751	0.283755	0.069466	0.043983	0.153448
MSTRG.30410.1	0.37679	0.533383	0.583826	0.478946	0.525742	0.606011	0.501498	0.553776	0.417543
MSTRG.30410.2	0.288064	0.335121	0.358914	0.314586	0.747887	0.368439	0.265023	0.44259	0.47227
ENSMUST00000213191	0.210526	0.600526	0.463544	0.354077	0.469973	0.366207	0.32302	0.823472	0.514318
ENSMUST00000213195	0.04354	0.018974	0	0	0	0	0	0	0
MSTRG.330.1	0	0.526616	0.291332	0	0.120878	0.545714	0.531807	0.427986	0.719512
ENSMUST00000195479	0	0	0	0	0.007447	0.008001	0	0.022482	0
ENSMUST00000195478	1.63036	1.54726	1.48233	1.14581	1.53018	1.40396	1.05203	1.32058	1.57236
ENSMUST00000195473	0.38138	0.367937	0.035264	0.130756	0.089481	0.166025	0.224205	0.054996	0.20361
ENSMUST00000195470	0	0.016467	0	0.022737	0	0	0	0.026786	0
ENSMUST00000195476	0.791015	0.878604	0.916551	0.853347	0.32088	0.768057	0.140032	1.16946	0.5015
ENSMUST00000195475	2.21566	2.01979	1.72399	1.68358	3.00502	2.17995	1.34416	2.95885	1.93222
MSTRG.8330.1	1.72864	1.17368	1.34432	0.957965	1.21291	1.11342	0.9799	1.07995	1.45762
MSTRG.12480.2	2.20967	2.21686	0	3.10395	0	2.56751	0	0	0
MSTRG.12480.1	0	0.562771	1.98846	0	1.45463	0.942256	1.91966	1.7998	1.58182
MSTRG.6601.1	2.41532	1.74263	2.00043	1.43421	2.57766	1.51771	1.41509	1.54693	1.92246
ENSMUST00000185313	0.005224	0	0.095092	0	0	0	0	0	0
ENSMUST00000185312	0	0	0	0	0	0	0	0	0
ENSMUST00000185311	0	0	0	0	0	0	0	0	0
ENSMUST00000185310	0	0	0	0	0.193069	0	0	0	0
ENSMUST00000233862	0	0.029087	0.018926	0	0.079619	0.084363	0.019726	0	0.019565
ENSMUST00000133391	0	0	0	0	0	0	0	0	0
ENSMUST00000204297	0.090235	0.033684	0.018121	0.010915	0.016173	0.026047	0.031921	0.021158	0.037979
MSTRG.11886.1	0.000431	0	0.002406	0.009783	0.009546	0	0.000397	0.00014	0.005013
ENSMUST00000235087	0	0	0	0	0	0	0.072354	0.053182	0
ENSMUST00000235080	0	0	0	0.012467	0	0	0	0	0
ENSMUST00000235083	0	0	0	0	0	0	0	0	0
ENSMUST00000235082	0	0	0.059719	0	0	0	0	0	0
ENSMUST00000134627	0	0.0609	0.067246	0.034176	0	0	0	0	0.118913
ENSMUST00000186460	0	0.148605	0.526086	0.410131	0.179372	0.473811	0.388295	0.394575	0.53059
ENSMUST00000186461	0	0	0	0	0	0	0	0	0
ENSMUST00000186462	0.023481	0.023399	0.007701	0.005948	0.000685	0.008448	0.008393	0.028677	0.000522
ENSMUST00000181110	1.26366	0.249231	1.83073	0.103741	1.89979	0.194453	2.03264	0.088922	0.059863
ENSMUST00000181113	0.000399	0	0	0	0	0	0	0	0
ENSMUST00000181114	0.081737	0.058405	0.022232	0.079285	0.037827	0.035119	0.100722	0.162529	0.079902
ENSMUST00000128080	0.167927	0.748394	0.327217	1.59552	0.490709	2.73277	0.894414	1.53764	1.40611
ENSMUST00000181118	0	0	0	0	0	0	0	0	0
MSTRG.14063.5	1.2775	1.47055	0.748624	0.880192	0.968178	1.00908	0.7288	1.07178	1.67566
ENSMUST00000138626	0	0	0	0	0	0	0	0	0
ENSMUST00000180445	0.046873	0.004369	0.02446	0.029953	0	0.006114	0.013767	0.028022	0.029264
ENSMUST00000180447	0	0	0	0	0.052609	0	0	0	0
ENSMUST00000180441	0.135482	0	0	0	0	0	0	0	0
ENSMUST00000180442	0.209379	0.022484	0	0	0	0.019855	0	0	0.042842
ENSMUST00000180443	0.14082	0.178284	0.041452	0.08851	0.072476	0	0.246812	0.174739	0.03973
MSTRG.10355.1	0	0	0	0	0.003135	0	0	0	0
MSTRG.27439.2	1.42446	0.378092	1.09112	0.790078	0.527386	0.575022	0.751199	1.10639	0.001555
MSTRG.27439.1	0	0.846644	0	0.720935	0.598886	0.907268	0.270585	0	1.54166
ENSMUST00000131707	0.240541	0.645942	1.42172	0.870119	0.60825	1.28832	0.839508	0.735092	1.43944
ENSMUST00000235858	0.004638	0	0.004622	0	0.01525	0.030503	0	0	0.041604
MSTRG.14607.2	0	1.65794	1.79072	2.11273	2.44313	2.35199	0	2.60474	2.08825
MSTRG.14607.3	0	0.834509	0.943063	0.650518	1.07659	0.889627	0	1.07523	0.698031
ENSMUST00000204370	0	0	0	0	0	0	0	0	0
ENSMUST00000204379	1.19819	1.17694	0.887619	0.678663	0.948012	0.550066	0.736914	0.736048	0.996073
ENSMUST00000152916	0	0	0	0	0	0	0	0	0
ENSMUST00000220520	0.221054	0.11015	0.071619	0.342939	0.123091	0.149481	0.052127	0.193384	0.161496
ENSMUST00000220524	0.508294	0.286185	0.344401	0.268277	0.338126	0.262639	0.185363	0.269438	0.445395
ENSMUST00000220526	0	0	0	0	0	0	0	0	0
ENSMUST00000220527	0.049459	0.117027	0.152748	0.081658	0.105898	0.129835	0.096939	0.211254	0.147527
ENSMUST00000211634	0	0	0	0	0	0	0	0	0
ENSMUST00000211631	0	0.024135	0.176675	0	0.002705	0.279747	0.147313	0.327077	0.056999
ENSMUST00000211191	0.481295	0.024782	0	0	0.011183	0	0.007752	0	0
ENSMUST00000195618	0.811376	0.850032	0.492777	0.574099	0.826793	0.757511	0.205687	0.449845	0.740485
ENSMUST00000218715	0.032869	0	0	0	0	0	0	0.027007	0.088082
MSTRG.12697.3	0	2.73316	1.43465	2.0907	1.00039	2.88128	3.08014	2.33481	2.54096
MSTRG.12697.2	0	0.649848	0	0.568289	0.29631	0.635909	0.61107	0.443346	0.80065
MSTRG.12697.4	0	0.845766	0.06267	2.12616	0.719693	0.840248	0	1.51885	0.140288
ENSMUST00000156342	0.181459	0	0	0.283508	0	0.041845	0.012897	0.080551	0
ENSMUST00000156345	0.035556	0	0.024238	0	0.011259	0	0	0	0
ENSMUST00000138943	0.500744	0.378264	0	0.050208	0.147048	0.265378	0.200833	0	0.272572
ENSMUST00000183066	0	0.059615	0.083883	0	0.25472	0.056379	0.31119	0	0.031325
ENSMUST00000199551	0	0	0	0.017458	0	0.09971	0.024546	0.064644	0.157899
ENSMUST00000199552	0.429394	0.474307	0.463571	0.17623	0.460791	0.28237	0.501306	0.292858	0.27627
ENSMUST00000199556	0.193107	0.015117	0.024459	0.065704	0.104898	0.032022	0.091591	0.065955	0.06525
ENSMUST00000153884	0.981343	3.6744	2.00224	2.85566	2.25878	3.23698	3.20829	3.60385	2.63468
ENSMUST00000153883	0	0	0	0	0	0	0	0	0
MSTRG.17934.1	2.1362	1.47168	1.3803	0.883339	1.47761	1.3187	1.10993	0.924722	1.11924
MSTRG.17934.3	0.340346	0	0	0	0	0	0	0	0.312768
ENSMUST00000206788	0	4.1e-05	0.005722	0.010382	0.0044	0.008785	0.00946	0.007715	0.008829
ENSMUST00000237105	0	0	0	0	0	0	0	0	0
ENSMUST00000237102	0	0.137064	0	0.189448	0	0	0.188587	0.147782	0
ENSMUST00000237100	0	0	0	0	0	0.078252	0	0	0
ENSMUST00000209439	0	0	0	0	0	0	0	0	0
ENSMUST00000209438	0	0.435551	1.08155	0	0.335232	0.315883	0.068821	0.767181	1.05641
ENSMUST00000209434	0.123798	0.247482	0.137663	0.199849	0.129842	0.228777	0.204203	0.416453	0.225671
ENSMUST00000209433	0.284989	0.186444	0.033031	0.213484	0.113612	0.310377	0	0.215127	0
ENSMUST00000209431	0	0.236938	0.497328	0.60106	0.040089	0.23898	0.22947	0.431068	0.196316
ENSMUST00000174005	0.400685	0.619699	0.543727	0.002206	0.346888	0.793754	0.214778	0.318552	0.966132
ENSMUST00000174002	1.40326	1.5305	1.26869	1.08484	1.41279	1.41799	1.41169	1.32758	1.28898
MSTRG.21349.1	1.32819	1.60091	1.40454	1.06039	1.01102	1.55401	0.863536	1.50147	1.26422
ENSMUST00000163715	0.446368	0.195922	0.167625	0.111592	0.047351	0.193967	0.088068	0	0.024379
ENSMUST00000057911	0	0	0	0	0	0	0	0	0
ENSMUST00000198098	0.25944	0.225973	0.091966	0.106502	0.077963	0.088259	0.07266	0.284061	0.25903
ENSMUST00000193841	0	0	0	0	0	0	0	0	0
MSTRG.26892.1	0.475707	2.9272	2.09023	1.37755	1.04844	1.62216	2.37451	2.98871	2.54308
ENSMUST00000197311	0	0.275059	0.24706	0.570744	0.167618	0.309401	0.097922	0	0.415479
ENSMUST00000197317	0.315812	0.478718	0	0.217393	0.150939	0.079797	0.066529	0.059634	0.350913
MSTRG.14282.1	1.12441	1.79724	2.0128	2.14183	0.551041	1.31366	1.52725	1.10316	1.45299
ENSMUST00000175753	0.078657	0.112013	0.061575	0.125177	0.122468	0.248814	0.146784	0.132727	0.080166
ENSMUST00000194661	2.58353	1.46765	1.66923	1.03228	1.36575	0.848145	0.995954	1.05347	1.15322
MSTRG.23224.1	0.227781	0.965945	0	0.288173	1.77942	0.723281	0.449867	0.709086	0.326498
ENSMUST00000194662	0	0	0	0	0	0	0	0	0
ENSMUST00000194665	0.037161	0	0	0.00783	0.045802	0.016971	0	0	0.000173
ENSMUST00000194664	0	0	0	0	0	0	0	0	0
ENSMUST00000194667	0.453361	0.41738	0.555087	0.380931	0.429891	0.866789	0.428859	0.590189	0.782269
ENSMUST00000194669	0	0	0	0	0	0	0	0	0
MSTRG.22238.1	1.16984	1.43341	1.39439	0.881365	1.12494	1.70498	0.923804	1.30859	1.89055
MSTRG.20446.2	0.616404	0.892258	1.05068	0.980008	0.607871	0.62886	0.832498	1.16232	0.410393
MSTRG.20446.3	0.232513	0.209436	0.111283	0.366447	0.448343	0.792003	0.38109	1.31737	0.714404
ENSMUST00000210669	0.044687	0.034527	0.010702	0.07532	0.006978	0.058391	0.077873	0.038094	0.112908
ENSMUST00000131275	0.08534	0.051171	0	0	0.065349	0	0	0.022199	0.031119
ENSMUST00000131274	2.02005	1.5775	2.25249	1.82064	1.89886	1.63913	1.68378	1.49635	2.13292
ENSMUST00000187676	0	0	0	0	0	0	0	0	0
ENSMUST00000187677	0.022513	0	0.051863	0.085161	0.032856	0.004462	0.012338	0.005904	0
ENSMUST00000187675	0	0	0	0.003195	0	0	0.0061	0	0.020656
ENSMUST00000187670	0	0	0	0	0	0	0	0	0
ENSMUST00000194541	0.054747	0.006353	0.010247	0.018121	0	0	0	0.000842	0
MSTRG.7796.7	0.163989	0.772405	0.307514	0.7234	0.56051	0.694575	0.262316	0.621198	0.266114
ENSMUST00000185294	0	1.44112	1.5563	0.456748	0.051558	0.250994	1.81791	0	0.194308
ENSMUST00000185295	0.549616	0.945244	0.079757	1.13672	0.272916	0.489552	1.2807	0.632464	0.9015
ENSMUST00000185292	0	0	0	0	0	0	0	0	0
ENSMUST00000185293	0.107431	0.126038	0	0	0	0.072808	0	0.112549	0.085754
ENSMUST00000185290	0	0.020901	0	0	0	0	0	0	0
MSTRG.21249.1	0	0.187695	0.532164	0.244773	0.298988	0.161403	0	0.339619	0
ENSMUST00000218261	0.034345	0.019077	0.119141	0	0.037235	0.055786	0.032801	0.015177	0.059325
ENSMUST00000218263	0.055332	0	0	0	0.057559	0	0	0	0
ENSMUST00000061643	0.03083	0	0	0	0	0	0	0	0
ENSMUST00000128125	0.422897	0.481397	0.215511	0	0.285572	0	0	0.589722	0.189749
ENSMUST00000128121	0	0	0	0	0.027438	0	0	0	0
ENSMUST00000210560	0	0.024725	0.084561	0.189865	0.054945	0.090235	0.07972	0	0
ENSMUST00000206810	0	0	0	0	0	0	0	0.0894	0
ENSMUST00000206812	0	0	0	0	0	0	0	0	0
ENSMUST00000206814	0.039071	0.035851	0.083312	0.091385	0.069573	0.058074	0.004151	0.167744	0.007561
ENSMUST00000138180	0.434404	0.79238	1.31052	1.16111	0.934469	1.73435	1.15793	1.22779	1.11291
ENSMUST00000047953	0.318877	0.242822	0.14922	0.114557	0.1924	0.171107	0.228544	0.193221	0.376565
ENSMUST00000143166	0.201582	1.2597	2.5518	0.515755	0.65533	0.903532	1.98343	1.35449	1.12592
ENSMUST00000189405	1.41613	1.55057	1.66337	1.79429	0.769372	1.3341	1.10395	1.83488	0.791842
ENSMUST00000189404	0.009272	0.00968	0.008578	0.009347	0.00886	0.011496	0.010665	0.008937	0.01169
ENSMUST00000189401	0	0	0	0	0	0	0	0	0
MSTRG.25765.17	0.003132	0.000554	0.019001	0.000662	0	0.009233	0.002722	0.007152	0.002202
ENSMUST00000189408	0.014401	0.009169	0.003544	0	0.073967	0.019801	0.036599	0.285137	0.002343
ENSMUST00000197661	0	0	0	0	0	0	0	0	0
ENSMUST00000197663	0.130765	0.047168	0.004377	0.068823	0.03504	0.04081	0.027718	0	0.022133
ENSMUST00000146294	0.067321	0	0.392984	0.257272	0.080708	0.09547	0.145764	0.12241	0.297316
ENSMUST00000147324	0.037073	0.84263	1.32025	0.972951	0.709827	0.673337	0.935678	1.19443	1.0286
ENSMUST00000198522	0.005458	0	0	0.004958	0.027968	0.000884	0.009836	0	0.007237
ENSMUST00000191843	0	0	0	0.033678	0	0	0	0	0.069148
ENSMUST00000191840	0	0.015043	0	0	0	0.01179	0.007607	0	0.00848
ENSMUST00000216859	0	0.011171	0.124802	0.121944	0	0	0.048081	0.217664	0
ENSMUST00000199690	1.91645	1.62431	1.18109	1.11009	1.45268	1.21257	0.929906	1.29987	1.12473
ENSMUST00000194318	0.042594	0.123706	0.164175	0.125275	0.079521	0.082176	0.033288	0.017732	0.004236
ENSMUST00000194314	0	0	0	0	0	0	0	0	0
ENSMUST00000194317	1.01093	0.878352	0.764716	0.566705	0.609371	0.457886	0.595385	0.471676	0.628784
ENSMUST00000194316	0.511384	0.259311	0.168417	0.121181	0.231773	0.125792	0.150116	0.097406	0.161452
ENSMUST00000145789	0	0	0	0	0	0	0	0	0
ENSMUST00000098916	0.020622	0.018184	0.021352	0.014741	0.021492	0.023547	0.023753	0.004493	0.163925
ENSMUST00000143956	0	0.121836	0.175979	0.060977	0.065311	0.128878	0.127752	0.165947	0.119872
ENSMUST00000153969	0.207316	0	0.04968	0.02459	0.023795	0.018884	0.205947	0	0
ENSMUST00000200435	0.0051	0.154569	0.218138	0.028248	0.023004	0.013761	0.020357	0.077433	0.036923
ENSMUST00000200437	0.712441	1.49466	1.61001	1.40753	0.980413	1.56634	0.994271	1.52742	1.25326
ENSMUST00000208621	0	0	0	0	0.010033	0	0	0	0
ENSMUST00000208629	0	0	0	0	0.044155	0	0.064239	0.008094	0
ENSMUST00000201741	0.001678	0.610835	0	0.198714	0.253572	0.590446	0.021456	0.088458	0.054618
ENSMUST00000201742	0.12078	0.747057	0.364856	0.278425	0.560947	0.42895	0.797645	0.768959	0.275957
ENSMUST00000161274	0	0	0	0.010687	0	0.015567	0	0.012776	0
ENSMUST00000209572	0	0	0	0	0	0	0	0	0
ENSMUST00000209571	0	0	0	0	0	0	0	0	0
ENSMUST00000163690	0	0	0.01623	0.050544	0	0	0.050806	0	0
MSTRG.19569.1	1.25114	1.12466	0.612475	1.05612	0.838806	1.65031	1.28367	2.34933	1.6143
MSTRG.19569.2	1.0809	1.69709	1.32057	1.59101	0.728283	1.55232	1.60333	0.752307	1.40449
ENSMUST00000212403	0.278885	0.043573	0	0	0	0	0	0	0
ENSMUST00000212406	0.070291	0	0.00361	0	0	0	0	0	0
ENSMUST00000231830	0.334544	0.04686	0.088282	0.032236	0.071781	0.105219	0.042067	0.078577	0.106902
ENSMUST00000231838	0	0.249154	0	0	0	0.014478	0	0	0.219263
ENSMUST00000152569	0	0	0	0	0	0	0	0	0
MSTRG.15906.1	0.67557	1.09599	0.520665	1.13033	0.499775	1.12985	0.978517	0.932541	1.05493
ENSMUST00000189179	0.720101	1.75588	0.713723	1.84769	1.26277	1.26309	0.889965	1.35213	1.23764
ENSMUST00000189178	0	0	0	0	0	0	0	0	0
ENSMUST00000189175	0.000929	0.004704	0.011239	0	0	0.003933	0	0.006356	0.013739
ENSMUST00000189172	0	0.222499	0	0.117449	0.105175	0.168078	0.258986	0.364344	0.222082
ENSMUST00000189170	0.071056	0.093152	0.068343	0.026496	0.071238	0.04631	0.052329	0.032863	0.196732
MSTRG.7689.1	0.497472	1.70845	1.18176	1.05285	0.650998	0.899843	1.30804	1.57311	1.52846
ENSMUST00000219475	0	0.134879	0.048143	0.190134	0.302922	0.141988	0.237105	0.107086	0.261854
ENSMUST00000219472	0	0.045613	0	0	0	0	0	0	0
MSTRG.7948.1	0.483201	0.577244	0.303433	0.470201	0.273836	0.504329	0.28452	0.730952	0.50919
ENSMUST00000129191	0.00062	0.009158	0	0.009463	0.000403	0	0.006032	0.005596	0.005425
ENSMUST00000180281	0.91651	0.930808	0.844999	0.822498	0.921059	0.441544	0.363789	0.667824	1.20938
ENSMUST00000203115	0.023404	0.010034	0	0.004107	0.034151	0.031387	0.052773	0.075335	0.011313
ENSMUST00000191490	0	0	0	0	0	0	0	0	0
ENSMUST00000200652	0.067012	0.051984	0.068319	0.052105	0.049097	0.030224	0.05286	0.050705	0.040312
MSTRG.2867.1	0.051254	0.14984	0.049104	0.45089	0.176281	0.277654	0.111348	0.108241	0.512321
MSTRG.2867.2	0.884487	1.357	1.14442	1.17317	0.621378	1.37099	1.29338	1.72416	0.940334
MSTRG.2867.3	0	0	0.279211	0	0	0	0	0.015896	0
ENSMUST00000220923	0.003931	0.001957	0.054734	0.004222	0.004051	0.002294	0.002196	0.039037	0.002378
ENSMUST00000220929	0.386867	0.01141	0	0	0.021971	0.00655	0.087797	0.021138	0
ENSMUST00000178432	0.173221	0.338312	0.016666	0.007092	0.26814	0.0564	0.090127	0.092566	0.006179
MSTRG.21133.1	2.27355	2.29008	1.52931	2.07973	1.04663	1.54605	1.59459	1.67841	1.97142
ENSMUST00000226186	0	0.337256	0	0.117825	0	0.11649	0.318551	0.064414	0.233161
ENSMUST00000145865	1.04166	5.43857	3.64828	0.831594	2.46215	4.64632	3.08091	5.68915	5.94257
ENSMUST00000193748	0.038669	0.018531	0.027575	0.038921	0.043405	0.061177	0.069844	0.000903	0
ENSMUST00000193746	0.4376	0.20676	0.188823	0.018176	0.212493	0.203546	0.024991	0.186445	0.128718
ENSMUST00000193745	0	0	0	0	0	0	0.014769	0	0
ENSMUST00000193744	0.934377	0.776457	0.735119	0.597493	0.802618	0.741006	0.5189	0.725965	0.933775
ENSMUST00000144735	0.211171	0.237093	0.136188	0.290278	0.406986	0.124298	0.20573	0.418015	0.395973
ENSMUST00000144738	0.140763	0.145244	0	0.160422	0.13452	0.12445	0.215859	0.174815	0.121056
MSTRG.21703.1	0	1.83778	0.745929	1.63819	0.484879	1.1577	1.91646	1.51402	1.69052
ENSMUST00000194294	0	0	0	0	0	0	0	0	0
ENSMUST00000194295	0.234985	0.57432	0.122614	0.186283	0.365034	0.280286	0.525098	0.300459	0.693158
ENSMUST00000194292	0.10632	0.043434	0	0.052584	0.051277	0.099243	0.009989	0.030747	0.040224
MSTRG.14113.1	0.517874	1.31279	1.64538	2.71709	0.893495	2.39592	2.09306	1.72263	3.31554
ENSMUST00000202719	0.725687	0.502314	0.617658	0.751781	0.302588	0.574742	0.433395	0.523008	0.617725
ENSMUST00000202711	0.979244	0.619849	0.470991	0.679217	0.545349	0.793484	0.559535	0.977439	0.641827
ENSMUST00000127631	0.441347	0.12382	0	0.017264	0.112453	0.070328	0.032872	0	0.110612
ENSMUST00000143857	0.312774	0.152821	0.131906	0.084475	0.240738	0.073838	0.093208	0	0.039367
ENSMUST00000143859	0.239239	0.365964	0.430218	0.57782	0.502551	0.56243	0.467896	1.12298	0.61387
ENSMUST00000207592	0	0	0	0	0	0	0	0	0
ENSMUST00000207127	0.009727	0	0	0	0	0.007988	0	0	0
ENSMUST00000215223	0.061618	0.035381	0	0.397811	0.046979	0.046745	0.107257	0.102261	0
ENSMUST00000215220	0.021332	0.013432	0.036708	0.019508	0.006606	0.005865	0.00965	0.002307	0
ENSMUST00000207593	0.283667	0.916152	0.751603	0.885581	0.631094	0.941903	0.646555	0.893452	1.07738
ENSMUST00000132370	0.308246	0.01006	0.090435	0.133919	0.02497	0	0	0.105228	0.056985
ENSMUST00000207674	0.127671	0	0.099605	0.113379	0.072036	0.250848	0.373398	0.116868	0.25806
MSTRG.22249.1	0.623797	0.421022	0.648745	0.115824	0.880755	0.774823	0.28445	0.692713	1.85048
ENSMUST00000231935	0	0.020313	0	0.009898	0	0	0	0	0.034351
ENSMUST00000231931	0.065762	0.01408	0	0	0.091019	0.000231	0	0	0
ENSMUST00000071008	0	0	0	0	0.024368	0.03008	0	0	0
MSTRG.5466.4	0.734492	0.990502	1.36889	1.05457	0.970244	0.77064	0.503563	1.23184	0.801525
MSTRG.5466.5	0.8336	0	0.043874	0	0	0.471268	0.394211	0.033192	0
ENSMUST00000228605	0	0	0	0	0	0	0	0	0
MSTRG.4130.2	0.37848	1.27731	0.61563	1.13401	0.701968	1.55785	0.852526	1.47106	1.62219
MSTRG.4130.1	0.678167	1.63314	2.08752	2.54743	1.42189	3.14782	2.80217	3.44219	2.51655
MSTRG.18186.2	2.05385	3.1167	5.03536	6.34972	4.31158	3.07314	8.37308	3.24026	7.15027
MSTRG.18186.1	1.92437	5.58727	2.00976	5.04586	2.04896	7.38635	1.10694	8.5025	1.80204
ENSMUST00000101355	0	0	0	0	0	0	0.015414	0	0
ENSMUST00000059598	0.146151	0.027248	0.075157	0.012865	0.055728	0.056509	0	0.096584	0.036743
ENSMUST00000233518	0.114223	0.110991	0.182636	0.050339	0.153233	0.133592	0.140241	0.136857	0.231187
ENSMUST00000224604	0.024302	0.03575	0	0.027158	0.027082	0	0.046935	0.030604	0
ENSMUST00000233512	0.232812	0.052117	0.314822	0.198942	0.035853	0.096333	0.183872	0.100824	0.405039
ENSMUST00000154223	0.648814	0	0	0	0	0	0	0	0
MSTRG.21236.1	0.508476	0.163167	0	0.05963	0	0	0	0	0
ENSMUST00000149377	0	0	0	0	0	0	0.069319	0.084684	0.052618
ENSMUST00000149373	0	0	0	0	0	0	0	0	0
MSTRG.22192.1	1.37504	1.1535	1.00151	0.879068	1.78911	1.102	1.54073	1.12473	1.9929
ENSMUST00000155178	8.95532	11.6394	15.2176	13.7554	11.8629	13.7459	13.1776	13.8842	16.0855
ENSMUST00000155173	0	0	0	0	0	0	0	0	0
MSTRG.10431.1	0.139068	0.650866	0.56247	0.413245	0.775214	0.448654	1.32685	0.427817	0.391816
MSTRG.12593.1	1.57427	1.95586	0.064587	1.99437	0.670638	1.362	1.84087	1.8094	1.56904
ENSMUST00000189033	0	0	0	0	0	0	0	0	0
ENSMUST00000189036	0.481632	2.30521	2.36825	2.67534	1.31837	3.20607	2.77305	2.8719	3.00473
ENSMUST00000189035	0.019039	0.045221	0.024065	0.0145	0.039184	0	0.014994	0.015934	0
ENSMUST00000148420	0	0	0	0	0	0	0.01169	0	0
MSTRG.24488.1	0.759929	0.553945	0.884419	1.1599	0.6258	1.02753	1.38857	1.07053	0.862333
MSTRG.25893.1	1.83919	1.64602	1.29508	1.85153	2.12578	2.1057	1.40078	1.54581	1.62309
ENSMUST00000228129	0	0	0.147946	0	0.12292	0.197997	0	0.183733	0
MSTRG.29995.8	0	0	0	0	0	0	0	3.01559	0
MSTRG.29995.9	0.604846	0	0	0	0	0.01845	0.005948	0.096814	2.21661
MSTRG.29995.6	0	0	0	0	0	0	0	0	0
MSTRG.29995.7	1.19385	0	0	2.47058	1.89548	0	2.4013	0.339014	0
MSTRG.29995.4	0	0	0	0	3.3752	0	0	0	0
MSTRG.29995.5	6.79817	0.000577	0	5.19689	0	0.001876	4.3105	5.15238	3.60302
MSTRG.29995.2	0	1.50897	5.22231	0	3.79699	0.003044	0	0.531761	0.050146
MSTRG.29995.3	1.3101	2.26906	0	0	0	4.66023	1.0147	0	0
ENSMUST00000202081	0.019662	0.007087	0.016302	0.06694	0.089046	0.06204	0.018092	0.026858	0.013565
ENSMUST00000202084	0.299846	0.352493	0.174693	0.254209	0.307081	0.193159	0.207448	0.251105	0.227279
ENSMUST00000216422	0.20315	0.560524	0.806518	1.1197	0.561057	0.566599	0.455913	0.388446	0.465346
MSTRG.2018.1	0.368395	0.126298	0.348666	0.304388	0.355899	0.994241	0.479722	0.609613	0.693405
ENSMUST00000190714	0	0	0	0	0	0	0	0	0
ENSMUST00000190718	0.135404	0.098955	0.07652	0.049679	0.228605	0.053269	0.056612	0.171621	0
ENSMUST00000093603	0.005158	0.017218	0	0	0.005364	0	0.011308	0	0
ENSMUST00000183670	0.160968	0.624461	0.527182	0.377655	0.275871	0.272659	0.116302	0.36099	0.145047
ENSMUST00000183678	0.218417	1.3226	2.57547	3.96515	2.75774	3.00327	4.46074	4.40547	4.57635
ENSMUST00000070425	0	0	0	0	0	0	0	0	0
ENSMUST00000204031	0.147792	0.146308	0.049074	0.078765	0.104156	0.277942	0.034466	0.16729	0.128769
ENSMUST00000204033	0.199183	1.20041	0.84824	1.35774	0.592356	0.61868	1.26512	0.849288	1.29054
ENSMUST00000204037	0.000797	0.001134	0	0	0.002856	0.001068	0.001016	0.003151	0
ENSMUST00000204038	0.029103	0	0	0	0.047416	0	0	0	0
MSTRG.1882.2	0	0	0.538166	0	0.138181	0.15557	0.938456	0.438026	0.388479
ENSMUST00000064591	0.110151	0.078089	0.096611	0.032728	0	0.005103	0.007928	0	0.045588
ENSMUST00000213325	0.013561	0.052449	0.110315	0.098575	0.00485	0.098879	0.153183	0.045155	0.060674
MSTRG.25420.3	0	0	0	0	0	0.211636	0	0	0
MSTRG.25420.1	0.516658	1.04163	1.36563	0.434761	0	0.780948	0.893504	0.876582	1.23724
ENSMUST00000200831	0.015052	0	0	0.249616	0.275503	0.44084	0	0.313315	0.074971
MSTRG.27600.1	0.376718	0.45172	0.934334	0.585257	0.773191	0.709064	0.285724	1.30699	0.824051
ENSMUST00000212057	0	0.448148	0.202908	0.770673	0.451005	0.628074	0.499936	0.395697	0.200866
ENSMUST00000186654	0	0	0	0	0	0.002729	0	0.032218	0
ENSMUST00000206060	0	0	0	0	0	0	0	0	0
ENSMUST00000206063	0.186216	0.216518	0.165138	0.175684	0.154765	0.215756	0.209702	0.246092	0.19921
ENSMUST00000184823	0.901354	2.28816	1.0981	1.53572	1.46247	1.59684	1.13764	1.39022	2.57158
ENSMUST00000219825	3.21581	2.61201	2.64307	2.40309	1.50599	2.77773	2.41327	2.17792	2.63427
ENSMUST00000219823	0	0.213617	0	0	0.182113	0.572792	0.166218	0.24203	0
ENSMUST00000219822	0	0	0	0	0	0	0.03121	0.042759	0.019346
ENSMUST00000219828	0.445601	0.214207	0.876601	0.704711	0.245117	0.232655	0.722591	0.421953	1.03843
ENSMUST00000188272	0.008556	0	0.002665	0	0.002902	0.008198	0.021169	0.014937	0.009218
ENSMUST00000188279	2.33611	1.61636	3.28506	2.84886	1.87061	0.481731	0.903653	3.87372	1.48731
ENSMUST00000137539	0.103778	0.119519	0.201642	0.054396	0	0.071983	0.109256	0.130048	0.116548
MSTRG.18755.1	0.91619	1.43197	1.8052	1.76704	1.587	1.71098	1.82524	1.98919	1.80221
ENSMUST00000234143	0.229563	0.621735	0.669036	0.652159	0.428102	1.0288	0.708566	0.790855	0.972811
ENSMUST00000219726	0.029754	0.053175	0.016583	0.091094	0.018918	0.084649	0.123954	0.055603	0.227916
MSTRG.3244.3	0	0	0	0	0.162831	0	0	0	0
ENSMUST00000191779	0.050032	0.548606	0.026102	0.743557	0.347822	0.629809	1.3287	0.792482	1.49801
ENSMUST00000171665	0	0	0.049924	0.107076	0	0	0.349373	0	0.177717
ENSMUST00000180650	0.007983	0.024778	0	0	0	0	0	0	0
ENSMUST00000180653	0	0.035189	0	0.133101	0	0	0	0	0
ENSMUST00000180652	0.273822	0.540279	0.230642	0.4932	0.315537	0.880581	0.561586	0.630452	0.51719
ENSMUST00000136438	0.740372	0.845944	0.353491	1.06135	1.02353	1.27502	1.16656	1.49967	1.31987
MSTRG.16484.1	0.358186	0.312152	0.249349	0.499181	0.115316	0.066464	0.289212	0.173023	0.11329
ENSMUST00000223845	0.023652	7.4e-05	0.043156	0	0.000753	0.011063	0.021921	0.001742	0.046316
ENSMUST00000231859	0.400288	0.694749	1.24401	0.435975	0.51418	1.24079	0.902364	1.38205	1.82055
ENSMUST00000137749	1.16504	1.10211	1.26914	0.952822	0.602277	0.946084	0.474847	0.817897	0.810875
ENSMUST00000137742	0.494087	0.194052	0.264854	0.389369	0.118596	0.561373	0.258261	0.231011	0.166935
ENSMUST00000183300	0	0	0	0	0	0	0	0	0
ENSMUST00000183304	0	0	0	0	0.002922	0	0	0	0
MSTRG.31278.1	0.193614	1.76674	0.934844	0.768673	0.154584	1.59541	0.833162	1.46187	1.73822
ENSMUST00000196418	0	0	0.030116	0	0	0	0	0	0
ENSMUST00000146949	0.162396	0.584669	0.233275	0.193701	0.189911	0.359105	0.085702	0.137532	0.377125
ENSMUST00000204588	0.417551	0.344691	0.034568	0.188919	0.087055	0.029654	0.035603	0.049803	0.116498
ENSMUST00000204589	0.264519	0	0.094191	0	0	0.023084	0.022068	0.102976	0
ENSMUST00000196411	0	0	0	0	0	0	0	0	0
ENSMUST00000204585	0.539883	1.36649	2.31468	2.03248	0.98244	2.63788	2.97479	2.12934	2.39263
MSTRG.12726.1	0.590555	0.980326	0.974709	1.51445	0.656885	1.15902	0.84527	1.2079	0.887526
ENSMUST00000218189	0	0	0	0	0	0.047506	0	0.163483	0
ENSMUST00000218181	0	0	0	0	0	0	0	0	0
ENSMUST00000218180	0.328409	0.040462	0.082436	0.07543	0.045658	0.029206	0.068143	0.072929	0.037122
ENSMUST00000218182	0.438252	0.166289	0.165236	0.156087	0.21258	0.128114	0.114136	0.073026	0.143766
ENSMUST00000236816	0	0.029367	0	0	0.044408	0.12115	0	0.12971	0.174072
ENSMUST00000236811	0	0	0	0	0	0	0	0	0
ENSMUST00000216586	0.100295	0.274068	0.15908	0.194308	0.202697	0.277135	0.152222	0.153741	0.175399
ENSMUST00000216588	0.301983	1.13064	1.84092	1.46837	1.11313	1.75171	1.83024	2.71067	2.70818
ENSMUST00000202328	0.588691	0.174408	0.192641	0.161895	0.211542	0.320292	0.149364	0.086811	0.146703
ENSMUST00000202329	0.058941	0.021281	0.00187	0.00071	0.009506	0.012107	0.001469	0.03118	0.001698
ENSMUST00000202325	0.163784	0.159425	0.102776	0.276805	0.144394	0.403896	0.219503	0.266492	0.257467
ENSMUST00000206519	1.55415	1.11495	0.808843	0.72509	1.07309	0.624996	0.816622	0.870032	0.631215
ENSMUST00000206512	1.32328	0.578424	0.217988	0.323344	0.113952	0.143312	0.351052	0.465099	0.425096
ENSMUST00000147834	2.05401	2.14323	3.5175	3.80326	2.44925	4.27268	3.2582	4.35155	5.51783
ENSMUST00000155864	0	0.046007	0	0	0	0	0	0	0
ENSMUST00000155432	0.412837	2.26601	1.00533	2.02028	0.87341	2.10195	2.15151	2.1115	0.887576
MSTRG.33205.1	1.37573	0.206515	0.587601	0.291169	1.21834	0.403922	0.272509	0.374493	0.439779
ENSMUST00000123473	0.240544	1.53435	1.73912	1.27963	0.830845	1.54964	1.51542	1.12508	1.78572
MSTRG.4226.1	2.05491	2.95017	2.4081	2.86216	2.50099	2.35185	2.96521	1.89142	2.25053
ENSMUST00000132857	0.491365	1.81146	2.02408	1.48239	1.29656	1.74969	1.43164	1.82344	1.78292
ENSMUST00000197581	0	0	0	0	0	0	0	0	0
ENSMUST00000197583	0.366462	0.127647	0.168209	0.075445	0.085499	0.146582	0.010134	0.053883	0.080489
ENSMUST00000198202	0.125695	0.849722	0.899392	1.45908	0.740454	1.58832	1.30637	1.75881	1.16141
ENSMUST00000198200	0.347513	0.114122	0.083668	0.132312	0.05888	0.198757	0.141982	0.015907	0.034812
MSTRG.10273.1	1.14047	1.18974	0.91677	1.27665	4.5946	0.874339	1.33118	1.27834	0.980868
ENSMUST00000199155	0.155357	0.111858	0.090595	0.038405	0.104162	0.096355	0.025951	0.035182	0.076911
ENSMUST00000194058	0.014159	0.015455	0.012839	0.013594	0.020052	0.014576	0.014236	0.038731	0.02258
ENSMUST00000194055	0	0	0	0	0	0	0	0	0
ENSMUST00000194052	0	0.024869	0	0	0.024519	0.026611	0	0	0
ENSMUST00000194053	0.413323	0.331253	0.367998	0.243	1.1843	0.382656	0.23845	0.299553	0.424306
MSTRG.5942.8	2.54764	2.4203	2.26405	2.07686	3.43189	2.49498	1.51942	2.47489	2.78271
MSTRG.10980.1	1.32223	1.27182	0.536998	1.19683	0.884079	0.656153	1.29804	0.974452	0.281707
ENSMUST00000149702	0.08049	0.122414	0	0.104774	0.031451	0.071419	0.044649	0.144752	0.117455
ENSMUST00000149707	0	0	0	0	0	0	0	0	0
ENSMUST00000226176	0	0.795353	0.165797	0.430264	0.187544	0.056991	0.36113	0.312825	0
MSTRG.12883.1	0	0.14529	0	0	0.089672	0.200207	0.100282	0.201308	0.278818
MSTRG.12883.2	0.07868	0.500397	0.119712	0.312875	0	0.354803	0.183688	0.374055	0.260446
MSTRG.11540.2	0	0.428537	0.691598	0.53086	0.675905	1.31801	1.08205	1.16795	1.11256
MSTRG.11540.1	0	0.697004	0.238083	0.623103	0.817062	0.21981	0.49569	0.207406	0.188771
ENSMUST00000233910	0.035036	0	0.015057	0	0	0	0	0	0
MSTRG.19255.1	0	0	0.330094	0	0	0	0	0	0.085414
ENSMUST00000233914	0.05177	0.039891	0.050639	0.039402	0.017632	0.011642	0.011252	0.013455	0
ENSMUST00000139895	0	0	0	0	0	0	0	0	0
ENSMUST00000139894	0.267061	0.248923	0.160117	0.326316	0.168295	0.08131	0.159577	0.199795	0.220936
ENSMUST00000139891	0.013797	0.030498	0.121436	0.267475	0.08551	0.046579	0.061596	0.152435	0.009626
ENSMUST00000184759	0.073637	1.25176	0	0.112594	0.294839	1.19714	0.152338	0.6502	1.14991
MSTRG.26013.13	0	0	0	0	0	0	0.054621	0	0
ENSMUST00000193799	0	0	0	0	0	0	0	0	0
MSTRG.15233.2	0.071962	0.044313	0.149251	0.124327	0.075813	0.070267	0.111613	0.065426	0.019088
MSTRG.15233.3	0	0.056632	0.40056	0.76498	0	0	0	0.236136	0
ENSMUST00000066106	0.023276	0.000338	0.002313	0.013204	0.00128	0.002975	8.2e-05	0.001759	0.006368
ENSMUST00000224766	0.037292	0	0	0	0	0	0	0	0
ENSMUST00000138715	7.22055	10.2704	9.26478	10.8419	4.18204	9.89647	10.6706	9.92216	10.1079
ENSMUST00000138710	0.034984	0	0	0.088324	0.003024	0	0.000985	0.006285	0.029098
MSTRG.10867.1	0.117624	0.049633	0.422333	0.315498	0.054697	0.018739	0.040321	0.109855	0.39061
ENSMUST00000131675	0.17264	0.204871	0.222801	0.30187	0.235263	0.32767	0.344476	0.347045	0.55146
MSTRG.11304.1	0.23587	0.175144	0	0.191159	0.246917	0.230583	0.142927	0.116788	0.449662
ENSMUST00000147937	7.06299	8.94091	7.6608	9.78846	9.32929	9.38793	11.6257	9.30276	7.1741
MSTRG.14287.4	0	1.16256	0.464294	0	0	0	0	0	0
ENSMUST00000147939	0.003572	0.263065	0	0.000547	0.000672	0.44425	0.133096	0.001819	0.003633
MSTRG.14287.3	0	0.78815	0.092223	0.744563	0	0	0	0	0.339378
ENSMUST00000207954	0.001286	0.001437	0.00308	0.004939	0.006836	0.001637	0.005806	0.000953	0.000707
ENSMUST00000207952	0.201904	0	0.139346	0	0.057349	0	0.029198	0	0
ENSMUST00000207959	0	0	0	0	0	0	0	0	0
ENSMUST00000139042	1.51872	1.23804	2.08186	1.29657	1.41699	1.7108	2.42801	1.69656	1.63424
ENSMUST00000227763	1.15554	1.56404	2.56062	1.60972	1.38866	1.39053	2.04231	1.06142	1.17122
ENSMUST00000227769	1.05489	0	0.039314	0.049756	0.089822	0.056055	0.017488	0	0.037299
ENSMUST00000152600	3.46093	1.99697	2.08395	1.39555	2.52384	1.5349	2.2415	0.749223	2.46041
ENSMUST00000192881	0	0	0	0	0	0	0	0	0
ENSMUST00000192889	0	0	0.050271	0.019336	0	0.018255	0.050524	0	0.017818
ENSMUST00000211700	5.02878	3.50829	3.89431	4.44644	5.75407	3.46235	4.33795	3.73488	4.4252
ENSMUST00000211703	0	0.45458	0.310372	0.0899	0.212719	0.12502	0.413334	0.215706	0.12651
ENSMUST00000211704	0.241464	0.457476	0.509266	0.294475	0.241636	0.673243	0.504967	0.235527	0.671781
ENSMUST00000211705	0.006782	0.022707	0.018251	0.000142	0.023736	4.9e-05	0.005968	0.000605	0.000259
ENSMUST00000220232	0.059575	0	0	0.036054	0	0	0	0	0.01466
ENSMUST00000218661	0.261655	0.168224	0.265872	0.193708	0.101968	0.335554	0.288039	0.308269	0.334442
ENSMUST00000218662	0.18878	0.185465	0.105479	0.026802	0.03779	0.121706	0.094407	0.025455	0.001602
ENSMUST00000198772	0.434732	0.322001	0.265268	0.403378	0.334214	0.36472	0.228991	0.203561	0.129388
ENSMUST00000198771	0.029969	0.293946	0.120774	0.144926	0.075798	0.051961	0.11987	0.240973	0.033558
ENSMUST00000199429	0	0	0	0	0	0	0	0	0
ENSMUST00000210072	0	0.009408	0	0	0	0	0.000949	0.013263	0
ENSMUST00000210076	0	0	0	0	0	0	0	0	0
ENSMUST00000145515	0	0	0	0	0	0	0	0	0
ENSMUST00000145517	0.45058	0.848811	1.17494	0.597977	0.288863	0.988921	0.645182	0.704007	0.88962
ENSMUST00000145510	0	0	0	0.000304	0	0	0	0	0
MSTRG.9110.2	0	0	0	0	0	1.06346	0.730765	0.672405	0
MSTRG.9110.1	0.314242	0.985627	1.05835	1.24516	0.731794	0.473524	0.541263	0.847177	1.26398
MSTRG.31943.15	2.87473	2.89977	2.06862	2.06817	4.68432	2.14825	1.49977	2.38737	2.88255
ENSMUST00000206497	1.47161	1.10828	1.5581	1.71146	1.94485	1.39464	1.616	1.54509	0.995308
ENSMUST00000206492	0	0	0	0	0	0	0	0	0
MSTRG.24652.1	0.032119	0.278136	0.236994	0.085863	0.204184	0.255467	0.045875	0.192724	0.144396
MSTRG.24652.2	0	0.026889	0.092269	0.017915	0.035938	0.036587	0.096436	0.077825	0.042649
ENSMUST00000237618	0	0	0	0.061844	0	0	0.049107	0	0
ENSMUST00000237615	0.330662	0.930701	0.891087	1.04436	0.601669	1.21946	0.736665	0.822244	1.21042
ENSMUST00000209323	0	0	0	0	0	0	0	0.181937	0.116984
ENSMUST00000209324	0	0.412993	0	0	0	0.263237	0.233095	0.051966	0.13013
ENSMUST00000174173	1.26726	0.976948	1.32123	0.587991	0.833067	0.940655	0.504968	1.35174	0.521681
ENSMUST00000194835	0	0	0	0	0	0	0	0	0
ENSMUST00000197267	0.305056	1.82779	1.71608	1.55355	0.964517	2.53628	1.57148	2.07079	1.77881
ENSMUST00000197262	0	0	0.099037	0.25153	0	0.039401	0	0.206058	0
ENSMUST00000124654	0	0	0	0	0	0	0	0	0
ENSMUST00000180802	0.554206	0.30994	0.237558	0.127924	0.081823	0.180411	0.199095	0.252855	0.432267
ENSMUST00000211086	0.020807	0.049131	0.184542	0.001611	0.003132	0.170429	0.027858	0.121192	0.154125
ENSMUST00000180809	0.009489	0.012351	0	0	0	0.006987	0.008147	0	0
ENSMUST00000211080	0	0	0	0	0	0	0	0.045599	0
MSTRG.22317.3	0	0	0	0.125484	0.126752	0.52402	0	0	0.075485
MSTRG.22317.1	1.61068	1.44334	1.41472	1.02375	1.74974	1.15911	1.04653	1.39171	1.73322
MSTRG.5294.17	0.365901	0	0	0	0	0	0	0.57529	0
MSTRG.5294.16	2.93703	2.41661	2.04947	2.07747	2.40554	0	2.00811	1.48055	1.99698
ENSMUST00000138855	0	0	0	0.090865	0	0.100204	0	0	0
MSTRG.10573.1	0.036769	0.795267	1.47494	0.912969	0.420479	1.48545	1.84552	0.899353	1.34188
ENSMUST00000187703	0	0	0	0	0	0	0	0	0
ENSMUST00000187700	0.017668	0	0	0	0	0	0	0	0
ENSMUST00000187706	0.036743	0.12926	0.005069	0.19242	0	0.024139	0.063753	0	0
ENSMUST00000187708	0	0	0	0	0	0	0	0	0.051447
MSTRG.25576.10	0	0	0	6.18492	0	0	0	0	0
ENSMUST00000133341	0	0	0	0	0	0.015394	0	0	0.159845
ENSMUST00000220339	0	0.047115	0.057728	0.033726	0.05362	0.094553	0.06696	0.071426	0.052282
MSTRG.17071.3	0.281262	1.08122	0.249872	0.656291	0.447351	0.939256	0.428077	1.53652	0.559666
ENSMUST00000136834	0.178532	1.48577	2.2326	2.43512	2.12019	3.82683	2.11776	1.93525	4.60945
MSTRG.5946.1	0	0	0	0	0	0	0.091296	0	0
ENSMUST00000128053	0.250376	0.371012	0.786232	0.417826	0.134982	0.267832	0.210325	0.380239	0.460785
ENSMUST00000128056	0.450927	0.200097	0.503809	0.758248	0.565026	0.300807	0.275967	0.421595	0.287832
ENSMUST00000130063	0	0.1225	0.109064	0.082211	0.137424	0.126029	0.146	0.15683	0.187053
ENSMUST00000196829	0	0	0	0	0	0	0	0	0
ENSMUST00000196822	1.15705	0.013033	0.115133	0.03747	0.048445	0.046171	0.104445	0.068907	0.077927
ENSMUST00000196825	0	0	0	0	0	0	0	0	0
ENSMUST00000206967	4.17872	4.25918	2.19803	2.75603	2.58025	3.06035	2.4466	3.29762	2.37577
ENSMUST00000138697	0.236571	0.684632	0.354597	0.062643	0.195029	0.472324	0.450685	0.858512	0.28865
MSTRG.9071.1	0.182756	0.381975	0.346109	0.629139	0.313386	0.539877	0.256342	0.723826	0.56306
ENSMUST00000226312	0	0.050761	0	0	0	0	0	0	0
ENSMUST00000193173	0.670201	0.386977	0.271092	0.149118	0.318063	0.223772	0.187946	0.182797	0.239726
ENSMUST00000193176	0	0	0	0	0	0	0	0	0
ENSMUST00000123829	0	0	0	0	0	0.030955	0	0	0
ENSMUST00000123828	0.785771	0.544869	0.709155	0.423153	1.36712	0.723641	0.729694	0.809352	0.768098
ENSMUST00000189579	0	0	0	0	0	0	0	0	0
ENSMUST00000189573	0	0	0	0	0	0	0	0	0
ENSMUST00000189576	0	0	0	0	0.020938	0	0	0	0
ENSMUST00000189574	0.129329	0.152681	0.220579	0.103184	0.25215	0.09244	0.179974	0.142761	0.078145
ENSMUST00000227042	0	0	0.045244	0.072539	0.013833	0.113262	0	0.147131	0
ENSMUST00000227040	0.040009	0.133099	0	0	0	0	0.098109	0.072907	0
ENSMUST00000219077	0.129357	0	0	0.10702	0.05269	0	0.080892	0.0546	0.051172
ENSMUST00000219078	0	0	0	0	0	0	0	0	0
ENSMUST00000219079	0.349854	0.035571	0.010652	0.281221	0.326385	0.275874	0.098371	0.26907	0.454517
ENSMUST00000182408	0.012687	0	0.018953	0	0.008278	0.000702	0.009639	0.009201	0.015919
MSTRG.18356.1	0.112091	0	0	0	0	0	0	0.252064	0
ENSMUST00000198632	0	0	0	0	0	0	0	0	0
ENSMUST00000198636	0.791774	1.54394	1.60932	1.70471	0.859635	1.82945	2.14429	2.15497	2.14271
ENSMUST00000156395	0.032657	0.032586	0	0	0.104303	0	0	0.113052	0.044532
ENSMUST00000146124	0.131202	0	0	0.020116	0	0	0	0	0
ENSMUST00000199589	0	0	0	0	0	0	0	0	0
ENSMUST00000199580	0	0	0	0	0	0	0	0	0
ENSMUST00000199587	0.052339	0	0	0	0.073657	0	0.013422	0.012488	0
ENSMUST00000203055	0.571737	0.317001	0.195131	0.185166	0.359753	0.313157	0.105436	0.236534	0.174221
ENSMUST00000203052	0.149711	0.524508	1.26662	0.129137	0.554802	0.811707	0.896679	0.430894	0.769489
ENSMUST00000203051	0.006609	0	0	0	0	0	0	0	0
ENSMUST00000203050	0.066014	0.088628	0.164285	0.103037	0.036486	0.014546	0.07548	0.017939	0.009995
ENSMUST00000200507	3.75183	1.1309	1.67355	1.04476	1.42457	0.952644	0.925089	0.912933	1.21476
ENSMUST00000200502	0.413442	0.007615	0	0.059267	0.081374	0.221866	0	0.131448	0.064442
ENSMUST00000200118	0.539733	0.077334	0.111404	0.061781	0.050506	0.153183	0.014248	0.044083	0.066195
ENSMUST00000132584	0.035317	0.022917	0.085973	0.036578	0.077998	0.127042	0.038307	0.074106	0.08799
ENSMUST00000208755	0	0	0	0	0	0	0	0	0
ENSMUST00000208757	0.148601	0.342106	0.20394	0.13435	0.169516	0.706141	0.131585	0.714256	0.327005
ENSMUST00000194889	0.043671	0	0	0	0	0	0	0	0.026244
MSTRG.26313.4	0.979463	0.937073	0	0	1.40731	1.44818	0	0.804276	0
MSTRG.26313.3	0.525453	0.056313	0	0	0	0	0	0.205912	0
MSTRG.26313.2	0.029435	0	0.019947	0.08454	0	0.012077	0.016736	0.028552	0
MSTRG.26313.1	0.137413	0.401536	0.679336	1.35266	0.916812	0.405385	0.855979	0.524974	0.780338
MSTRG.25784.2	2.32267	1.6347	1.47593	1.27807	1.61309	1.58256	0.949655	1.53445	1.98922
ENSMUST00000209486	0.10005	0.079186	0.064809	0	0.06508	0.043534	0.017246	0.004624	0.200395
ENSMUST00000209482	0	0	0.369234	0.080622	0	0.023647	0.044349	0.084584	0.168558
MSTRG.19579.1	0.0523	0.982136	0.666295	0.783718	0.814066	0.974362	1.15888	0.980136	1.75904
ENSMUST00000161307	0	0	0.131583	0	0	0.087992	0	0.097596	0
ENSMUST00000125406	0.131531	0.233851	0.117458	0.032733	0	0.21877	0.060683	0.182384	0.123682
ENSMUST00000125401	0.052433	0	0	0	0	0	0	0	0
ENSMUST00000125400	0	0	0.230439	0	0.361292	0	0.245113	0.097979	0.393876
MSTRG.32080.1	0.385716	1.38754	0	1.54716	2.28946	2.60495	1.92356	2.07148	0.879689
ENSMUST00000230832	1.0292	0.569399	0.466057	0.41366	0.617423	0.485134	0.488441	0.292389	0.399152
ENSMUST00000124754	0	0	0	0.130207	0	0	0.05942	0	0
ENSMUST00000140815	0.060558	0.303586	0.007879	0.288035	0.178124	0.147402	0.34424	0.201815	0.228968
MSTRG.20238.1	0.533499	1.86751	1.63227	1.49689	0.607953	1.18574	1.05287	1.60021	1.08918
MSTRG.20238.2	0	0.489622	0	0	0	0	0	0	0
ENSMUST00000101162	0	0.017835	0	0	0.012444	0.068667	0	0	0
ENSMUST00000179945	0.106843	0.04012	0.081526	0.131813	0.088232	0.055652	0.081562	0	0
ENSMUST00000213646	0.251538	0.037835	0.039369	0.170836	0	0	0.094009	0.288699	0.001637
ENSMUST00000222642	2.07363	4.44861	0.932847	2.7576	0.857155	3.12078	0.8955	3.95308	1.61345
ENSMUST00000222647	1.30023	0.800409	0.40284	0.339552	0.23144	0.33803	0.429542	0.405987	0.378416
ENSMUST00000222646	0	0.281244	0.217658	0.022671	0.161685	0.138765	0.835379	0.419279	0.179249
ENSMUST00000222644	0	0	0	0	0	0	0	0	0
ENSMUST00000222648	0.570124	0.512978	0	0.375012	0.486163	0.547447	0.405839	0.530621	0.481662
ENSMUST00000225346	0	0	0	0	0	0	0	0	0
ENSMUST00000225343	1.26013	0.303272	0.590705	0.644275	0.453888	0.709571	0.749596	0.590577	0.394275
ENSMUST00000195769	0.578222	0.315928	0.225272	0.324969	0.391791	0.289219	0.235158	0.141857	0.21817
ENSMUST00000155722	0	0	0	0	0	0	0	0	0
ENSMUST00000223592	0.038978	0.069855	0.185855	0.495775	0.048001	0.268228	0.633995	0.262316	0.201902
ENSMUST00000223594	0.405117	0.175086	0.168031	0.08726	0.40103	0.190295	0.062979	0.293896	0.367735
ENSMUST00000223597	0.108293	0.176616	0.092422	0.09528	0.098601	0.204386	0.089179	0.198786	0.11566
ENSMUST00000150540	0.192322	0.675849	0.690261	0.892405	0.259737	0.689485	0.716214	1.01731	0.909121
ENSMUST00000201249	0.173353	0.110436	0.434392	0.100583	0.180789	0.327643	0.277215	0.339345	0.170608
MSTRG.30634.1	0.030966	0	0	0.071924	0	0.11091	0.379259	0.045909	0.037317
ENSMUST00000063874	0.000426	0.007291	0.000299	0.010821	0.012526	0.001086	0.001801	1.9e-05	5e-05
MSTRG.5605.1	2.26714	1.37915	1.33119	1.36759	1.36094	1.07604	0.925724	1.44942	1.34289
ENSMUST00000188135	0	0	0	0	0	0	0	0	0
ENSMUST00000188137	0.724272	0.940713	0.785277	1.1946	0.592992	1.35154	0.667457	1.29562	0.766167
ENSMUST00000188138	0	0	0.052147	0.044439	0	0	0	0	0
MSTRG.16817.1	0.991393	2.26579	2.20709	3.3227	1.16707	3.31516	2.5688	2.99315	2.27334
MSTRG.16687.1	3.92892	6.14718	10.1429	7.54082	6.60822	6.44706	9.33116	8.14693	10.1518
ENSMUST00000151639	0	0	0	0	0	0	0	0	0.118906
ENSMUST00000100641	0.065052	0.024773	0	0	0	0	0	0	0.019617
MSTRG.16665.1	1.08839	0.92458	1.19437	1.12026	1.16855	0.992134	0.686786	1.07242	1.40841
ENSMUST00000199871	0.125291	0.098746	0.046485	0.216577	0.023579	0.179865	0.093744	0.209106	0.185749
ENSMUST00000199877	0.076466	0.070855	0.203145	0.066375	0.132788	0.054243	0.045214	0.071072	0.109048
ENSMUST00000199879	0	0	0	0	0	0.06867	0	0	0.034817
ENSMUST00000156403	0.459575	0.305461	0.29583	0.659594	0.340546	0.408298	0.528677	1.14342	0.314096
ENSMUST00000156409	0.690513	1.68335	1.35006	0.834087	1.01642	1.07952	1.01036	0.90165	1.04117
ENSMUST00000211992	0.748781	1.00641	1.16587	0.816916	1.31534	0.95463	0.686298	0.90111	0.951987
ENSMUST00000180598	0.00031	0.020643	0.859334	0.126498	0.121793	1.19455	0	0	0
ENSMUST00000180599	0	0	0	0.001654	0	0.006686	0.002035	0	0
ENSMUST00000180592	0.148219	0	0	0.117185	0	0	0	0.099139	0
ENSMUST00000180593	0.090826	0.09943	0.020839	0.076671	0.069453	0.084312	0.250049	0.101365	0.456595
ENSMUST00000180591	0.282844	0	0.132997	0	0.004696	0	0	0	0
ENSMUST00000180596	0	0	0	0	0	0	0	0	0
ENSMUST00000180597	0	0.216542	0.073772	0.100989	0.042707	0.16764	0.148069	0.257978	0.17617
ENSMUST00000180594	0.766432	0.296129	0.603082	0.54736	0.857693	0.520341	0.455247	0.827932	1.2043
ENSMUST00000192109	0	0	0	0	0	0	0	0	0
ENSMUST00000192105	0	0	0	0	0	0	0	0	0
ENSMUST00000192101	0	0	0	0	0	0	0	0	0
ENSMUST00000183028	0.23671	0.087775	0.190137	0.277327	0.055839	0.235388	0.273672	0.155741	0.087372
ENSMUST00000183021	1.46648	0.892505	0.703989	0.48152	0.732243	0.430975	0.423466	0.608994	0.592491
ENSMUST00000183027	0.568728	0.277351	0.206181	0.117062	0.370158	0.266646	0.493915	0.253315	0.202613
ENSMUST00000183026	0	0	0	0	0	0	0	0	0
ENSMUST00000201164	0.147072	0.039868	0.184662	0.098496	0.173614	0.083681	0.091375	0.201118	0.121841
ENSMUST00000201161	0.582663	0.506403	0.576504	0.554004	0.475451	0.395363	0.617898	0.486657	0.352665
ENSMUST00000145914	0.030791	0.04082	0	0.034305	0.030267	0.023354	0	0.043841	0
MSTRG.16592.3	0.43108	0.363994	0.499788	0.484316	0.09581	0.278428	0.346753	0.878665	0.403321
MSTRG.16592.2	0.01176	0.006258	0.010966	0.028193	0.002833	0.009621	0.100902	0.004492	0.027809
MSTRG.16592.1	0.541607	0.740952	0.899847	0.926616	0.573817	0.976966	0.811309	0.856827	0.849718
ENSMUST00000216936	0.097779	0.070745	0.1672	0.204317	0.07532	0.084942	0.081807	0.059622	0.087102
MSTRG.14223.1	0	0	0	0	0	1.26322	0	0	0
ENSMUST00000205892	0.054055	0.064872	0.060896	0.099208	0.098604	0.028683	0.034501	0.121403	0.127991
ENSMUST00000239327	0	0	0	0	0	0	0	0	0
ENSMUST00000212512	0	1.29191	0.603473	0.702823	0.715826	0.722532	0.503892	0.531788	0.129843
MSTRG.31054.19	0	0.044918	0	0.118947	0.050565	0.045035	0	0.195245	0
MSTRG.5109.1	0.873265	0.972909	1.63221	1.75533	1.41386	0.984505	1.44227	1.03124	1.71643
ENSMUST00000203158	0.832767	0.776246	0.685389	0.549845	1.05035	0.619431	0.374104	0.572192	0.707443
ENSMUST00000203153	0.172388	0.105038	0.197793	0.198848	0.174506	0.038896	0.079302	0.093034	0.247914
ENSMUST00000203151	0	0	0	0	0	0	0	0	0
ENSMUST00000203156	0	0.258843	0.064818	0.263154	0.134106	0.172137	0.454525	0.214759	0.150619
ENSMUST00000127706	0	0.559394	0	0	0	0	0	0	0
ENSMUST00000127708	0	0	0	0.014624	0	0	0.026361	0	0
ENSMUST00000127709	0.121883	0.204525	0	0.31139	0.141991	0.345938	0.101394	0.097292	0
MSTRG.25387.1	0.258226	0.372141	0.69724	0.380606	0.116746	0.227031	0.326141	0.349652	0.221985
ENSMUST00000143877	0.08906	0.12584	0.152652	0.096598	0.019233	0.163741	0.049755	0.120554	0
ENSMUST00000123136	0.644926	0.534325	0.353835	0.459291	0.595348	0.567997	0.40742	0.754884	0.614356
MSTRG.10139.1	1.84711	0.996786	0.580041	0.859387	1.12539	0.457556	0.628265	0.592481	0.403501
MSTRG.26466.1	0	0	0.019954	0.012539	5.21789	0	0	0.078212	0.366881
ENSMUST00000188481	0.426416	0.212097	0.169954	0.126366	0.24948	0.116468	0.134519	0.129552	0.170867
ENSMUST00000188485	0.595771	0.076132	0.14317	0.083143	0.103896	0.133127	0.133492	0.133024	0.187189
ENSMUST00000228735	0.031537	0.038784	0.102891	0.015892	0.021935	0.050435	0.076721	0.047637	0.086103
ENSMUST00000218928	0	0	0	0	0	0	0	0.140044	0.012738
ENSMUST00000234775	0	0.007764	0.003134	0.032718	0	0.008235	0.003856	0	0
ENSMUST00000234776	0	0	0	0	0	0	0	0	0
MSTRG.12522.1	1.21307	1.63021	1.69575	0.893863	0.545055	1.15018	1.10113	0.754121	0.859088
ENSMUST00000191102	0	0	0	0	0	0	0	0	0
ENSMUST00000191101	0.001434	0.022185	0.030918	0.019063	0.035818	0.036849	0.000919	0.037783	0.012196
ENSMUST00000212132	0.126656	0.076101	0.20278	0.056504	0.061255	0	0	0	0.034358
ENSMUST00000130493	0	0	0	0	0	0	0	0	0
ENSMUST00000237597	0.126451	0.920278	0.958693	1.14106	0.635811	1.51274	0.909549	1.16895	0.883017
ENSMUST00000196459	0.646899	0.532684	0.53246	0.532867	0.330413	0.409812	0.383058	0.414393	0.367005
ENSMUST00000224736	0	0	0	0	0	0	0	0	0
ENSMUST00000196451	1.07479	0.729641	1.01724	0.564055	0.690007	0.809216	0.397608	0.478615	0.694861
ENSMUST00000233201	1.37873	1.21952	0.932398	0.68087	1.10866	0.829675	0.497173	1.01784	0.75605
ENSMUST00000154352	0.667628	0	0	0	0	0	0	0	0
ENSMUST00000154354	0.220447	0.45577	0.621675	0.392355	0.221135	0.251069	0.258697	0.240788	0.220749
MSTRG.18802.1	2.12355	1.69969	1.95825	1.49824	1.77157	2.03061	1.34962	2.10983	1.92972
ENSMUST00000225061	0	0	0	0	0	0	0	0	0
ENSMUST00000225067	0.810084	0.71471	0.626498	0.988487	0.818393	1.12563	0.96905	1.34098	0.598083
ENSMUST00000225064	0	0.019019	0.028702	0	0.060804	0.003843	0	0	0
ENSMUST00000225065	0	0.001514	0.00688	0.005773	0	0.011086	0.015102	0	0
MSTRG.12158.1	0.289529	0.681037	0.323624	1.05493	0.385942	1.50987	0.897707	1.1415	0.457065
ENSMUST00000148734	0	0.047115	0	0.065977	0	0.047273	0	0.086297	0
ENSMUST00000160258	0	0	0	0	0	0	0	0	0
MSTRG.24548.1	0.051603	0.11273	0.113797	0.09435	0.029707	0.033418	0.205137	0	0.020414
ENSMUST00000138802	0	0.142302	0.376998	0.09293	0.162952	0	0.222931	0	0.15919
ENSMUST00000160255	0	0	0	0	0	0	0	0	0.0072
ENSMUST00000069573	0	0.009962	0.005147	0.004541	0	0.014843	0	0	0
ENSMUST00000207613	0.023045	0.00712	0.033384	0.017704	0.060663	0	0	0.039702	0.002025
ENSMUST00000217069	0.011705	0	0	0.005964	0	0	0	0	0
ENSMUST00000217068	0.57448	0.920185	0.354456	0.718284	0.461702	0.459756	0.717988	0.909962	1.02211
ENSMUST00000046721	0.020967	0.841464	0.33897	0.65078	0.05006	0.134796	0.039764	0.035167	0.022265
ENSMUST00000202177	0.507932	1.83786	2.41471	2.69368	1.72496	1.94571	3.32508	2.71665	2.11697
ENSMUST00000202171	0	0	0	0	0	0	0	0	0
ENSMUST00000211815	0.033105	0.178266	0.095122	0.018776	0.04587	0.010907	0.132214	0.138097	0
ENSMUST00000151643	0	0	0	0	0.011941	0.057658	0	0.077008	0.16961
ENSMUST00000159411	0	0	0	0	0	0	0	0	0
ENSMUST00000159412	0.017815	1.18918	0.998207	0.96496	1.61035	0.783178	1.12394	1.37471	1.84352
ENSMUST00000200150	0.091476	0.203576	0.158299	0.476092	0.329862	0.450308	0.177821	0.430545	0.40085
ENSMUST00000200155	0	0	0	0	0	0	0	0	0
ENSMUST00000215019	0	0.009299	0.008865	0.008562	0.050861	0.007987	0.012664	0.029699	0.016556
ENSMUST00000201281	1.11463	0.706634	0.689312	0.399784	0.558489	0.725711	0.784057	0.620676	0.926039
ENSMUST00000181666	0	0	0	0	0	0	0	0	0
ENSMUST00000204106	0.001641	0	0	0.005363	0.001671	0.000937	0	0.002255	0
ENSMUST00000204101	0.220264	0.441913	0.107884	0.23963	0.186609	0.342778	0.196676	0.233937	0.370334
ENSMUST00000186771	0	0.023624	0	0	0	0.003571	0.007115	0	0
ENSMUST00000238676	0.685064	0.796531	0.079975	0.36995	0.358885	0.209743	0.326322	0.320202	0.63435
ENSMUST00000238679	1.14924	0.3442	1.32463	0.431426	1.18203	0.856931	0.618843	3.19979	0.919166
ENSMUST00000186775	0	0	0	0	0	0	0	0	0
ENSMUST00000230405	0.126663	0.153609	0.182388	0	0	0.156345	0.107198	0	0.076891
ENSMUST00000213044	0.093943	0	0	0	0	0	0.04298	0	0
ENSMUST00000199745	0	0	0	0	0	0	0	0	0
ENSMUST00000199747	0.017202	0.100866	0.018157	0	0.035321	0.026209	0	0.051716	0.109799
ENSMUST00000213434	0.146511	0.16078	0.10409	0.203162	0.154956	0.203784	0.209181	0.087018	0.09973
ENSMUST00000130966	0	0	0	0	0	0	0	0	0
ENSMUST00000130963	0.72175	1.48394	1.7275	2.75786	3.0609	2.94598	4.19914	3.1393	4.23628
ENSMUST00000233321	0.00369	0	0	0	0	0	0.001096	0	0
ENSMUST00000208596	0	0.224279	0	0.034314	0	0.118965	0	0.322235	0.355299
ENSMUST00000208595	0	0	0	0	0	0	0	0	0
ENSMUST00000148244	0	0.014405	0.05152	0	0.056599	0	0.011298	0.096909	0.022456
ENSMUST00000181833	0	0	0	0	0	0	0	0	0
ENSMUST00000181831	0	0.026006	0	0.05425	0	0.024537	0	0	0
ENSMUST00000181837	0.66344	0.367738	0.560913	0.38889	0.657	0.623657	0.519131	0.341312	0.349703
ENSMUST00000181834	0	0.010714	0	0.024292	0	0.058608	0	0.063164	0.034327
ENSMUST00000181835	0.861863	1.34821	1.64553	1.47898	1.02335	1.68305	1.38838	1.55646	1.48705
ENSMUST00000219954	0.283011	0.36836	0.313789	0.393549	0.272717	0.207683	0.223076	0.243105	0.283816
ENSMUST00000209642	0	0.10194	0	0	0.029776	0	0	0.113886	0.042505
ENSMUST00000209644	0.060407	0.030795	0.060545	0.026677	0.084463	0.048325	0.05829	0.054123	0.105957
ENSMUST00000209645	0	0	0	0	0	0	0	0	0
ENSMUST00000209647	0	0	0	0	0	0	0	0	0
ENSMUST00000209648	0	0.119233	0.494505	0.261545	0.017831	0.053978	0.118952	0	0.172719
MSTRG.15768.19	0.341223	0.763925	0.75113	0.57633	0.803167	0.731233	0	0.627588	0.58359
ENSMUST00000235304	0	0	0	0	0	0	0	0	0
ENSMUST00000235300	0	0	0	0	0	0	0	0	0
ENSMUST00000156831	0.091752	0	0	0	0	0	0	0	0.017013
ENSMUST00000181202	0.399924	0.026582	0	0	0	0	0.008635	0	0.032813
ENSMUST00000176201	0.946383	0.789243	0.733095	0.582873	0.45641	0.625302	0.668673	0.516775	0.75582
ENSMUST00000181204	0.109413	0.461574	0.470076	0.494463	0.242257	0.443091	0.664441	0.607918	0.39005
ENSMUST00000181206	0.090985	0	0.068128	0.238768	0.112854	0.263379	0.137112	0.243541	0.23127
ENSMUST00000136500	0.590249	0.712735	0.843098	1.04123	0.821963	1.32696	1.0232	1.38384	0.928853
ENSMUST00000136503	0.348288	0.287331	0.403558	0	0.170617	0.114413	0.07385	0	0
ENSMUST00000177150	0.563376	0.317135	0	0	0.120527	0.155286	0.027231	0	0
ENSMUST00000149386	0.318021	0.050183	0	0.021823	0.036996	0	0	0.074858	0
ENSMUST00000149387	2.12736	2.16637	2.43829	1.62519	1.69017	1.35226	2.48336	1.5597	4.10327
ENSMUST00000149382	0.767313	4.5488	6.55991	6.4822	4.34763	7.10532	6.38606	6.45948	6.37947
ENSMUST00000162890	1.9176	1.9021	2.94154	2.79126	2.38255	2.99489	3.677	2.81318	4.49001
ENSMUST00000068548	0.015496	0.088947	0.045712	0.011714	0.032873	0	0.020261	0.035566	0.011293
MSTRG.240.1	0.572683	0.768598	1.50872	1.56417	0.773608	1.50162	1.17553	1.03474	1.41526
ENSMUST00000209073	0	0	0	0	0	0	0	0	0
ENSMUST00000209078	1.72023	0.132993	1.13325	0.908764	0.484302	0.433762	0.224354	0.110418	0.830159
MSTRG.12298.2	0	0.263857	0.900756	0	0	0	0	0	0.074736
MSTRG.12298.1	0.157272	0.466783	0.216161	0.127146	0.230235	0.113015	0.608016	0.35734	0.20188
ENSMUST00000214211	0	0	0	0	0	0	0	0	0
MSTRG.15248.1	0.368514	0.579405	0.762755	0.65924	1.08434	0.963762	1.40735	1.54625	1.02515
ENSMUST00000211592	0.173528	0.207526	0.261637	0.053443	0.034954	0	0.580799	0	0.220023
MSTRG.520.1	4.32207	0.748558	1.43791	0.516077	0.65062	0.645024	0.45746	0.767947	1.00204
ENSMUST00000217743	0	0	0	0	0	0	0	0	0
ENSMUST00000217740	0.120583	0.164959	0.115608	0.080765	0.043987	0.102132	0.084325	0.065211	0.049018
ENSMUST00000217744	0	0	0.014893	0	0	0	0.006255	0	0
ENSMUST00000205565	0.165501	0.047978	0.02346	0.022285	0.166662	0.059078	0.024617	0.106439	0.022458
ENSMUST00000205567	0.815504	0.397754	0.264996	0.239895	0.264056	0.197819	0.406451	0.267107	0.275884
ENSMUST00000095015	1.7352	1.82285	1.51011	1.88481	3.20009	2.00463	2.63183	2.48114	2.48463
ENSMUST00000185456	0	0	0	0	0	0	0	0	0
ENSMUST00000210247	0.012424	0.302755	0.087381	0.053606	0.042544	0.000907	0.038042	0.023038	0.128858
ENSMUST00000210244	0.054567	0.021784	0.02008	0.016514	0	0	0.03655	0.021173	0.038481
ENSMUST00000210243	1.90939	1.33017	1.33581	1.21767	1.9078	1.45013	1.08491	1.35586	1.15358
ENSMUST00000214691	0	0	0	0	0	0	0	0	0
ENSMUST00000213538	0	0	0	0	0	0.113322	0.236564	0	0
ENSMUST00000150418	0.335168	0.402559	0.994588	0.596284	0.442338	0.4044	0.44518	0.881138	0.841723
ENSMUST00000159595	0	0	0	0	0	0	0	0	0
ENSMUST00000159599	0	0	0	0	0	0	0	0	0
ENSMUST00000219918	0.391303	0.904368	1.38453	0.873529	0.482215	0.780848	0.679477	1.10788	1.06209
ENSMUST00000127359	0	0	0	0	0	0	0	0	0
ENSMUST00000212669	0.061942	0.016184	0.009613	0	0.02428	0	0.036202	0.036187	0.086793
ENSMUST00000212661	0	0	0	0	0	0	0	0	0
ENSMUST00000160967	0	0	0.011624	0	0	0	0	0	0
ENSMUST00000160960	0	0	0	0.024535	0	0.058212	0	0	0
ENSMUST00000178789	0	0	0	0	0	0	0	0	0
MSTRG.11725.1	2.84465	0.60923	0.954621	0.711221	0.196455	0.463439	0.639945	0.774072	1.13906
ENSMUST00000232302	0.554371	0.604032	1.08099	0.734022	0.287876	0.756632	0.439481	0.653669	2.18165
ENSMUST00000232301	0.689578	0.20009	0.262793	0.204342	0.135733	0.359794	0.221547	0	0.193645
ENSMUST00000237489	0.213891	0.366705	0.196136	0.137693	0.050205	0.454997	0.365901	0.189792	0.390302
ENSMUST00000123508	0.635631	0.643938	0.422973	0.55277	1.09118	0.680233	0.450854	0.685063	0.48964
ENSMUST00000123509	0.181805	0.057907	0	0.045051	0.044306	0.579765	0.412259	0.033614	0.212465
MSTRG.20174.1	0.1843	2.06204	0.946473	0.885491	0.569849	1.51723	1.38347	2.00498	0.989511
MSTRG.12400.3	0	0	0.334406	1.11146	0	0	0.339342	0.949084	2.04715
MSTRG.12400.2	0.097759	1.08757	2.09224	0.664159	1.29609	1.02479	2.05724	0.811577	1.37729
MSTRG.12400.1	0.125784	1.99059	0.950199	0.224613	0.362253	2.06644	0	1.69925	1.04477
MSTRG.12400.4	0.831922	0	0	1.09482	0	0.277896	0	0	0.485931
ENSMUST00000231652	0	0.035235	0	0	0	0.568628	0	0.456427	0
ENSMUST00000186073	0.017642	0.000319	0.000377	0.000423	0	0.00248	0.00041	0	0.006858
ENSMUST00000236350	0	0	0	0	0	0.083013	0.155754	0	0.150388
ENSMUST00000236359	0	0	0	0	0	0.057024	0	0	0
ENSMUST00000198371	0.050453	0.026885	0.022039	0.051309	0.042998	0.133997	0.155947	0.047374	0.16908
ENSMUST00000198375	0	0	0	0	0	0	0	0	0
ENSMUST00000198374	1.72291	0.081085	0.261602	0.065468	0.327128	0.166542	0.118398	0.334156	0.146412
ENSMUST00000228344	0.787574	0.693737	0.443907	0.617276	0.357873	0.730233	0.516869	0.735331	1.11628
ENSMUST00000228343	0.964758	0.450658	0.575811	0.532027	0.509883	0.477234	0.422702	0.360946	0.670116
ENSMUST00000128368	0.176541	0	0.018347	0	0	0	0	0	0.194471
ENSMUST00000074862	0.405477	0.399751	0.218499	0.301933	0.304793	0.276473	0.151287	0.196908	0.145585
ENSMUST00000187489	0	0	0	0	0	0	0	0	0
ENSMUST00000187488	0	0	0	0.064346	0.116025	0.18853	0.037217	0.068584	0
MSTRG.28028.1	0.178455	0.63595	0.673624	0.751284	0	0	0.356401	0.529409	0
ENSMUST00000149413	0.050385	0.296791	0.144256	0.159584	0.103909	0.21263	0.069729	0.189651	0.316253
MSTRG.5038.3	1.57167	1.42955	0.876769	0.112438	0.555801	0.030397	0.105578	0.368496	0.80919
MSTRG.5038.2	0.127349	0.457426	0.389574	0.22658	0	0.246008	0.09598	0.205701	0.338726
ENSMUST00000137162	0.025906	0.075539	0.091944	0.06221	0.105853	0.132988	0.165823	0.236511	0.1179
ENSMUST00000137168	0.508635	0.518074	0.912603	0.594707	0.383603	0.473658	0.290538	0.523243	0.873166
MSTRG.17432.1	1.12714	0.8446	1.07873	0.956714	1.33377	0.962229	1.1883	0.8458	1.58224
ENSMUST00000208416	0	0	0	0	0	0	0	0	0
ENSMUST00000208414	0.022989	0	0.032627	0.009507	0	0	0	0	0
ENSMUST00000208415	0.699422	0.76137	0.659262	0.636863	0.527953	0.557681	1.0059	0.436988	0.473283
ENSMUST00000224987	0.223135	0.643894	0.917209	0.801135	0.751232	1.03882	0.976127	0.874882	0.595683
ENSMUST00000224988	1.82708	1.55384	1.28617	1.09613	1.22357	1.26377	0.895781	1.48152	0.957393
ENSMUST00000185173	0.512012	0.595603	0.623903	0.404502	0.103754	0.670772	0.662715	0.740769	0.852603
ENSMUST00000141120	3.12468	0	0.06765	0.136227	0.097131	0.082723	0.061574	0.144992	0.136418
MSTRG.22293.1	0	0.613569	0.661717	0.713606	0.326587	1.17836	1.04073	1.07835	0.237323
ENSMUST00000196697	0	0.017625	0.071468	0.04059	0.014173	0.00227	0.023326	0	0
ENSMUST00000196693	0.081079	0.099824	0.053755	0.101588	0.218257	0.181021	0.133395	0.099703	0.192177
ENSMUST00000130659	0.000561	0.000178	0.000256	0.000124	0.000523	0.000308	0.00014	0.000268	0.000222
ENSMUST00000130657	0.436409	0.151182	0	0.063839	0.010445	0.055419	0.100026	0.021965	0.128185
ENSMUST00000138402	0.061168	0	0.024035	0.001633	0.051949	0	0	0	0
ENSMUST00000138406	0	0	0	0	0	0	0	0	0
MSTRG.10689.1	1.10121	1.08434	1.54213	1.16989	0.918897	1.31463	1.4864	1.3071	1.47142
ENSMUST00000154192	0	0	0	0	0	0	0	0	0.474834
ENSMUST00000154194	0.616564	0.429946	0.107879	0.32398	0.363028	0.554375	0.637781	0.37035	0.661538
MSTRG.7854.1	0.636466	0.649273	0.673573	0.735988	1.69649	0.568256	0.476516	0.6683	0.410819
ENSMUST00000223891	0	0.17078	0	0.013404	0.036541	0.022491	0.024344	0.064333	0.067625
ENSMUST00000223895	0	0	0	0	0	0	0	0	0
ENSMUST00000223899	0.08264	0.009834	0.048376	0.016215	0.000843	0.000808	0.000831	0	0.021126
ENSMUST00000150994	1.46553	0.9067	0.271768	1.00139	1.37289	0.504981	0.118561	1.34874	1.01737
ENSMUST00000181882	1.4764	1.42707	0.9689	1.02573	0.963021	1.28992	0.85559	0.688692	1.69596
ENSMUST00000181881	0.378824	0.83032	0.329391	0.293804	0.533436	0.279444	0.328546	0.297221	0.45752
ENSMUST00000152737	0	0.04613	0.027605	0	0.027014	0.112622	0.033147	0.03073	0
ENSMUST00000181886	0.183906	0.196589	0.155906	0.185356	0.04538	0.067382	0.14899	0.25078	0.146067
ENSMUST00000122926	0.357693	0.766432	0.775308	0.803578	0.440169	0.638438	0.61889	0.703881	0.326047
ENSMUST00000204559	0.075782	0.106851	0.230739	0.158161	0.027934	0.131875	0.067314	0.145769	0.096887
ENSMUST00000204551	3.63606	2.64022	1.54916	2.52535	2.42928	3.27996	1.72774	2.29006	2.30851
ENSMUST00000204556	0.039158	0.101755	0.124749	0.071365	0.026172	0.090737	0.037769	0.06976	0.049524
ENSMUST00000142774	0.436084	0.104989	0.1433	0.090918	0	0	0	0	0
ENSMUST00000142777	0.121138	0.26413	0.113622	0.191801	0.013355	0.120544	0.072833	0.069587	0.050171
ENSMUST00000211415	0	0	0	0	0	0	0	0	0
ENSMUST00000211410	0.715596	0.536345	0.617414	0.507959	0.437038	0.585466	0.562572	0.658453	1.06059
ENSMUST00000211418	0	0	0	0	0	0	0	0	0
ENSMUST00000145204	0	0	0	0	0	0	0	0	0
ENSMUST00000145206	0.126455	0.675965	0.129038	0.091065	0.413484	0	0.218001	0.292378	0.076995
MSTRG.17154.2	0.64771	0.467169	0.493908	0.983968	0.518794	0.235103	0.507458	0.630324	0.333131
MSTRG.17154.3	0	0	0	0	2.94357	3.34317	0	0	0
MSTRG.17154.1	1.43145	1.59052	1.94788	1.59231	1.51405	1.61907	1.22888	1.45491	1.59924
MSTRG.17154.4	2.79727	2.30078	0.554902	2.66207	1.08832	0.222794	2.59072	2.54221	3.76422
MSTRG.17154.5	0.018425	0.641904	4.75507	0	0.04132	0	0.008943	0.211593	0.055095
MSTRG.8766.2	0.312287	0.613316	0.452849	0.980594	0.15611	0.570062	1.07499	0.635341	0.941767
ENSMUST00000186119	0	0.080279	0	0	0	0	0	0	0
ENSMUST00000186112	0	0	0	0	0	0	0	0	0
ENSMUST00000186114	0	0.018473	0.220578	0	0.048153	0	0	0	0
ENSMUST00000186117	0.147518	0.281954	0.439276	0.158001	0.430224	0.382057	0.280644	0.375855	0.32305
ENSMUST00000178667	0.216837	0.219399	0.221073	0.32828	0.30272	0.312693	0.205053	0.172766	0.431405
ENSMUST00000200797	0.383859	1.32132	0.147163	0.156306	0.592193	0.105556	0.130028	0.469894	0.041538
ENSMUST00000200791	0.171382	0.001253	0	0.062055	0.00113	0.0721	0.010992	0.000574	0.000724
ENSMUST00000237729	0	0.061927	0	0	0.093352	0.066425	0	0	0
ENSMUST00000181460	0.106462	0.014488	0	0	0	0	0	0	0
ENSMUST00000181462	0.596693	0.447455	0.634699	0.431274	0.531735	0.444582	0.389602	0.380156	0.91666
ENSMUST00000181466	0	0	0	0.0412	0	0.020458	0	0.062423	0
ENSMUST00000209217	0	0	0	0	0	0	0	0	0
ENSMUST00000209210	0.053588	0.030328	0.029417	0.106796	0	0	0	0.146066	0
MSTRG.17576.1	0	0.236446	0.249326	0.179612	0.071391	0.596238	0.254527	0.272223	0
ENSMUST00000219795	0	0	0	0	0	0	0	0	0
ENSMUST00000219794	0	0	0	0	0	0	0	0	0
ENSMUST00000128545	0	0	0	0	0	0	0	0	0
ENSMUST00000128542	0.667766	0.317112	0.359074	0.237318	0.285296	0.693994	0.44578	0.565438	0.430088
ENSMUST00000182580	0.480462	1.6841	1.37777	1.32957	0.638979	0.8707	0.850233	1.02368	0.967899
MSTRG.33217.1	1.61562	0.871193	0.570164	0.482221	0.600437	0.480616	0.318025	0.299401	0.329913
ENSMUST00000222070	0	0	0	0	0	0	0	0	0
ENSMUST00000222072	0	0.041099	0	0.127797	0	0	0.119868	0.268024	0
ENSMUST00000222074	0.141288	0.737932	0.129306	0.76653	0.725162	0.525789	0.414617	0.46985	0.586859
ENSMUST00000181211	0.551918	0.402396	0.384464	0.257866	0.511671	0.321898	0.351754	0.352717	0.332042
MSTRG.15833.1	1.24423	1.09415	1.07633	1.52115	0.755739	1.50497	1.39192	1.32638	1.98949
ENSMUST00000137283	0.806512	0.414335	0.108513	0.538077	0.184203	0.302797	0.287264	0.142407	0.23329
ENSMUST00000223301	0	0.095872	0.045943	0.071841	0.071429	0.145708	0.122916	0.102917	0.177613
ENSMUST00000223300	0.182132	0.170425	0.267643	0.149562	0.182283	0.202974	0.282199	0.132421	0.097354
ENSMUST00000223302	1.56924	0.210432	0.097153	0.342803	0.259977	0.219187	0.300134	1.04513	0.650701
ENSMUST00000132106	0	0	0	0	0	0	0	0	0
ENSMUST00000132100	0	0	0	0	0	0	0	0	0
ENSMUST00000132101	0	0	0	0	0	0	0	0	0
ENSMUST00000224826	0.016313	0	0	0.012838	0.041674	0	0.01142	0	0.03264
ENSMUST00000132108	0.72199	0.757253	1.15358	0.729386	0.871343	0.762544	1.47039	0.532132	1.14031
ENSMUST00000227558	0	0	0	0	0	0	0.071499	0	0
ENSMUST00000227552	0	0	0	0	0	0	0	0	0
ENSMUST00000227553	1.50549	2.3111	1.23933	1.58138	2.26271	1.58168	1.62604	1.9735	1.73163
ENSMUST00000227557	0	0	0.255757	0.113238	0	0	0	0	0
MSTRG.18683.1	1.55752	1.01734	0.934989	0.550683	1.04868	0.790734	0.368109	0.631089	0.581271
MSTRG.30559.1	1.84003	1.43348	1.5461	1.46078	2.01963	1.46896	1.32751	1.52449	1.46576
ENSMUST00000190917	0.240819	0.162846	0.221827	0.315956	0.38155	0.413182	0.345947	0.280734	0.479669
MSTRG.19845.1	0.253006	1.09008	1.55204	1.6025	0.86868	1.87826	0.98298	1.9335	1.51828
ENSMUST00000190919	0	0	0.004247	0	0	0.008217	0	0	0
ENSMUST00000190918	0	0	0	0	0	0	0	0	0.016681
ENSMUST00000220028	0	0.266449	0	0.144126	0	0	0.041004	0.03617	0.452274
ENSMUST00000136908	0.336892	0.119406	0	0	0.016638	0.164587	0	0.221655	0.020315
ENSMUST00000220023	0.544244	0.264501	0.286116	0.058593	0.056921	0.05587	0.544414	0.021066	0.139659
ENSMUST00000101568	0.380639	0.501778	0	0.308022	0.172863	0	0	0	0.31782
MSTRG.20395.8	0	0	0.057394	0.215038	0	0.833931	0	0.114736	0
ENSMUST00000154016	0	0	0	0.000381	0	0	0	0	0
MSTRG.14116.1	3.55353	3.68318	4.27584	3.69418	3.77403	4.44686	3.58014	4.33488	1.84446
MSTRG.14116.2	0	0	0	0	0	0	0	0	2.68809
ENSMUST00000226403	0.328581	0.01098	0	0	0	0	0.058307	0	0.055357
ENSMUST00000160516	0.01482	0.086231	0.015781	0.014262	0.019846	0.004063	0	0	0.006232
MSTRG.6663.1	1.16894	0.913748	1.43591	0.431971	0.946536	0.970836	0.570921	0.800575	1.06607
ENSMUST00000150818	0	0.377278	0.104741	0	0.03886	0.084492	0	0.018523	0.087503
ENSMUST00000143306	0.403815	0.035468	0.058258	0.078935	0.055319	0.149782	0	0.028115	0.030549
ENSMUST00000225912	0.062928	0	0	0	0	0	0.07817	0.15993	0
ENSMUST00000225913	5.83381	7.6784	3.12283	6.46938	4.98967	4.82538	5.41925	7.35636	8.86454
ENSMUST00000069035	0	0	0	0.009132	0	0	0.026121	0.015569	0
ENSMUST00000197846	0.102174	0.128818	0.061324	0.176671	0.105863	0.042204	0.077961	0.132878	0.12359
ENSMUST00000197848	0	0.010352	0	0.005026	0	0	0	0	0.027175
ENSMUST00000217585	0.122477	0.074847	0.071163	0	0.062449	0	0	0.111201	0
ENSMUST00000217582	0.016897	0.007419	0	0	0	0	0.000225	0	0
ENSMUST00000223134	0.221966	0.378016	0.26857	0.529163	0	0.383382	0.293898	0.627333	0.53619
ENSMUST00000149848	1.07447	0.23298	0	0	0.070963	0.021972	0	0	0
ENSMUST00000188951	0	0	0	0	0	0	0	0	0
ENSMUST00000200612	0	0	0	0	0	0	0.017523	0	0
ENSMUST00000200614	0.55851	0.26346	0.402976	0.296931	0.228875	0.275226	0.266215	0.278003	0.249494
ENSMUST00000200615	0	0	0	0.052609	0	0	0	0	0
ENSMUST00000191476	0	0	0	0	0	0	0	0	0
ENSMUST00000132690	0	0	0	0	0	0	0.074105	0	0
ENSMUST00000132691	0.173218	0.27811	0.065786	0.199666	0.028707	0.047597	0.18094	0.16142	0.048237
ENSMUST00000132692	0	0	0	1.3e-05	0	0	5e-06	4e-06	0
ENSMUST00000201560	1.02262	4.09758	3.30589	4.21232	2.93009	4.7714	3.78978	5.42701	3.80391
ENSMUST00000125538	0.110113	0.076838	0.058181	0	0.015	0.054522	0.077467	0.036097	0.15473
ENSMUST00000209399	0.155546	0.042414	0.093551	0.04477	0.126847	0.162819	0.14739	0.117892	0.154301
ENSMUST00000140421	0	0	0.105011	0	0	0	0.074896	0	0
ENSMUST00000189699	0	0	0	0	0	0	0	0	0
ENSMUST00000229076	1.1781	0.98932	0.818948	0.464852	0.739647	0.454585	0.390854	0.41967	0.455771
ENSMUST00000229079	0.006292	0.069102	0.201741	0.069833	0.099264	0.177422	0.16439	0.151873	0.083502
ENSMUST00000221207	0	0	0	0	0	0	0.153631	0	0
ENSMUST00000221204	0.033659	0	0	0.015444	0	0	0	0.052025	0
ENSMUST00000221201	0	0	0	0	0	0	0	0.101522	0
ENSMUST00000173827	0.058026	0	0	0	0.087868	0	0	0	0
ENSMUST00000196240	0	0.318818	0.394368	0.225835	0.302564	0.328365	0.41302	0.206329	0.427554
ENSMUST00000196243	0	0	0	0	0	0	0	0	0
ENSMUST00000196242	0.255759	0.068644	0.169881	0.171541	0.510801	0.109139	0.113948	0.22061	0.314467
ENSMUST00000128662	0	0	0	0.028669	0	0	0.103676	0	0
ENSMUST00000036821	0	0	0	0	0	0	0	0	0
ENSMUST00000141485	0.164387	0.059655	0.136205	0.148727	0.203554	0.061449	0.087289	0.199615	0
ENSMUST00000141488	0	0.892361	0.532834	0.755666	0.419896	0.556251	1.19875	0.301433	1.11896
ENSMUST00000225239	0.005787	0.009891	0.076055	0.027632	0.102306	0.038504	0.036281	0.030539	0.033718
ENSMUST00000226524	0	0	0.212802	0	0	0	0	0.010178	0
ENSMUST00000155610	0.037607	0.022506	0.044229	0	0.02627	0	0.068304	0.029034	0.020983
ENSMUST00000147654	1.15237	1.66306	1.94844	1.76502	0.636233	1.87963	1.44378	2.13709	1.23863
ENSMUST00000147653	1.05583	0.357904	0.661393	0.603504	0.790997	0.882384	0.72688	0.415726	0.426413
ENSMUST00000193364	0.027332	0.301149	0.670037	0.318763	0.10423	0.364609	0.615451	0.438717	0.270116
ENSMUST00000193363	0	0	0	0	0	0	0	0	0.195717
ENSMUST00000193362	0.11478	0.098084	0	0.03253	0.008444	0	0	0	0
ENSMUST00000193369	0	0	0	0	0	0	0	0	0
ENSMUST00000227693	0.046539	0.075153	0	0	0.040953	0.066772	0	0	0
ENSMUST00000152342	0.019567	0.030924	0.030451	0.073242	0	0.119247	0.027867	0.022318	0.007449
MSTRG.12265.7	0	0	0	0.331576	0	0	0	0.54876	0
MSTRG.25382.1	0.060605	0.04226	0.010861	0.017591	0.005404	0.035586	0.00875	0.012882	0.029517
MSTRG.12857.9	1.4774	0	0	0	0	0.186243	0	0	0
MSTRG.12857.8	0.935516	0.217759	0.203	0	0	0.115941	0.432761	0.478166	0.090179
MSTRG.12857.7	2.8701	2.65488	2.87479	0.6644	0.271481	0.674666	1.63249	2.33877	1.57482
MSTRG.12857.4	0.429854	2.12739	0.694672	0.273057	0	1.19398	0	0.962455	0.592028
MSTRG.12857.3	0.026626	0.12102	0.412055	1.55702	2.09482	0.068146	0.477118	0.170793	0.100988
MSTRG.12857.1	1.45592	1.82208	1.55779	0.816972	3.21691	1.71577	0.682424	0.855771	0.94204
ENSMUST00000223766	0.053953	0.156763	0.190397	0.168112	0.129847	0.347411	0.079783	0.065834	0.193815
ENSMUST00000214902	2.69616	1.71885	1.27622	1.44629	2.08024	1.65562	1.30204	1.64838	1.17703
ENSMUST00000221119	0	1.37581	1.23544	1.04627	0.757492	1.6708	1.59417	2.19957	1.08097
MSTRG.13696.2	0.790545	0	0.426935	0	0	0	0	0.886763	1.49236
MSTRG.13696.1	0.928682	2.27864	1.35806	2.11692	1.66724	2.53156	2.25448	2.37057	1.62594
MSTRG.8115.1	1.11175	1.01667	1.17269	1.51701	2.24077	1.38458	1.71368	1.74584	1.37623
ENSMUST00000210956	0.078453	0.049218	0.081807	0.124355	0.035279	0.095245	0.048844	0.067206	0.060041
ENSMUST00000210955	0	0	0	0	0	0	0	0	0
ENSMUST00000210953	0	0.060364	0	0.024687	0.025083	0	0	0	0.003476
ENSMUST00000210951	0	0	0.004917	0	0.020259	0.038953	0.007989	0.022948	0.010343
ENSMUST00000200369	0.220624	0.016286	0	0.034362	0.023365	0	0.012519	0.007531	0.031581
ENSMUST00000200360	0	0	0	0	0	0	0	0	0
ENSMUST00000200361	0.633582	0.821483	0.989362	0.344837	0.690667	0.551874	0.351728	0.707612	0.765984
ENSMUST00000200363	0	0	0	0	0	0	0	0	0.081324
ENSMUST00000200367	0.192335	0.014555	0	0	0.004861	0.010587	0.010246	0	0
MSTRG.1063.1	0.579166	1.31674	2.15752	0.792184	1.22662	1.84363	1.07361	1.20664	1.72432
ENSMUST00000192613	0	0.003986	0	0	0.006936	0.004887	0.012819	0.019817	0.029478
ENSMUST00000192617	0	0	0	0	0	0	0	0	0
ENSMUST00000192614	0.14062	0.061276	0.04299	0.024324	0.028854	0.076008	0.010265	0.015585	0.102786
ENSMUST00000192618	0.02867	0	0	0	0	0	0	0	0
ENSMUST00000201019	0.508494	0.268485	0.256075	0.290716	0.34101	0.408303	0.151966	0.294308	0.214581
ENSMUST00000201018	0.846062	0.436409	1.50738	0.585885	0.131898	0.57154	0.24709	0.802633	0.839167
MSTRG.12697.1	0.103148	0.485083	0.285652	0.202343	0.077004	0.141889	0.200772	0.114367	0.020054
ENSMUST00000230298	0	0	0	0	0	0	0	0	0
ENSMUST00000230293	1.66907	2.4799	2.7096	2.27897	2.8078	2.29367	2.6405	2.54144	2.13779
ENSMUST00000021378	0.509012	0.049734	0.814284	0.431972	0.355904	0	0.524265	0.615614	0.582681
ENSMUST00000217460	0.304139	0.640034	0.301264	0.635856	0.227006	0.476586	0.209068	0.243515	0.201357
ENSMUST00000202075	0.294366	0.035803	0	0	0.030501	0.266287	0	0.03306	0
ENSMUST00000233178	0	0	0	0	0.02373	0.02181	0.022685	0.04818	0.065779
ENSMUST00000233175	0	0	0	0	0	0	0	0	0
ENSMUST00000233171	0.000478	0.067783	0	0.089455	0	7.5e-05	0.089662	0	0
ENSMUST00000182400	0.058272	0.098241	0	0	0.059155	0.123963	0.195098	0.053481	0.090338
ENSMUST00000201848	0.046507	0	0.027193	0	0	0.033922	0	0	0.014837
ENSMUST00000201845	0.159618	0.135931	0.13131	0.110603	0.016185	0.093837	0.0678	0.184587	0.153248
ENSMUST00000201843	0.413277	0.469388	0.420779	0.522903	0.5214	0.572142	0.426795	0.448839	0.980965
MSTRG.6934.1	1.22174	2.12378	3.18861	2.93153	1.63372	3.66365	3.42777	3.01794	3.46076
MSTRG.6934.2	0.276603	0	0	0	0	0	0	0	0
ENSMUST00000159890	0.042213	0.083187	0.016194	0.011913	0.02051	0.036937	0.052202	0.011126	0.016158
ENSMUST00000159897	0	0	0	0	0	0	0	0	0
ENSMUST00000124940	0	0.040237	0.009262	0.060175	0	0.053664	0.023933	0	0.008596
ENSMUST00000123623	0.106891	0.258983	0.077698	0	0.195445	0	0.116844	0.117396	0
MSTRG.9035.5	0.263849	1.51073	1.23756	1.40107	0.732014	1.69703	1.21623	1.73091	1.28538
ENSMUST00000123620	0.452352	0.640644	0.629168	0.659808	0	0.357487	0.43766	0.640792	0.759317
MSTRG.9035.1	0.635147	1.89562	1.30316	1.39098	0.751014	1.67606	1.36932	1.9247	1.2017
ENSMUST00000132559	0.036737	0.046184	0	0.020823	0.087361	0.075204	0.145681	0.112777	0
ENSMUST00000132553	0.861585	0.649945	0.763333	0.808537	0.52508	0.780917	0.33791	0.600873	0.831054
ENSMUST00000227908	0.151806	0.075992	0	0.032469	0.01856	0	0	0.124121	0.092903
ENSMUST00000227900	0.1981	0.102141	0.475597	0.154686	0.057862	0.321425	0.338006	0.079315	0.371472
ENSMUST00000188798	1.86948	3.74325	3.59762	2.45611	1.82696	2.43061	2.03714	3.6396	2.55839
ENSMUST00000188790	0	0	0	0	0	0	0	0	0
ENSMUST00000188792	0	0.016486	0	0.003238	0	0	0	0	0
ENSMUST00000188793	0	0	0.005726	0.046398	0.184261	0	0.005925	0.005894	0
MSTRG.30848.1	1.06706	1.74872	1.64727	1.63977	1.32426	1.3561	1.27102	2.03757	1.66753
ENSMUST00000218811	0	0.322217	0.050248	0	0	0	0	0	0.447204
ENSMUST00000191072	0	0	0	0	0	0.014982	0	0.134766	0
ENSMUST00000191071	0	0.011677	0.011954	0	0.030621	0.002504	0.0195	0.027924	0.051826
ENSMUST00000191077	0	0	0	0	0	0	0	0	0
ENSMUST00000191079	0	0.583029	0	0	0.624129	0	0.217123	0.330958	0
ENSMUST00000173980	0.011628	0.049514	0.136427	0.010479	0	0	0.025327	0.037596	0.080503
ENSMUST00000224424	0.267431	0.22952	0.342446	0.313859	0.764576	0.840547	1.37861	1.01843	0.707503
ENSMUST00000149112	0	0	0	0.027029	0.038192	0	0.02356	0.021644	0
ENSMUST00000136794	0.083281	0.282949	0.028895	0.122256	0.193967	0.180451	0.107644	0.172784	0.365851
ENSMUST00000192753	0	0	0	0	0	0	0	0	0
ENSMUST00000192752	0.226291	0.191929	0.254879	0.255188	0.176423	0.357327	0.228823	0.318656	0.303065
ENSMUST00000192751	0	0	0	0.042193	0	0	0	0	0
ENSMUST00000192756	0.031968	0.162379	0.053251	0.154721	0.100525	0.071654	0.132572	0.137812	0.037939
ENSMUST00000192754	0.54427	0.310038	0.227109	0.155113	0.184109	0.119481	0.123559	0.235567	0.185086
ENSMUST00000192759	0.021912	0	0	0	0.022571	0	0	0	0
ENSMUST00000170214	0	0	0	0	0	0	0	0	0
ENSMUST00000170215	0	0	0	0	0	0	0	0	0
MSTRG.31002.1	0.72568	1.00587	1.21141	2.44583	0.633327	0.896146	0.766211	0.428757	1.37224
ENSMUST00000148641	0.813964	1.34413	0.900678	1.14175	0.999299	1.32686	1.00363	1.21499	0.898221
ENSMUST00000205532	0.034456	0.0109	0.025361	0.032831	0.1911	0.013086	0.019846	0.168969	0.007254
ENSMUST00000205533	0.031486	0	0	0	0	0	0	0	0
ENSMUST00000155796	0.039936	0.433691	0.422297	0.245607	0.414209	0.408665	0.375596	0.514627	0.45817
ENSMUST00000155799	0.059532	0.273064	0.49929	0.488783	0.299301	0.213732	1.98978	0.118299	0.684594
ENSMUST00000193081	0.588002	0.053614	0.235097	0.200264	0.180153	0.237627	0.207664	0.058161	0.075792
ENSMUST00000193082	0	0	0	0	0	0	0	0	0
ENSMUST00000193084	0	0.006113	0	0	0	0	0	0	0
ENSMUST00000193086	0	0	0	0	0	0.12901	0	0	0
ENSMUST00000194944	0.046981	0.031446	0.019193	0	0.00856	0.014961	0.081681	0.021242	0.027734
ENSMUST00000194945	1.16599	0.506115	0.591432	0.477471	0.533904	0.488601	0.43737	0.482018	0.542698
ENSMUST00000194946	0	0	0	0	0	0	0	0	0
ENSMUST00000194949	0	0	0	0	0	0	0	0	0
ENSMUST00000216200	0	0	0	0.063065	0	0	0	0	0
ENSMUST00000216204	0	0	0	0	0	0	0	0	0
ENSMUST00000216206	0.587156	0.190755	0.131277	0.096	0.122736	0.055348	0.141498	0.170632	0.089561
ENSMUST00000211965	0	0	0	0	0	0	0	0	0
ENSMUST00000211967	0.208842	0.27536	0.324347	0.326243	0.955001	0.622372	0.659885	0.766457	0.865929
ENSMUST00000211969	0.557584	0.167828	0.16886	0.177461	0.449591	0.35948	0.296733	0.184146	0.209285
ENSMUST00000203777	3.79246	9.84133	8.3554	10.6198	6.86815	13.0164	11.7658	11.9149	8.53585
ENSMUST00000203771	0.364401	0.013823	0.806478	1.16045	0.810206	0.849768	1.66146	0.702109	0.505187
ENSMUST00000203778	0.075657	0.053713	0.131111	0.05152	0.084619	0.109157	0.06856	0.116183	0.08192
ENSMUST00000203779	0.016661	0.016993	0.004715	0.019272	0.006604	0.007286	0.009629	0.007343	0.035742
ENSMUST00000159309	0	0	0	0	0	0	0	0	0
ENSMUST00000215530	0.263198	0.422716	0.483207	0.710261	0.416124	0.52194	0.502821	0.893668	0.710065
ENSMUST00000207326	0.654031	0.444501	0.412188	0.309761	0.975579	0.646284	0.421775	0.12562	0.421028
MSTRG.8854.1	1.73942	2.63834	2.15315	2.43824	2.65441	2.8067	3.14601	2.78548	2.24247
ENSMUST00000125147	0	0	0	0	0	0	0	0	0
MSTRG.747.1	2.08542	1.26591	1.16552	2.07942	2.66289	1.4874	2.70016	2.56086	1.75307
ENSMUST00000200855	0.524245	2.20543	1.73857	1.54163	1.25869	1.97443	1.68241	2.46976	1.42085
MSTRG.21665.4	0	0	1.13185	1.01893	0.646472	1.07562	1.01143	1.29911	1.18569
ENSMUST00000201195	2.24383	1.54945	2.16447	1.21497	2.06695	2.43572	1.4834	2.13188	1.61636
ENSMUST00000201197	0.835746	0.599384	0.529696	0.627056	0.56652	0.499132	0.276073	0.711466	0.447016
MSTRG.30063.1	0.443388	1.65302	1.13506	1.91393	1.13122	1.66128	1.57395	1.61631	2.38794
ENSMUST00000228155	0	0	0	0	0	0	0	0	0.007649
ENSMUST00000228153	0	0.003887	0	0	0	0.035179	0	0.008736	0
ENSMUST00000237839	0	0.016982	0	0	0	0.021926	0	0	0.044825
ENSMUST00000229409	0.524793	1.91121	2.36827	1.34373	0.911909	0.890562	1.46631	0.957452	1.34862
ENSMUST00000213560	0.081146	0.283037	0.335286	0.4259	0.078967	0.303103	0.349337	0.539759	0.471301
ENSMUST00000234567	1.67577	0.9172	0.748542	0.647407	0.724599	0.390141	0.571577	0.628869	0.805731
ENSMUST00000234569	0	0	0	0	0	0	0	0	0
ENSMUST00000123544	0.631566	1.06559	0.898047	0.721864	0.578293	1.03988	0.921532	0.848589	0.695595
MSTRG.21638.1	0	1.8335	1.55533	1.92436	1.30078	0	1.17355	1.81167	1.98576
ENSMUST00000125934	0	0	0.039108	0.024131	0	0.149243	0	0	0
ENSMUST00000125930	0	0	0	0	0	0	0	0	0
ENSMUST00000233039	0	0	0	0	0	0	0	0	0
ENSMUST00000198964	0.027658	0.064496	0	0.015852	0.028774	0	0.009871	0.167933	0
ENSMUST00000163053	0.099917	0.027109	0.172923	0.029016	0.034978	0.038544	0.027049	0.164004	0.027977
ENSMUST00000198962	0	0	0	0	0	0	0	0	0
MSTRG.10298.3	0	0	0	0.166439	0	0.046167	0.05392	0.228447	0.092776
ENSMUST00000214015	0.808845	1.1423	1.60461	1.50542	0.83802	1.40298	1.38848	1.83472	1.76522
ENSMUST00000198961	1.03598	0.678267	1.97461	1.1158	1.62915	2.08907	1.95736	1.37252	1.17831
ENSMUST00000131985	0	0.038655	0.09269	0.012418	0.071807	0.107733	0.05399	0.137298	0.221064
ENSMUST00000139530	0	0.431429	0.254494	0.648167	0.079616	0.460826	0.202841	0.676637	0.503602
ENSMUST00000190269	1.57024	3.91335	3.67837	3.32973	4.65441	4.38088	4.08511	3.0603	2.60294
ENSMUST00000190261	0	0	0	0	0	0	0	0	0
ENSMUST00000190260	0.245256	0.002537	0.237338	0.848195	0.415005	0	0.118258	0.025706	0.320347
ENSMUST00000190267	0	0	0	0	0	0	0	0	0
ENSMUST00000190266	0	0.090282	0	0	0.012458	0.122775	0	0.160558	0.017631
ENSMUST00000235410	0.853898	0.605699	1.01755	1.13193	0.626164	1.28138	0.637895	0.851242	1.30908
ENSMUST00000235415	0	0	0	0	0	0	0	0	0
ENSMUST00000188457	0	0	0	0	0	0	0	0	0
ENSMUST00000188456	0	0	0	0	0	0	0	0	0
ENSMUST00000156947	1.64396	1.78607	2.92075	2.60674	1.68594	1.26587	1.06027	2.03211	2.30278
ENSMUST00000218993	4.08051	3.9373	3.4826	3.76335	3.78603	3.24755	3.97373	3.76447	4.40089
ENSMUST00000218991	0	0.45399	0.18229	0.097821	0.264817	0.091065	0.2106	0.082653	0.205411
ENSMUST00000218999	0.876509	0.439673	0.450324	0.492941	0.544564	0.402647	0.276093	0.253807	0.60354
ENSMUST00000147141	0.166238	0.188079	0.090157	0.198184	0.137421	0.103813	0.126506	0.270468	0.342696
ENSMUST00000226611	0	0	0	0	0	0	0	0	0
ENSMUST00000176375	0	0	0	0	0	0	0	0	0
ENSMUST00000180879	0.750968	0.636966	0.389479	0.275091	0.34625	0.110953	0.196345	0	0.048971
ENSMUST00000180878	0.016383	0.017756	0	0	0	0.016931	0.02764	0	0
ENSMUST00000180875	0.028018	0.011672	0	0.013521	0.040323	0.037959	0.048709	0.037685	0.074453
ENSMUST00000180877	0.035587	0.0073	0	0	0	0	0.011361	0	0
ENSMUST00000180871	0.837705	0.568512	0.438877	0.54243	0.727437	0	0.408624	0.581423	0.485676
ENSMUST00000180870	0.063012	0	0.07259	0	0	0	0.006913	0	0.029356
MSTRG.28941.1	1.03376	1.89239	1.58423	1.78244	0.934137	1.41868	1.42313	1.86876	1.4771
MSTRG.12841.1	0	0.074905	0.078424	0.142529	0.076584	0.025265	0.099922	0.062361	0.037147
ENSMUST00000210508	0	0	0	0	0	0	0	0	0
ENSMUST00000210502	0.053955	0	0.041748	0.005452	0.061346	0.011692	0.005658	0.093982	0.032083
ENSMUST00000147494	0	0	0	0	0	0	0	0	0
ENSMUST00000137567	0	0	0	0	0	0	0	0	0
MSTRG.20890.15	0	0	0	0	2.52241	0.74172	0	2e-06	0
ENSMUST00000223668	0	0	0	0	0	0	0	0	0
ENSMUST00000212077	0.03554	0.021518	0.031984	0.043746	0	0.129559	0.063012	0.066857	0.103551
ENSMUST00000223664	0	0.407862	0.302465	0	0.128274	0.22293	0.280573	0.511758	0.531909
ENSMUST00000204767	0	0	0	0	0	0	0	0	0
ENSMUST00000195730	0.06162	0.04705	0.05832	0.047691	0.1777	0.038938	0.130149	0.017339	0.052684
ENSMUST00000204769	0	0	0	0	0	0	0	0	0
ENSMUST00000195732	0.056938	0	0.053889	0.000998	0	0	0	0	0.060497
ENSMUST00000195733	0	0	0	0	0	0	0	0	0
ENSMUST00000195736	0	0	0	0	0	0	0	0	0
ENSMUST00000214500	0.010759	0	0	0	0	0	0	0	0
MSTRG.28823.1	0.427844	0.596996	0.098735	0.196805	0.362198	0.53007	0.178873	0.335486	0.042493
ENSMUST00000214502	0	0.367464	0.179674	0.210562	0	0.25228	0.42045	0.263118	0.094585
ENSMUST00000214506	0	0.126672	0	0.064424	0.018517	0.086257	0.040183	0.148961	0.027864
ENSMUST00000146728	0	0.225096	0	0	0	0.047419	0	0	0
MSTRG.7348.1	0.657449	1.65885	0.921429	1.2502	1.06909	0.922982	1.19203	1.47248	0.637967
ENSMUST00000205414	0	0	0	0	0	0	0	0	0
ENSMUST00000160935	0	0	0	0	0	0	0	0	0
ENSMUST00000150529	0	0.044373	0	0.008292	0	0	0	0	0.142185
ENSMUST00000151696	0	0.024636	0	0	0	0.025036	0	0	0
MSTRG.30075.1	2.1524	2.5191	2.92253	2.18819	2.81356	2.75188	2.54422	2.48317	3.0214
ENSMUST00000228915	0.21572	0.165768	0.12197	0.146415	0.06608	0.639555	0.118164	0.158157	0.170851
ENSMUST00000237450	0.198171	0.659313	1.04244	1.34672	0.737286	1.24834	1.4234	1.14038	1.32703
ENSMUST00000181252	0.125452	0.059848	0.134044	0.036477	0.02841	0.04533	0.036728	0.033442	0.095054
ENSMUST00000181253	1.26721	0.58467	0.432656	0.144786	0.529611	0.036852	0	0.426158	0.152076
ENSMUST00000237571	0.01397	0	0	0	0	0	0	0	0
ENSMUST00000181258	0.181408	0.144843	0.090599	0.041485	0.119852	0.116613	0.147896	0.154209	0.098054
ENSMUST00000181259	0	0.078349	0	0.074156	0	0	0.157726	0	0.002398
ENSMUST00000238686	0	0	0.014931	0	0	0.039187	0	0	0
ENSMUST00000238681	0.617978	0.635062	0.191097	0.323039	0.074348	0.386694	0.216255	0.277874	0.312102
ENSMUST00000238689	0.026384	0.024668	0.016486	0.114602	0.066157	0	0	0.047509	0.088796
ENSMUST00000235553	0	0	0	0	0.041044	0	0	0	0
ENSMUST00000234190	0.027748	0	0	0	0	0	0	0	0
ENSMUST00000172664	0	0.000695	0	0	0.006871	0	0	0.000377	0
ENSMUST00000184373	0	0	0	0.000127	0	0	0.016038	0.001946	4e-06
MSTRG.17079.1	1.59746	1.03567	1.19799	1.16831	0.919865	0.909942	0.48966	0.996314	1.11547
ENSMUST00000130882	0	0	0	0	0	0	0	0	0
ENSMUST00000234684	0	0.019239	0.125204	0.073176	0	0	0.024815	0	0
ENSMUST00000234688	0	0	0	0	0	0	0	0	0
ENSMUST00000234689	0.237198	0.5367	0.561228	0.903307	0.30093	0.669552	0.430299	0.705691	0.449866
ENSMUST00000136364	0	0	0	0	0	0	0	0	0
ENSMUST00000137010	0.73162	0.597221	0	0.494596	0.340846	0.295024	0.484469	0.928928	0.099239
ENSMUST00000221910	1.43563	0.195139	0.791681	0.276563	0.556875	0.25933	0.183541	0.545844	0.101923
ENSMUST00000221918	0	0.408253	0.515559	0	0.197227	0	0.124257	0.448967	0
ENSMUST00000208520	0.054657	0	0	0	0	0.01942	0	0	0.010476
MSTRG.434.1	0	0	0	0	0	0	0.287103	0	0
ENSMUST00000097669	0	0	0.008525	0	0.001599	0.000955	0.005338	0	0
ENSMUST00000225924	0.390044	1.89052	1.938	1.66076	0.565931	2.56789	1.8377	1.93477	2.98566
MSTRG.5173.2	0.15811	0.400722	0.184538	0.253997	0.179707	0.331371	0.143513	0.106126	0.236755
ENSMUST00000145178	0	0	0	0	0	0	0	0	0
ENSMUST00000145176	0.088364	0.029611	0.045491	0	0	0.095162	0	0	0
ENSMUST00000145170	0	0	0	0	0	0	0	0	0
ENSMUST00000057134	0.016595	0	0.042355	0	0	0	0.032296	0	0
ENSMUST00000221127	0	0	0	0	0	0	0	0	0
ENSMUST00000221126	0	0	0	0	0	0	0	0	0
ENSMUST00000221123	0	0	0	0	0	0	0	0	0
ENSMUST00000221128	0.054245	0.082817	0.038262	0	0.019568	0.067335	0.028034	0.000362	0
ENSMUST00000151101	0	0	0	0	0	0	0	0	0
MSTRG.4147.1	0.214501	0.813399	0.743825	0.271302	0.189304	0.376066	1.01276	1.09238	0.454159
MSTRG.10268.1	0.134812	0.884172	1.22568	0.532135	0.913911	0.754541	1.49303	0.813755	1.69035
MSTRG.21476.1	0.396281	0.373628	1.39501	1.18552	0.72922	1.34898	0.770037	1.43269	0.815028
ENSMUST00000222476	0	0.5418	0.144212	0.464856	0	0.490254	0.293397	0.161246	0.490212
ENSMUST00000222479	0	0.025062	0	0	0	0.020262	0.01839	0.189002	0.143243
ENSMUST00000212800	0.323211	0.352444	0.274731	0.341365	0.357408	0.215179	0.252642	0.161381	0.233226
ENSMUST00000212801	0.09475	0.1335	0.127539	0.052803	0	0.075298	0.121688	0.209405	0.29371
ENSMUST00000239248	0	0	0	0	0	0	0	0	0
ENSMUST00000239241	0	0	0	0	0	0	0	0	0
MSTRG.25971.3	0.881312	0.755787	1.49118	0.730203	1.1254	1.32758	0.698143	1.49497	0.927217
MSTRG.25971.9	0	0.116165	0.431958	0.203717	0.307844	0.118619	0	0.124205	0
ENSMUST00000122813	0.313369	0.508436	0.178104	0.477971	0.390609	0.568227	0.354139	0.325295	0.38764
ENSMUST00000238114	0.080357	0.139341	0.045042	0.013586	0.236735	0	0.340202	0.358696	0.17756
MSTRG.11674.1	2.31015	2.67013	2.67958	3.28231	2.86465	3.36725	3.64321	2.95295	3.05569
ENSMUST00000125240	0.010391	0.079922	0.107282	0.010941	0.008465	0.036591	0.044877	0	0.074132
MSTRG.9967.1	1.17125	1.80608	1.35652	1.6536	1.07443	1.83948	2.02319	1.72846	2.63378
MSTRG.9967.2	0.338918	0.41557	0.858339	0.929241	0.283037	0.702341	0.670094	1.14362	0.740285
ENSMUST00000156633	0.093663	0.160087	0.155496	0.028229	0.059022	0.081071	0.029199	0.244451	0.065803
ENSMUST00000109473	0	0.245768	0.587823	0.18877	0.193052	0.119036	0	0.170198	0.611828
ENSMUST00000234919	0	0	0	0	0	0	0	0	0
ENSMUST00000234913	0.280898	0.150706	0	0	0	0.01592	0.200067	0	0
ENSMUST00000234914	0	0.04859	0	0	0	0	0	0.067645	0.024458
MSTRG.1454.1	1.29487	4.42292	1.948	3.21458	1.84031	2.75786	2.11702	2.15119	2.60346
ENSMUST00000203539	0	0.277701	0.759415	0.39718	0.143088	0.228315	0.145664	0	0.139643
ENSMUST00000187337	0	0	0	0	0	0	0.021547	0	0
ENSMUST00000187335	0	0	0	0	0	0	0	0	0
ENSMUST00000187332	0.090918	0.357543	0.090892	0.240111	0.11485	0.438742	0.22337	0.2149	0.147209
MSTRG.10701.1	1.00726	2.31195	1.68158	3.44442	1.3327	2.16502	1.73965	1.68058	1.63318
ENSMUST00000200089	0	0	0	0	0	0	0	0	0
ENSMUST00000200088	0.395721	0	0	0	0.024776	0	0	0	0
ENSMUST00000200080	2.26083	5.96695	4.76031	5.81014	3.24499	4.84782	6.23472	6.81422	5.50032
ENSMUST00000200084	0.362518	0.269244	0.11642	0.322967	0.183022	0.260592	0.085898	0.262802	0.186275
ENSMUST00000186060	0.338237	0.267432	0.201942	0.440384	0.441979	0.372174	0.296801	0.547376	0.512005
ENSMUST00000181598	0.198218	0.068271	0.145363	0.059558	0.03522	0.035154	0.053748	0.105408	0.054273
ENSMUST00000181594	2.53457	6.29836	6.40609	6.8206	3.80044	6.28684	6.83217	6.70873	6.62365
ENSMUST00000181590	3.57542	4.56808	5.36767	3.91615	3.03537	4.8444	3.22206	4.7622	5.34343
ENSMUST00000181593	0	0	0	0.193765	0	0.183875	0	0	0
ENSMUST00000181592	0.004751	0	0	0.012525	0.01337	0.005243	0	0	0
ENSMUST00000160997	0.456738	1.24031	1.95625	1.08709	1.1705	2.3081	2.57068	2.25248	1.78397
ENSMUST00000160992	0.373941	0.891501	0.459361	1.55831	0.648321	1.09997	1.32626	0.545049	0.883177
ENSMUST00000201350	0	0.989971	0.279919	0.878467	0.969283	1.05823	1.03927	1.34516	0.716337
ENSMUST00000209109	0	0.004191	0.001394	0	0	0.013655	0.001817	0	0
ENSMUST00000209101	0.025236	0	0.17727	0	0	0	0.079772	0.008517	0
ENSMUST00000209104	0.110062	0.023965	0	0	0.023576	0.026316	0.0056	0	0
ENSMUST00000164755	0	0.024451	0	0	0	0	0	0	0
ENSMUST00000225493	1.27789	4.55015	3.96219	4.8428	4.25557	6.61228	4.61472	5.76626	5.23614
ENSMUST00000225497	0	0	0	0	0	0	0	0	0
ENSMUST00000225499	0.172509	0.027974	0.08566	0.134177	0.103049	0	0.332737	0.089735	0.043601
ENSMUST00000124435	0.415763	0.030867	0	0.097981	0.1545	0.072641	0.005448	0	0.03259
ENSMUST00000124434	0.099909	0.079803	0.083928	0.131975	0.306119	0.114954	0.054954	0.033723	0.053885
ENSMUST00000124439	0	0	0	0	0	0	0	0	0
ENSMUST00000174756	0	0	0	0	0	0	0	0	0
ENSMUST00000225647	0	0	0	0	0.005393	0.046503	0	0	0.013336
ENSMUST00000185746	0.03103	0.03267	0.022263	0.072193	0.058053	0.044943	0.063964	0.100406	0.023641
ENSMUST00000185747	0	0	0	0	0	0	0	0	0
ENSMUST00000185740	0.016127	0.015968	0	0	0.019771	0	0	0	0.005614
ENSMUST00000229885	0.032418	0	0	0	0	0	0	0	0.037852
ENSMUST00000135777	0.317894	0.257578	0.799412	0.73542	0.499314	0.853865	0.783859	1.22782	0.827583
ENSMUST00000135775	0.048844	0	0	0.033418	0	0	0	0	0
MSTRG.22062.1	0.439947	1.49392	0.805439	0.999402	0.806345	1.09514	1.23339	1.69272	0.72184
ENSMUST00000221495	0	0.018105	0	0	0	0	0	0	0
ENSMUST00000221493	0	0.03469	0	0.051821	0	0.0902	0	0.074578	0
ENSMUST00000221492	0.448996	1.15565	1.99665	0.781853	0.998316	1.36628	1.76232	1.9502	1.00986
ENSMUST00000221491	0	0	0	0	0	0	0	0	0
ENSMUST00000031305	0.091801	0.033642	0.011438	0.045222	0.032729	0.044244	0	0.024021	0.084014
ENSMUST00000226773	0.170923	0.464803	0.616458	0.697487	0.290692	0.909039	0.647403	0.739135	0.274738
ENSMUST00000137198	0.079756	0.132976	0.092173	0.104112	0.086794	0	0.046257	0.097914	0.083986
ENSMUST00000224959	0.175479	0.117756	0.253913	0.108543	0.125327	0.102857	0.375768	0.366651	0.276588
ENSMUST00000146314	0.226873	0.066285	0.012389	0.023053	0.024501	0.044375	0.028765	0.020218	0
ENSMUST00000227424	0	0	0	0	0	0	0	0	0
ENSMUST00000152157	0	0	0	0	0	0	0	0	0
ENSMUST00000153402	0	0	0	0	0	0	0	0	0
ENSMUST00000153405	0.039827	0.008805	0	0.158058	0.043908	0	0.257572	0	0.024448
ENSMUST00000150171	0.121662	0.06589	0	0.095916	0	0	0	0	0
ENSMUST00000191334	0	0	0	0	0	0	0	0	0
ENSMUST00000224187	0.333048	0.802996	0.755677	0.482149	0.350338	0.48964	0.710523	0.294244	0.97128
ENSMUST00000145030	0.038333	0.25248	0	0	1.04132	0	0.18768	1.35119	0
MSTRG.18644.3	0.3829	1.13427	1.09699	1.21524	0.437475	1.15645	1.22864	0.20011	0.993931
MSTRG.18644.2	1.03622	0.546183	0.338406	0.206331	0.009654	0.093963	0.004386	0.027132	0.007436
MSTRG.18644.1	0.008398	0.047328	0.018555	0	1.39058	0.522403	0.499177	1.52951	1.00954
ENSMUST00000161735	0.306161	1.09408	1.20982	1.16873	0.813706	2.46388	0.519469	1.5198	0.913901
ENSMUST00000154128	1.5234	0.055527	0.004437	0.044324	0.005424	0.25218	0.003964	0.372924	0.145907
ENSMUST00000233479	0.047872	0.01016	0	0.023763	0.017549	0.021128	0	0.020206	0.053136
ENSMUST00000178043	0.418244	0.962149	0.41555	0.545146	0.309334	0.32585	0.689326	0.628212	0.31591
MSTRG.31606.1	0	0.181644	0.108183	0.133605	0	0	0	0.321012	0
ENSMUST00000160463	0.138123	0.053023	0.241266	0	0.041161	0.054508	0	0.138889	0.109351
ENSMUST00000188287	0	0.024854	0	0	0.046568	0.185013	0.092978	0.21276	0.486203
ENSMUST00000164616	0.230216	0.12573	0.054472	0.21665	0.09596	0.184824	0.09043	0.121949	0.371811
ENSMUST00000171098	0.803428	0.665998	0.650259	0.687591	1.15616	0.663938	0.543393	0.592433	0.457668
ENSMUST00000122990	0	0	0	0	0	0	0.010059	0	0
ENSMUST00000150145	2.74913	2.78026	2.23642	2.29161	1.58385	2.78843	2.44456	2.67031	2.47522
MSTRG.18422.1	0.285502	1.49538	0.281687	1.00822	0.931919	1.94844	1.33142	1.34405	1.75812
ENSMUST00000198853	0.626193	0.551786	0.367479	0.228404	0.495309	0.489532	0.320071	0.373897	0.394561
ENSMUST00000198850	1.4913	0.905739	1.03512	1.12378	1.85896	1.43258	1.30608	1.08482	1.22453
ENSMUST00000198856	0.020624	0.013954	0.006977	0.00953	0.037804	0.020072	0.010367	0.043381	0.030646
ENSMUST00000198857	0	0	0	0	0	0	0	0	0
ENSMUST00000198855	0.305383	0.127117	0.257702	0.07642	0.119621	0.037363	0.169606	0.178401	0.094817
MSTRG.1049.1	0.376571	0.205089	0.638287	0.465518	0.104131	0.122692	0.278104	0.222501	0.404445
ENSMUST00000198859	0	0	0	0	0	0	0	0	0
ENSMUST00000173683	0.012512	0	0.024894	0	0.002215	0	0	0.026024	0
MSTRG.9917.1	0.086553	0.619113	0.63283	0.516615	0.664393	0.871812	0.961119	0.559927	1.42237
MSTRG.13013.1	0.393152	0	0.436983	0	0	0.38021	0.345579	0.174801	0
ENSMUST00000203231	1.64467	0.762816	1.13631	1.22275	1.02541	0.473501	0.584458	0.943245	0.904309
ENSMUST00000203230	0	0	0	0	0	0	0	0	0
ENSMUST00000190804	0.382324	0.470382	0.346179	0.171792	0.425329	0.247103	0.271499	0.331238	0.223063
MSTRG.21812.1	1.71019	1.63346	1.64841	2.09702	1.92721	2.24159	1.18913	1.57545	1.52672
ENSMUST00000159669	0	0	0	0	0	0	0	0.284996	0
ENSMUST00000159663	0.002914	0	0.003773	0	0	0	0	0	0
ENSMUST00000200761	1.28144	0.734435	0.797756	0.443967	0.866654	0.766284	0.418324	0.600144	0.445307
ENSMUST00000200763	0.007882	0.003153	0.022531	0.007353	0	0.007039	0.009266	0	0
ENSMUST00000200768	0.643268	0.138597	0.124698	0.652134	0.14128	0.105382	0.212161	0.332633	0.306214
ENSMUST00000132762	0	0.159179	0.118311	0.083425	0.062628	0.109784	0.051875	0.049069	0
MSTRG.5037.1	0.642516	1.73151	1.18924	1.13049	0.812021	2.04395	1.22916	1.67693	2.03253
MSTRG.6628.1	1.95566	2.52184	1.46459	1.95342	1.27384	1.09407	1.58788	2.22578	1.56029
ENSMUST00000225516	0.039337	0	0	0	0	0	0	0	0
ENSMUST00000225517	1.26294	1.60721	1.15621	1.35678	2.01559	1.1928	1.26373	1.60697	1.41475
ENSMUST00000225514	0	0	0	0	0	0	0	0	0
ENSMUST00000124572	0	0.020302	0	0	0	0	0	0	0
ENSMUST00000124575	0.043149	0.456476	0.250112	0.226016	0.087588	0.143183	0.140469	0.24935	0.221342
ENSMUST00000191688	1.32225	0.949954	0.706083	0.425538	0.727466	0.554298	0.495121	0.519029	0.444472
ENSMUST00000191682	0	0	0	0	0	0	0	0	0
ENSMUST00000191685	0.05595	0	0	0.013262	0	0.0166	0	0	0
ENSMUST00000191687	0.257623	0.617964	0.511942	0.943045	0.381252	0.301662	0.294333	0.160718	0.792558
ENSMUST00000182701	0	0	0	0	0	0.036291	0	0	0
MSTRG.7938.1	1.71541	2.00181	2.30667	0.088314	2.13371	2.03725	0.601669	0.872287	2.03427
ENSMUST00000221519	0.452683	0.369044	0.536116	0.246335	0.277567	0.424326	0.537453	0.552524	0.117867
ENSMUST00000221516	0	0	0	0	0	0	0.072046	0	0
ENSMUST00000221514	0.009258	0.063924	0.022998	0.0039	0.000862	0.001726	0.02776	0.008631	0.004674
ENSMUST00000173738	0.181429	0.150332	0	0	0	0.187486	0	0	0.203657
ENSMUST00000229837	0	0.062904	0	0	0.048087	0	0.048255	0.222776	0
ENSMUST00000144568	0.489027	0.567393	0.242611	0.477273	0.464169	0.322825	0.462346	0.269942	0.380761
ENSMUST00000144277	0	0.020661	0	0	0	0	0	0	0
ENSMUST00000192568	0	0	0	0	0	2.19267	2.89336	2.40627	0
ENSMUST00000192569	0.071488	0.231604	0.155111	0.307223	0.091198	0.221573	0.207269	0.53689	0.278516
ENSMUST00000192560	0	0	0	0	0	0	0	0	0
ENSMUST00000192562	0.061799	0.001451	0	0	0.011262	0.041192	0.005425	0	0.010968
ENSMUST00000192563	0.011807	0	0	0.011266	0.042515	0.063301	0	0.009735	0.001996
ENSMUST00000141575	0	0	0	0	0	0	0	0	0
ENSMUST00000141571	0	0	0	0	0	0	0	0	0
MSTRG.32285.2	0.549095	0.339579	0.917685	0.813905	1.21639	1.80013	1.75389	0.985007	1.17882
MSTRG.32285.3	0.160863	0.593007	0.444735	0.773007	0.246444	1.15596	0.821303	1.0746	1.28327
MSTRG.32285.1	0	0.58608	0.400933	0.55012	0.221484	0.186034	0.514462	0.592058	0.584676
ENSMUST00000226639	0	0.167514	0	0	0.176625	0	0	0	0
ENSMUST00000226634	0.115706	0.109505	0.197621	0.218007	0.092962	0.165745	0.070875	0.300582	0.108466
MSTRG.31410.26	0	0	0	0	1055.97	0	0	0	0
MSTRG.31410.27	0	0	0	0	0	357.109	0	0	0
ENSMUST00000202850	0.389721	0.567416	0.456251	0.182435	0.370758	0.421677	0.298609	0.419775	0.25397
ENSMUST00000193540	0	0	0	0.030114	0	0	0	0	0
ENSMUST00000193211	0	0	0	0	0	0	0	0	0
ENSMUST00000193214	0.914561	0.922782	0.708416	0.606177	0.845907	0.512951	0.379798	0.737723	0.714197
ENSMUST00000143551	0.037383	0.031447	0.024393	0.04236	0.03359	0.014329	0.016094	0.029811	0.054343
ENSMUST00000143556	0.004967	0.033451	0.00038	0.082762	0.016127	0.051438	0.000297	0.153875	0.044316
ENSMUST00000143555	0	0	0.021085	0	0.031335	0	0.227454	0.020377	0
ENSMUST00000143559	0.048141	0.020243	0	0.001941	0.03231	0.001485	0.051227	0.025753	0.023269
ENSMUST00000193544	0	0	0.22005	0.291473	0.095402	0.162911	0	0.296373	0
MSTRG.31410.29	0	0	0	0	0	0	0	0	333.142
MSTRG.14676.1	0.588264	1.32512	0.847695	2.35852	0.373446	0.809614	1.29086	0.799695	0.569467
MSTRG.20811.1	0	0.280801	0	0	0	0	0	0	0
ENSMUST00000215747	0	0.14909	0.027756	0.18841	0	0.185982	0.127933	0.204544	0.119979
ENSMUST00000221450	2.40565	2.76581	3.30775	2.76072	2.81854	3.34916	2.71076	3.27058	2.53593
MSTRG.21147.2	0.2967	0.467302	0.625689	0.852251	0.593377	1.2501	0.750773	0.641058	0.685009
MSTRG.21147.1	0.245499	0.35526	0.421049	0.157307	0.121085	0.527637	0.612101	0.378842	0.442176
ENSMUST00000214838	0.157856	0.046033	0.177772	0	0.031167	0.019108	0	0.038146	0
ENSMUST00000155472	0	0.18659	0	0	0	0	0	0	0
ENSMUST00000216094	0	0	0	0.10412	0	0	0	0	0
ENSMUST00000216096	0	0	0	0	0	0	0	0	0
ENSMUST00000195806	0	0	0	0	0	0	0	0	0
ENSMUST00000195807	0.016984	0.017877	0.039322	0.053305	0.020149	0.023145	0.051969	0.080328	0.144406
ENSMUST00000195805	0.636256	0.201344	0.119582	0.090406	0.14764	0.108767	0.025742	0.103145	0.116873
ENSMUST00000071522	0.131251	0.042071	0.015765	0	0.09239	0.062566	0.010092	0.046822	0
ENSMUST00000204848	0	0	0	0.080713	0.006324	0.031196	0	0	0
ENSMUST00000131129	0.078451	0.104819	0.029396	0.082396	0.168059	0.112508	0.207449	0.252622	0.15278
ENSMUST00000125355	0	0.053244	0.078603	0.088935	0.0819	0.102724	0.047567	0.067491	0.048693
ENSMUST00000125354	0.032641	0	0.079189	0	0	0	0	0	0.041955
ENSMUST00000125358	1.04186	0.079669	0.082126	0.129626	0.165258	0.225501	0.155411	0.193519	0.245679
ENSMUST00000214068	0.020318	0.014209	0	0.069708	0	0.215231	0	0	0.031668
ENSMUST00000214060	1.55214	1.48204	1.24098	0.93121	1.36747	1.00408	0.800445	1.16403	1.56552
ENSMUST00000232963	0	0	0	0	0	0	0	0	0
ENSMUST00000232962	0.735037	0.751303	0.630645	0.906472	0.392964	0.437178	0.814768	0.3105	1.13967
ENSMUST00000232967	0	0	0	0	0	0	0	0	0
ENSMUST00000232964	0	0	0	0	0	0	0	0	0
ENSMUST00000232969	0	0	0	0	0	0	0	0	0.008594
ENSMUST00000230183	0	0	0	0	0	0	0	0	0
MSTRG.20870.6	0.157258	0.04398	0.046328	0.112849	0.198574	0.216266	0.245393	0.21955	0.169677
MSTRG.20870.1	1.36068	1.50352	1.254	1.63525	2.70005	1.60773	1.08403	1.09532	1.35365
MSTRG.14023.1	0.971328	1.10961	1.94514	1.27284	1.85408	1.16025	2.65348	2.16044	1.84768
MSTRG.9753.1	0.179521	0	0.009202	0.002013	0.228562	0.031422	0.009242	0	0.184775
ENSMUST00000236935	0.02136	0.013112	0.037784	0.033875	0	0.018161	0.011718	0.019606	0
ENSMUST00000236936	0	0	0	0	0	0	0	0	0
ENSMUST00000236930	0	0.041585	0	0	0	0	0	0	0
ENSMUST00000128806	1.12263	0	0	0	0	0	0	0	0
ENSMUST00000128807	0	0.329973	0.125029	0.120057	0.125676	0.15969	0.173043	0.056341	0
ENSMUST00000128800	1.10156	1.29213	1.59425	1.61463	1.66077	1.33657	1.41756	0.694365	1.63383
ENSMUST00000203376	1.32725	0.941001	0.427277	0.680724	0.788657	0.278552	0.187362	0.23878	0.511624
ENSMUST00000203379	0.112642	0	0	0.015403	0.008393	0	0.007993	0	0.005138
ENSMUST00000126099	0.024619	0.019509	0.083925	0.020503	0.007131	0.104348	0.01153	0.012337	0.046815
ENSMUST00000126095	0.009894	0.034078	0	0.009021	0	0	0	0	0.011595
ENSMUST00000124833	0	0	0	0	0	0	0	0	0
ENSMUST00000232133	2.20827	2.78812	4.34554	2.6899	3.5221	3.14043	2.87396	3.64565	0
ENSMUST00000232135	0.944223	0.633732	0.482595	0.74224	0.484429	1.2204	0.691035	0.977437	0.587435
MSTRG.31139.5	0.14422	0.268465	0.361404	0.394534	0.252606	0.46708	0.344131	0.265965	0
ENSMUST00000181756	0.150118	0	0.255215	0	0.089724	0.180613	0.028642	0.090629	0.127202
ENSMUST00000181755	0	0.621845	0.452838	0.12091	0.711446	0.568557	0.693323	0.374622	0.375925
ENSMUST00000181759	0.081144	0.223972	0.196901	0.202717	0.203172	0.140095	0.341569	0.176939	0.129777
ENSMUST00000231441	0	0	0	0.229617	0	0	0	0	0
ENSMUST00000231442	0.08843	0.244861	0.11853	0.226468	0.072604	0.180714	0.4634	0.08911	0.328009
ENSMUST00000231445	0	0.048895	0	0	0	0	0	0	0
ENSMUST00000231449	0	0	0	0	0	0	0	0	0
ENSMUST00000227872	0.119579	0.052577	0.052504	0.180393	0.192084	0.091356	0.213207	0.231374	0.162552
ENSMUST00000188662	0	0	0	0	0	0	0	0	0
ENSMUST00000188663	0.481367	0.950978	1.14389	0.743175	0.623595	1.18441	1.24836	0.927148	1.42899
ENSMUST00000188667	0	0.00558	0	0	0	0	0	0.027933	0
MSTRG.12286.1	0.198951	0.060702	0.323448	0.026273	0.042146	0.127984	0.132001	0.058231	0.245761
ENSMUST00000142919	0.15916	0	0.428011	0	0	0.106799	0.123075	0	0.432325
ENSMUST00000229080	0.314993	0.265859	0	0	0	0	0	0	0
MSTRG.1703.1	0.190693	0.270631	0.50835	0.496333	0.299019	1.38776	0.912145	1.33941	1.07173
MSTRG.1703.2	0.101896	1.07824	0.891988	0.756831	0.490631	0.555448	0.561729	0.595365	0.599925
ENSMUST00000136083	0.275632	2.48116	1.19992	0.720201	0.500969	1.81641	1.56061	1.41893	0.684566
ENSMUST00000149609	0.005351	0.003456	0.003028	0	0	0.004452	0	0	0
ENSMUST00000149608	0.395781	0.120127	0.344504	0.444146	0.441509	0.463111	0.298341	0.098154	0.170434
ENSMUST00000137359	0.600764	0.364711	0.473224	0.330666	0.666759	0.590719	0.481828	0.500314	0.774905
ENSMUST00000122968	0	0	0	0	0	0	0	0	0
ENSMUST00000137353	0.642793	0.402045	0.677596	1.08395	0.574472	0.8139	0.481397	1.0153	0.46875
ENSMUST00000137351	0	0.132448	0	0.001141	0	0	0.045889	0.055715	0
MSTRG.6273.4	0	0.203465	0.414394	0.616965	0.03098	0.551397	0.478024	0.218631	0.192488
MSTRG.6273.1	0	0.216366	0.37817	0.438046	0	0.405748	0.383312	0.431201	0.545303
MSTRG.6273.3	0.170158	0.539023	0.048199	0.21592	0.540804	0.572066	0.430027	0.068604	0.87188
MSTRG.6273.2	0	0.247612	0.637408	0.476543	0.745476	0.488145	0.434533	0.688151	0.56041
ENSMUST00000197747	1.15104	0.141935	0.007912	0.031507	0	0.033949	0.06412	0	0
ENSMUST00000212317	0.050021	0.110346	0.138645	0.063389	0.130999	0.180465	0.131362	0	0.075462
ENSMUST00000212313	0.078222	0	0	0	0	0.032721	0	0.08863	0
ENSMUST00000212310	1.72927	1.30755	1.07613	0.959065	1.20887	0.835377	0.71379	0.889096	0.935476
ENSMUST00000193395	0.068406	0.450466	0.17339	0.844136	0.206112	0.225875	0.264447	0.42783	0.29371
ENSMUST00000193390	0.094363	0.01146	0	0	0	0.033891	0.063904	0.020399	0.013782
ENSMUST00000193392	0.127437	0.049696	0.146948	0	0.027032	0.059477	0.033452	0.016445	0.061372
ENSMUST00000193393	0.404426	0.294345	0.138092	0.171922	0.174977	0.082159	0.001979	0.130723	0.117709
ENSMUST00000228441	0	0	0	0	0	0	0	0	0
ENSMUST00000217243	0.893728	0.574479	1.14275	1.19068	0.948479	0.690222	0.153041	0.759712	0.75017
ENSMUST00000217242	0.17573	0.264073	0.329665	0.421512	0.110526	0.384351	0.619183	0.386075	0.805899
ENSMUST00000216113	0.256289	0.228834	0.377482	0.137303	0.160217	0.100393	0.074868	0.193788	0.056514
ENSMUST00000236488	0	0.427017	0.176778	0.118503	0.214748	0.420871	0.348739	0.251767	0.113703
ENSMUST00000203605	3.0848	2.3603	1.70941	1.98297	1.77495	1.8557	1.7092	1.36632	2.23498
ENSMUST00000151426	1.44861	1.35922	2.08461	1.54028	1.12963	1.23391	1.558	1.57138	2.41013
ENSMUST00000151427	0	0	0	0	0	0	0	0	0
ENSMUST00000150181	0	0.361694	0.272526	0.243234	0	0.346794	0.448685	0.587402	0.370666
ENSMUST00000232488	0	0.416414	0.189647	0.62474	0.277606	0.360419	0.276876	0	0.631491
ENSMUST00000232483	0.216194	0.281555	0.142191	0.396568	0.204305	0.468468	0.231058	0.200013	0.120379
ENSMUST00000187829	0	0	0	0	0	0	0	0	0
ENSMUST00000187828	0.158173	0	0.02687	0	0.047993	0.04342	0	0.090856	0.039228
ENSMUST00000187822	0	0	0	0	0	0	0	0	0
ENSMUST00000187820	0	0	0	0.002708	0	0	0.005297	0.017187	0.014983
ENSMUST00000212196	0.000856	0.008394	0.001736	0.004784	0.001608	0.007563	0.00117	0.000708	0.000284
ENSMUST00000172055	0.472845	0.426629	0.177469	0.37971	0.462451	0.11185	0.129355	0.403418	0.300194
ENSMUST00000172051	0	0	0	0	0	0	0	0	0
ENSMUST00000237947	1.13631	0.872102	0.755436	0.768403	0.614255	0.630679	0.760176	0.561117	0.431093
ENSMUST00000237948	0	0	0	0.197773	0.042961	0.181323	0.066799	0.117854	0.177208
ENSMUST00000229711	0	0.000359	0	0	0	0.000688	0	0.000818	0
ENSMUST00000205647	1.05756	1.71681	1.52943	1.38688	1.00797	1.51889	1.35992	1.93945	1.45785
ENSMUST00000234418	0.408857	0.326915	0.211309	0.641596	0.244889	0.610592	0.429593	0.364912	0.994144
ENSMUST00000234417	0	0	0	0	0	0	0	0	0
MSTRG.8727.31	2.2139	1.5632	1.85469	1.20509	1.87425	0.920943	0.671971	0.919971	1.46317
ENSMUST00000207859	0.043746	0.046315	0.03377	0.026049	0.055775	0.052873	0.030528	0.044285	0.059982
ENSMUST00000206534	0.537759	0.874462	0.834479	0.565999	1.71967	0.770714	0.487918	0.636909	0.682159
MSTRG.7011.1	0.221005	0.776166	0.608635	0.837278	0.501407	0.94473	0.755673	0.973366	1.19477
ENSMUST00000186305	0	0	0	0	0	0	0	0	0.022163
ENSMUST00000186300	0.437257	0.293251	0.241613	0.308651	0.276432	0.206953	0.403706	0.286118	0.40236
ENSMUST00000192936	0	0.147431	0.036047	0.056507	0.0027	0.220508	0.079793	0.167612	0.145559
ENSMUST00000192930	0	0	0	0	0	0	0	0	0
ENSMUST00000181653	0.229475	0.211632	0.138798	0.30833	0.244293	0.216281	0.139228	0.170456	0.17189
ENSMUST00000181656	0	0	0	0	0	0	0	0	0
ENSMUST00000181657	0.020092	0	0.005611	0.025567	0	0.007897	0	0	0
ENSMUST00000181654	0.066281	0.21324	0.110203	0.043555	0	0.009535	0.152096	0.042174	0
ENSMUST00000181655	0	0.105939	0.029688	0	0.009753	0.057069	0.072298	0.059326	0.011802
ENSMUST00000181658	0	0	0.005138	0	0.008249	0	0.031331	0.024997	0
ENSMUST00000189879	0.354298	0.469302	0.576857	0.505277	0.137102	0.445291	0.712114	0.41037	0.913153
ENSMUST00000190396	0	0	0	0	0	0	0	0.041707	0
MSTRG.23711.2	0.53149	0.612578	0	0.769085	0.764382	0	0.693272	0.927295	0
MSTRG.23711.3	1.35171	0.983256	1.21582	0.731179	2.12478	1.22575	2.03837	0.940707	2.75846
MSTRG.23711.1	1.59978	2.23732	1.66445	1.77181	1.27546	1.47137	1.61202	1.42508	1.8297
MSTRG.10391.1	0.709252	1.15409	0.848371	1.1794	0.618969	1.47821	0.837151	1.09348	1.04605
ENSMUST00000193419	0	0	0	0	0	0	0	0	0
ENSMUST00000135238	0	0	0	0	0	0	0	0	0
ENSMUST00000161706	0.262558	0.540936	0.388008	0.734874	0.524841	0.390081	0	0.828323	0
ENSMUST00000204974	0.307214	0.10251	0.3403	0.184598	0.106973	0.115892	0.015027	0.104513	0.009114
ENSMUST00000090537	0.031381	0	0	0	0.037152	0	0.021163	0	0
MSTRG.77.1	1.01034	1.45702	1.46208	1.85411	0.830958	1.50123	1.50859	1.72771	1.24963
ENSMUST00000136187	0	0.063328	0.143464	0.110694	0	0.127351	0.098494	0.062241	0.245525
ENSMUST00000210430	0.152337	0.334321	0.454015	0.604326	0.360043	0.736201	0.724055	0.436386	0.164756
ENSMUST00000210432	0.741412	0.015963	0.0341	0.045603	0	0.099261	0.044554	0.16074	0
ENSMUST00000210436	0.086738	0.047828	0.114317	0	0	0	0	0	0.170684
ENSMUST00000210438	0	0	0	0	0	0	0	0	0
ENSMUST00000194556	0	0	0	0	0	0	0	0	0.065851
ENSMUST00000194553	0.81015	0.708422	0.534678	0.589646	0.462841	0.507677	0.344982	0.387548	0.623061
ENSMUST00000194551	0	0	0	0.016283	0	0	0	0	0
ENSMUST00000214437	0	0	0	0	0	0	0	0	0
ENSMUST00000146614	0.0137	0	0	0	0	0	0	0	0
ENSMUST00000195609	0	0	0	0	0	0	0	0	0
ENSMUST00000195606	0.074297	0.062354	0.01769	0.082608	0.289062	0.18432	0.189944	0.121022	0.142257
ENSMUST00000195600	0	0	0	0	0	0	0	0.007917	0
ENSMUST00000217162	0.207151	0.222016	0.235465	0.206657	0.133756	0.204112	0.157864	0.202893	0.183057
ENSMUST00000217161	0.002642	0.03176	0.002419	0.034711	0.003711	0.010147	0.004167	0.005854	0.081316
MSTRG.10834.1	1.54214	1.3321	1.6908	1.24836	2.6036	1.5108	0.846073	1.62936	1.75583
ENSMUST00000236569	0	0	0	0	0	0.171955	0.118157	0	0
ENSMUST00000236562	0	0	0	0	0	0	0	0	0
ENSMUST00000207438	0.034583	0	0	0	0	0	0	0	0
MSTRG.29719.3	0	1.10253	0.297277	0.827898	0.52681	0.390328	0.776438	0.840729	0.915376
MSTRG.29719.4	0.236656	1.46616	0.749995	1.06552	0.667217	1.1605	0.780154	1.21558	1.09684
MSTRG.29719.5	0.095963	0.850495	0.964716	0.695947	0.263757	0.605066	0.667276	0.659787	0.84089
ENSMUST00000179013	0	0	0	0	0	0	0	0	0
ENSMUST00000185555	0.093046	0.238051	0.28456	0.256266	0.152802	0.423687	0.224956	0.273737	0
ENSMUST00000185554	0	0	0	0	0	0	0	0	0
ENSMUST00000172796	0	0	0	0	0	0	0	0	0
ENSMUST00000172793	0	0	0	0	0	0	0	0	0
MSTRG.17067.1	0.015923	0	0	0.133995	0.037724	0	0	0.013619	0.012242
ENSMUST00000174568	0.32447	0	0	0	0.058618	0.036987	0.032333	0.085152	0.237491
ENSMUST00000131539	0.001727	0	0	0	0.006127	0	0.035625	0.002508	0
ENSMUST00000131533	0	0	0	0	0	0	0	0	0
ENSMUST00000132849	0	0	0	0	0	0	0	0	0
ENSMUST00000234596	0.011587	0	0	0	0.017179	0	0	0.019562	0.017373
ENSMUST00000234591	0.000333	0.00025	0	6.1e-05	0	0.071957	0	0	0
ENSMUST00000132840	0.245554	0.357434	0.337582	0.469258	0.504533	0.6251	0.654365	0.404425	0.444036
ENSMUST00000176545	0.02261	0	0	0	0	0	0	0	0
ENSMUST00000220775	0.174782	1.04885	0.085676	0.176743	0.037728	0.1268	0.630049	0.150745	0.712617
ENSMUST00000220776	0.143072	0.239586	0.048804	0.299654	0.201775	0.19074	0.119872	0.183022	0.146157
ENSMUST00000220779	0.11734	0.501857	0.265958	0.570157	0.134759	0.487387	0.45512	0.366614	0.439581
ENSMUST00000191991	0.000637	0	0	0	0	0	0	0	0
ENSMUST00000191992	0	0.039944	0	0	0	0	0.085467	0.09833	0
ENSMUST00000191993	0	0	0	0	0	0	0	0	0
ENSMUST00000191994	0.134524	0.123428	0.102443	0.141896	0.129318	0.128393	0.010113	0.102781	0.077289
ENSMUST00000191996	0.253914	0.144843	0.064493	0.122823	0.058861	0.074054	0.025792	0.143876	0.159865
ENSMUST00000210736	0.169679	0.053013	0.035377	0.023021	0.05492	0.059578	0.023396	0.016237	0.053692
ENSMUST00000210735	0.38086	0.652056	0.605506	0.414281	0.486081	1.0649	0.912578	1.03871	0.844284
ENSMUST00000210732	0	0	0	0	0	0	0	0	0.084088
ENSMUST00000210731	0.521245	0.43391	0.137598	0.562957	0.092297	0.568298	0	0.47701	0.554879
ENSMUST00000221821	0	0.057437	0	0	0	0	0.01183	0	0
ENSMUST00000210738	0.165647	0.086018	0.134754	0.039379	0.073878	0.070949	0.130854	0.103639	0.078041
ENSMUST00000192879	0	0	0	0	0	0	0	0	0
ENSMUST00000192871	0.470347	0.79836	0.656529	0.769762	0.398908	0.737553	0.719706	0.452711	0.932926
ENSMUST00000223085	0	0	0	0	0	0	0.008908	0	0
ENSMUST00000218503	0.095207	0.012086	0.002555	0.041551	0.005136	0.010002	0.029689	0.004732	0.021107
ENSMUST00000218509	0	0	0	0	0.016589	0	0	0	0
MSTRG.24850.1	1.19706	1.09237	2.01552	1.59159	1.17724	1.53597	1.90907	1.7197	1.46349
MSTRG.25050.1	1.12166	1.72077	1.13228	1.72888	0.838858	2.16409	1.72232	1.98708	2.40315
ENSMUST00000150345	0	0	0	0	0	0	0	0	0
ENSMUST00000221013	0	0	0	0.003751	0	0	0.159635	0	0.012438
ENSMUST00000221012	0	0.069114	0	0.027937	0.127544	0.08048	0.03222	0	0.122141
ENSMUST00000221011	0	0	0	0	0	0	0	0	0
ENSMUST00000221010	0.647473	0.499065	0.315897	0.326202	0.634862	0.286778	0.202006	0.301307	0.082742
ENSMUST00000197103	0	0.108133	0.225832	0.220353	0.138486	0.202487	0.179659	0	0.035194
ENSMUST00000194070	0	0	0	0	0	0	0	0	0
ENSMUST00000213260	0	0	0	0.093888	0	0	0.116279	0	0.096728
ENSMUST00000194072	0	0.005982	0	0	0	0	0	0	0
ENSMUST00000144134	0	0	0	0	0	0	0	0	0
ENSMUST00000194074	0.120089	0.036862	0.062746	0.009823	0.031386	0.077212	0.018599	0.038701	0.059276
ENSMUST00000194077	0	0	0	0	0	0	0	0	0
ENSMUST00000194078	0	0	0.010118	0	0	0	0	0	0
ENSMUST00000228807	0.111719	1.03348	0.705712	0.876185	0.753099	1.04473	1.15105	1.39398	1.45711
ENSMUST00000228806	0	0	0	0	0.132268	0	0	0	0.147571
MSTRG.16808.1	0.068408	0.071303	0.131553	0.077393	0.031339	0.115001	0.363921	0.160847	0
ENSMUST00000239330	0.003294	0	0	0	0	0	0	0	0
ENSMUST00000239336	0	0	0	0	0.181633	0	0	0	0
ENSMUST00000147445	0.102059	0.175583	0.136972	0.371903	0.287245	0.28	0.288628	0.406598	0.167163
ENSMUST00000147446	0.034351	0	0	0	0.003026	0	0	0	0
ENSMUST00000147449	0.069288	0.133521	0.058902	0.09342	0.035545	0.036694	0.039944	0.050563	0.021301
ENSMUST00000194459	0.225585	0.331329	0.282487	0.177145	0.133842	0.201896	0.210116	0.252255	0.120737
ENSMUST00000194453	0.135082	0.235509	0.331807	0.223323	0.028733	0.328169	0.345434	0.729263	0.243413
ENSMUST00000194451	0.28985	0.076402	0.060889	0.133157	0.049175	0.03604	0.043577	0.044594	0.152279
ENSMUST00000194456	0	0	0	0	0	0	0	0	0
ENSMUST00000194454	0	0	0	0	0	0	0	0	0
ENSMUST00000153087	0	0	0	0	0	0	0	0	0
ENSMUST00000153089	0	0	0	0	0	0	0	0	0
ENSMUST00000151825	0.865714	0.348667	0.188697	0.349761	0.429784	0.210374	0.622391	0.220611	0.276379
ENSMUST00000151820	0.162169	0	0	0	0	0	0	0	0.049404
ENSMUST00000151828	0.041976	0	0.017589	0.060296	0.026661	0.081044	0.032877	0.211865	0.161809
ENSMUST00000234865	0	0.075035	0	0.063833	0	0.076353	0	0.044006	0
ENSMUST00000234860	0.500266	1.24286	1.1435	1.31319	0.763655	2.11024	1.33754	1.76426	1.63082
ENSMUST00000187421	0.65093	1.99869	0.691571	2.3878	0.914296	0.629236	0.714006	1.40215	0.178367
ENSMUST00000187426	0	0	0	0	0	0	0	0	0
MSTRG.30649.1	0.57051	0.996179	0.808983	1.35048	1.07219	2.44968	1.6873	1.64139	1.16558
ENSMUST00000177925	0.006178	0	0	0	0	0	0	0.004535	0
ENSMUST00000177929	0	0	0	0	0	0	0	0	0
ENSMUST00000208346	0.094335	0.38147	0.281154	0.271373	0.266971	0.554935	0.292593	0.244581	0.30461
ENSMUST00000208344	0.793448	0.669265	0.501358	0.781026	0.616216	0.693935	0.336556	0.753106	0.649794
ENSMUST00000238810	0.208921	0.094189	0.143735	0.090627	0.063226	0.071552	0.056287	0.060026	0.114618
MSTRG.14000.1	0.243787	0.540464	0.56249	0.59184	0.553497	0.418481	1.28673	0.858152	1.23787
ENSMUST00000181280	9.90359	8.80705	9.64261	10.5806	12.5677	8.92667	8.00209	10.4662	10.165
ENSMUST00000181282	0.353747	0.061064	0.322075	0.128966	0	0.193601	0.077855	0.041284	0.291173
ENSMUST00000181289	0.237392	0.101218	0.192165	0.197106	0.344224	0.134509	0.283	0.202633	0.135374
ENSMUST00000181288	0	0	0	0	0	0	0	0	0
ENSMUST00000224146	0	0	0	0	0	0	0	0	0
ENSMUST00000148832	0	0	0	0.046489	0	0	0.138925	0	0.034064
ENSMUST00000125095	0	0	0	0	0	0	0	0	0
ENSMUST00000197532	0.53688	0.156128	0.613084	0.192854	0.531765	0.1293	0.340645	0.610561	0.163975
ENSMUST00000124329	0.004157	0.059453	0.074163	0.144045	0.052036	0.020639	0.013779	0	0.042864
ENSMUST00000188309	0	0	0	0	0	0	0	0	0
ENSMUST00000124322	0.198087	0.173827	0.357622	0.12214	0.072592	0.077672	0.057453	0.171412	0.104449
ENSMUST00000124320	0.01726	0.067869	0	0.014422	0.028192	0.031233	0	0.055093	0
ENSMUST00000124326	0	0	0	0	0	0	0	0	0
ENSMUST00000188300	0	0	0	0	0	0	0	0	0
ENSMUST00000140488	0	0.35143	0.418141	0	0.023638	0.032151	0	0	0
ENSMUST00000227361	0	0.127563	0.169978	0	0.083369	0.157361	0.21604	0	0.155004
ENSMUST00000227360	0	0.137578	0	0	0	0	0	0	0
ENSMUST00000227369	1.16536	1.93351	1.82743	1.30557	1.00558	2.16688	2.15795	1.7259	2.17885
MSTRG.7185.12	0	0	0	0	0	0	0	0	0.048135
ENSMUST00000221781	0.154819	0.216215	0.28581	0.218041	0.208247	0.615529	0.61317	0.40936	0.289536
ENSMUST00000221785	0	0	0	0	0	0	0	0	0
ENSMUST00000190966	0	0	0	0	0	0	0	0	0
ENSMUST00000190967	0.121751	0.157561	0.079273	0.21351	0.162672	0	0	0	0.211673
ENSMUST00000189639	0	0	0.045478	0.212567	0	0.254832	0	0.08545	0.148379
ENSMUST00000199187	0.32271	0.387229	0.228478	0.237664	0.30864	0.370192	0.318914	0.177119	0.266673
ENSMUST00000189632	0	0	0	0	0	0	0.014106	0	0.004002
ENSMUST00000189637	0	0	0	0	0	0	0	0	0
ENSMUST00000222254	1.1762	1.04652	1.04204	0.575706	0.974135	0.769048	0.620544	0.683431	0.646924
ENSMUST00000222256	0.215163	0.071033	0.388929	0.444815	0.209494	0.518092	0.103846	0.418352	0.160397
ENSMUST00000222257	0.707433	0.611115	0.708084	0.541358	0.765774	0.542906	0.540264	0.67666	0.498073
ENSMUST00000144487	0.077468	0	0.015124	0.05818	0.06747	0.004493	0.007772	0.031209	0.023525
MSTRG.3256.10	0.022202	0.557815	0.124851	0.229523	0	0.727952	0.082576	0.225863	0.105875
ENSMUST00000188948	0.214174	0.192456	0.086493	0.021995	0.041806	0.100031	0.183532	0.026715	0.217488
ENSMUST00000188940	0	0	0	0	0	0	0	0	0
ENSMUST00000188945	0	0	0	0	0	0	0	0	0
MSTRG.20206.1	1.84212	2.45525	1.86726	2.32537	1.37116	1.85205	2.16195	1.99934	1.77554
ENSMUST00000146227	0	0	0.024301	0	0	0	0	0	0.066594
ENSMUST00000146224	0	0.094321	0.137666	0.143446	0	0	0	0.025501	0
ENSMUST00000224546	0	0	0	0	0	0	0	0	0
ENSMUST00000162276	0	0	0.131867	0	0	0	0	0	0
MSTRG.7802.8	0.054596	0.135408	0.325988	0.065482	0.304605	0.196326	0.080553	0.192733	0.096807
MSTRG.7802.9	0	0.351816	0.087543	0.650382	0.146113	0.768584	0.256358	0.340947	0.285734
ENSMUST00000143760	0	0	0.00648	0.00704	0.015485	0	0.023712	0.085637	0
ENSMUST00000143765	0.475188	0	0	0.093674	0	0.141784	0	0	0
ENSMUST00000143767	0	0	0	0	0	0	0	0	0
ENSMUST00000166593	0	0	0	0	0	0	0	0	0
ENSMUST00000166590	0.980592	1.04641	0.602058	0.478759	0.526415	0.611693	0.550226	0.721852	0.64129
ENSMUST00000195253	1.36382	0.266636	0.011835	0.044245	0.061123	0.158636	0.108836	0.1075	0.148447
ENSMUST00000195252	2.58562	0.308862	0.479196	0.554809	0.477701	0.623827	0.699372	0.476923	0.904613
ENSMUST00000195251	0.361262	2.87322	4.03083	4.35609	2.04252	4.55997	4.00566	5.57038	4.45382
ENSMUST00000195250	0.098932	0	0	0	0	0	0	0.013919	0
ENSMUST00000153719	0.538223	0.977587	1.08896	0.824878	1.25228	0.558677	0.978574	0.827664	1.55477
MSTRG.21891.1	0.360025	0.845458	1.16328	1.36995	1.05803	1.6063	1.08439	1.38562	1.82685
ENSMUST00000142413	0	0	0	0	0	0	0	0	0
ENSMUST00000191207	0.100892	0.219291	0.131354	0.135184	0.036183	0.117736	0.112962	0.179735	0.203036
ENSMUST00000191209	0.057769	0	0.215338	0	0.028849	0.006858	0	0	0.052789
MSTRG.31124.1	0.225736	1.48228	1.67738	1.48717	1.01861	2.05586	1.76192	1.77328	1.71951
ENSMUST00000225757	0	0.019381	0	0	0	0	0	0	0
ENSMUST00000161024	0.252414	0.099373	0.136518	0.15952	0.187849	0.167453	0.100017	0.217063	0.189518
MSTRG.2178.1	0.11977	0	0	0.143837	0.010386	0	0	0	0
MSTRG.30409.1	0.345186	1.35955	1.47457	0.763749	0.752034	1.21371	1.10972	1.29271	0.949238
ENSMUST00000205902	0	0	0	0	0	0	0	0	0
ENSMUST00000229994	0.3733	0	0	0.087521	0.026745	0	0.080389	0.089987	0
ENSMUST00000205909	0.862865	0.156899	0.399887	0.995347	0.662813	0.262808	0.46092	0.420513	0.372181
ENSMUST00000179421	0	0	0.025766	0	0	0.012731	0.004645	0.003455	0.002967
ENSMUST00000233934	0	0	0.12721	0	0	0	0	0	0
ENSMUST00000187387	0	0	0	0	0	0	0	0.005204	0
ENSMUST00000187384	0	0.017333	0	0	0	0.006172	0.006734	0.005659	0
ENSMUST00000187385	0	0	0	0	0	0	0	0	0
ENSMUST00000187381	0	0	0	0	0	0	0	0	0
ENSMUST00000203521	0	0	0	0	0	0	0	0	0
ENSMUST00000207202	0.022085	0.026759	0	0.009767	0.018736	0.051004	0	0	0
ENSMUST00000126225	0.028167	0.038704	0.117368	0.029645	0.008907	0.021577	0.037569	0.012077	0.010979
MSTRG.6866.1	1.8331	2.44527	2.8907	2.79703	2.08895	3.71199	2.41391	3.68444	3.14524
ENSMUST00000224375	0	0	0	0	0	0	0	0	0
ENSMUST00000224374	0.510106	1.15629	0.900142	0.996825	0.660415	1.11706	0.606754	1.0191	0.800501
ENSMUST00000233785	0	0	0	0	0	0	0	0	0
MSTRG.25037.2	0	0	0.679202	1.11299	0	0	0	0	0
MSTRG.25037.1	1.10247	2.37696	2.13371	1.12613	1.60675	1.36943	1.08898	1.65907	1.16292
ENSMUST00000192229	0.230282	0.187282	0.372258	0.170719	0.173582	0.11234	0.210031	0.255718	0.178861
ENSMUST00000192228	0.181241	0.020473	0.095739	0.078743	0.018067	0.002435	0.004664	0.067916	0.168979
ENSMUST00000138795	0.741433	1.3859	0.532726	1.12602	0.769778	1.09725	1.36373	1.12856	0.862869
ENSMUST00000225421	0	0	0	0	0	0	0.002319	0	0
ENSMUST00000225426	0.047587	0.128503	0	0	0.814127	0.635031	0	0.148472	0.545142
ENSMUST00000225424	0	0.025935	0	0.017619	0.05766	0.080499	0	0.068048	0
ENSMUST00000225429	0.79637	2.14699	2.00534	1.7696	1.18618	2.82202	2.71301	2.13971	2.25153
ENSMUST00000193574	0.203395	0.366772	0.691607	0.279989	0	0.38088	0.278429	0.959411	0.156632
ENSMUST00000193577	0	0	0	0	0	0	0	0	0
ENSMUST00000193570	0.094384	1.00346	0.920945	0.919177	0	1.38351	0.35502	0.55166	1.41391
ENSMUST00000193573	0.086659	0.05585	0.044152	0.04508	0.062391	0.056679	0.044006	0.02473	0.117679
ENSMUST00000221428	0	0	0.015451	0	0	0	0	0	0
ENSMUST00000221429	0.048375	0.067259	0.021403	0.206705	0.085618	0	0	0	0
ENSMUST00000221427	0	0	0.023149	0	0.019547	0.06254	0.085224	0.235625	0.017885
ENSMUST00000191599	0	0	0	0	0	0	0	0	0
ENSMUST00000191594	0	0	0	0	0	0	0.315388	0	0
ENSMUST00000140569	0.583233	0.583072	0.607601	0.192074	0.588921	0.628349	0.917026	0.648707	1.06397
ENSMUST00000196065	0.061096	0.172988	0.069918	0.088793	0.036681	0.07629	0.032628	0.15858	0.059009
ENSMUST00000196063	0.026436	0.048552	0.062851	0.029547	0	0.027285	0	0.011051	0
ENSMUST00000173605	0.648031	0.497648	0.847337	0.598799	0.617124	0.904875	0.754046	0.652652	0.597983
ENSMUST00000173609	0.068266	0	0	0.031031	0	0	0	0.041954	0.039907
ENSMUST00000182639	1.91172	0.984845	0	0	0.987683	1.66088	0.457155	0.585589	0.873557
ENSMUST00000128489	0.827404	2.23985	2.05881	2.03582	0.949559	2.33491	1.47119	3.25676	2.60852
MSTRG.18968.1	0.287297	1.58102	1.47102	1.55477	1.00728	2.14649	1.56141	2.12591	1.98891
ENSMUST00000190889	0.16994	0	0	0	0	0	0.018797	0	0
ENSMUST00000190887	0	0	0	0	0	0	0.003314	0	0.043316
ENSMUST00000190886	0	0	0	0	0	0	0	0	0
ENSMUST00000190881	0.117368	0.549132	0.40289	0.573914	0.182938	0.424499	0.22463	0.017554	0.444921
ENSMUST00000190880	0	0	0	0	0	0	0	0	0
ENSMUST00000020222	0.153966	0.049508	0.277375	0.238356	0.094314	0.131462	0.303581	0.191136	0.163845
ENSMUST00000132140	0.094487	0.022186	0	0	0	0	0.047946	0.062603	0
MSTRG.17561.1	1.93771	0.389617	0.533782	0.434043	0.575474	0.331677	0.291548	0.522565	0.530208
MSTRG.16879.1	0.681291	2.19688	0.748275	1.30477	0.657747	1.39935	1.43806	1.04017	1.10633
ENSMUST00000202926	0.60892	0.568651	0.609644	0.634582	0.428998	0.703923	0.630807	0.92977	0.781592
ENSMUST00000202922	0.520115	1.01172	0.725596	1.34768	0.594651	1.35614	0.96251	0.888209	0.896513
ENSMUST00000202923	0.148084	0.267676	0.136103	0.192005	0.39411	0.268298	0.401795	0.304464	0.290156
ENSMUST00000212189	1.86624	1.25548	0.012137	1.06557	1.3371	0.920443	0.009657	1.20182	0.9571
ENSMUST00000212188	0.217267	0	0	0.243293	0.046288	0	0.097221	0	0
ENSMUST00000212186	0	0	0.016896	0.032646	0.02957	0	0	0	0
ENSMUST00000212180	0.025359	0.050206	0.039529	0.126781	0.200315	0.070221	0.034826	0.035906	0.043588
ENSMUST00000207739	0.268466	0.543992	0.381314	0.438605	0.351854	0.602466	0.245052	0.444274	0.670767
ENSMUST00000190054	0	0	0	0	0	0	0	0	0
ENSMUST00000206358	8.97749	6.30034	5.30058	4.26703	4.37636	3.6265	2.96731	3.32591	3.00541
ENSMUST00000206354	0	0	0	0	0	0	0	0	0.019236
ENSMUST00000207408	0.314437	0.180072	0.246032	0.086396	0.115426	0.124691	0.074013	0.154735	0.129323
ENSMUST00000207409	0	0	0	0.033946	0	0.063663	0.246075	0.220017	0.047357
MSTRG.21350.1	0	0.515649	0.457407	0.723284	0.400356	0.141078	1.8188	0.64511	0.901642
ENSMUST00000203894	0	0	0	0.006694	0	0	0	0	0
ENSMUST00000159087	0	0	0	0	0	0	0	0	0
ENSMUST00000228874	4.59487	6.89475	7.40235	6.32703	4.25137	5.80808	7.58359	7.58732	7.50648
ENSMUST00000222003	0	0.07388	0.024566	0.120741	0.11333	0.039598	0.040973	0.411844	0.166353
ENSMUST00000233760	0.196424	1.13173	0.282223	0.634219	0.498176	1.05222	0.949069	1.46566	0.633581
ENSMUST00000214407	0.568322	0.593411	0.875348	0.659391	0.865529	0.633568	0.296112	0.619625	0.33471
MSTRG.23110.2	0	0	0	0	0	0	0	0	0.155927
MSTRG.23005.1	0.577293	1.96988	2.44222	1.45677	0.783324	1.8702	2.08681	1.77523	2.14661
ENSMUST00000225749	0.947562	1.02914	0.639706	0.881323	0.970545	0.814846	0.863724	0.949472	1.09468
ENSMUST00000230071	0	0	0	0	0	0.055612	0	0.110988	0
ENSMUST00000185880	0.188205	0.874994	1.96914	1.45488	1.12549	1.41215	1.6433	1.03504	2.02681
ENSMUST00000185888	1.60207	1.43263	1.14121	0.937244	1.30035	1.27487	0.980129	1.11814	1.59605
MSTRG.23782.2	0.722654	0.522719	1.63553	1.12512	0.548735	0.885545	1.21568	1.04538	0.871284
[truncated: 20,858 more rows]
