# Supplementary material for: Multiple transcriptome analyses reveal mouse testis developmental dynamics
Source: BMC Genomics. 2024 Apr 22;25:395. doi: 10.1186/s12864-024-10298-y (PMC11036721; doi:10.1186/s12864-024-10298-y)
Supplement: Supplementary file 5 — Supplementary Material 5 [file 12864_2024_10298_MOESM5_ESM.xlsx]

## Sheet: Supplementary Material 6
Supplementary Material 6. The circRNA expression values in the testes of developing mice.
ID	w3.TPM	w4.TPM	w5.TPM	w6.TPM	w7.TPM	w8.TPM	w9.TPM	w10.TPM	w11.TPM
mmucirc_000001	0	546.96	148.006	310.251	194.376	184.106	282.998	309.617	333.156
mmucirc_000009	0	0	74.0028	186.15	129.584	429.58	169.799	0	533.049
mmucirc_000010	0	0	0	0	0	0	0	0	266.525
mmucirc_000015	0	0	0	0	0	0	226.398	0	0
mmucirc_000017	0	78.1372	0	0	0	0	56.5995	61.9233	0
mmucirc_000018	0	78.1372	148.006	0	0	61.3685	0	0	199.893
mmucirc_000019	0	78.1372	222.008	186.15	0	306.843	0	0	66.6311
mmucirc_000020	0	0	222.008	0	0	0	0	0	133.262
mmucirc_000027	255.428	78.1372	148.006	372.301	194.376	429.58	622.595	247.693	333.156
mmucirc_000028	0	0	0	124.1	0	0	452.796	0	0
mmucirc_000034	0	156.274	148.006	124.1	0	0	0	123.847	133.262
mmucirc_000038	0	78.1372	148.006	62.0501	0	0	282.998	123.847	0
mmucirc_000042	0	0	0	0	388.752	0	56.5995	0	0
mmucirc_000043	0	0	296.011	0	0	0	0	0	0
mmucirc_000044	0	78.1372	0	124.1	259.168	0	113.199	0	333.156
mmucirc_000048	127.714	0	0	0	129.584	184.106	0	0	66.6311
mmucirc_000054	638.57	156.274	0	248.201	777.504	61.3685	282.998	247.693	66.6311
mmucirc_000055	0	0	148.006	0	0	61.3685	56.5995	0	66.6311
mmucirc_000061	0	234.412	296.011	186.15	0	429.58	56.5995	0	0
mmucirc_000062	0	78.1372	148.006	62.0501	453.544	306.843	0	0	66.6311
mmucirc_000063	0	0	0	0	259.168	61.3685	113.199	185.77	466.418
mmucirc_000070	255.428	78.1372	0	0	0	61.3685	0	0	0
mmucirc_000074	0	156.274	370.014	186.15	0	0	0	0	66.6311
mmucirc_000077	0	0	222.008	0	0	0	0	0	133.262
mmucirc_000085	0	234.412	74.0028	0	0	0	0	0	266.525
mmucirc_000087	0	0	0	0	0	61.3685	56.5995	61.9233	0
mmucirc_000088	0	156.274	0	0	0	0	169.799	0	0
mmucirc_000092	0	0	0	0	129.584	0	56.5995	0	0
mmucirc_000093	893.997	234.412	222.008	0	259.168	61.3685	282.998	309.617	199.893
mmucirc_000094	0	390.686	296.011	124.1	64.792	61.3685	169.799	61.9233	66.6311
mmucirc_000095	0	0	222.008	0	64.792	0	0	0	0
mmucirc_000096	0	0	0	0	64.792	61.3685	0	185.77	0
mmucirc_000119	0	0	0	0	64.792	245.474	0	0	0
mmucirc_000129	255.428	156.274	296.011	62.0501	194.376	0	113.199	61.9233	0
mmucirc_000130	0	78.1372	0	124.1	388.752	61.3685	396.197	866.927	0
mmucirc_000137	0	0	74.0028	0	194.376	61.3685	0	0	0
mmucirc_000160	0	0	0	124.1	64.792	0	56.5995	247.693	0
mmucirc_000164	0	0	74.0028	62.0501	64.792	0	0	61.9233	0
mmucirc_000165	510.856	156.274	666.025	496.401	323.96	490.948	282.998	185.77	466.418
mmucirc_000179	127.714	0	0	0	129.584	0	0	0	66.6311
mmucirc_000182	255.428	78.1372	0	372.301	0	0	113.199	0	0
mmucirc_000187	127.714	0	222.008	372.301	0	122.737	0	61.9233	0
mmucirc_000189	893.997	234.412	0	248.201	129.584	61.3685	0	0	0
mmucirc_000192	0	0	0	0	129.584	61.3685	56.5995	0	0
mmucirc_000194	0	156.274	296.011	434.351	129.584	122.737	226.398	495.387	199.893
mmucirc_000211	510.856	0	0	0	64.792	0	0	61.9233	0
mmucirc_000216	0	0	148.006	0	0	61.3685	0	185.77	0
mmucirc_000224	0	0	74.0028	0	0	0	226.398	0	0
mmucirc_000229	0	156.274	74.0028	62.0501	64.792	184.106	169.799	0	333.156
mmucirc_000232	0	0	0	62.0501	0	61.3685	113.199	123.847	0
mmucirc_000233	255.428	312.549	148.006	0	129.584	368.211	565.995	371.54	66.6311
mmucirc_000238	0	78.1372	0	0	0	0	0	0	133.262
mmucirc_000244	383.142	703.235	444.017	992.802	388.752	920.528	509.396	371.54	66.6311
mmucirc_000247	0	0	74.0028	0	0	0	0	185.77	0
mmucirc_000250	0	0	0	0	0	122.737	113.199	185.77	0
mmucirc_000252	0	0	0	124.1	64.792	0	0	0	66.6311
mmucirc_000256	127.714	234.412	0	124.1	0	0	0	0	66.6311
mmucirc_000259	0	156.274	0	124.1	0	0	0	309.617	0
mmucirc_000262	383.142	0	0	62.0501	0	122.737	0	0	0
mmucirc_000268	0	390.686	148.006	124.1	129.584	0	56.5995	61.9233	0
mmucirc_000272	0	78.1372	222.008	186.15	194.376	306.843	226.398	61.9233	66.6311
mmucirc_000282	127.714	78.1372	0	0	0	0	0	0	133.262
mmucirc_000283	0	0	0	62.0501	129.584	184.106	0	0	0
mmucirc_000284	0	0	0	124.1	0	122.737	0	247.693	0
mmucirc_000287	0	78.1372	0	0	129.584	0	56.5995	0	399.787
mmucirc_000289	127.714	0	148.006	124.1	64.792	0	56.5995	0	0
mmucirc_000292	0	0	0	62.0501	0	61.3685	56.5995	0	0
mmucirc_000293	2043.42	1328.33	1628.06	930.752	1231.05	1718.32	1188.59	619.233	1465.88
mmucirc_000297	0	0	0	0	0	306.843	0	0	0
mmucirc_000302	0	0	0	0	0	0	56.5995	0	199.893
mmucirc_000304	0	0	0	0	64.792	0	113.199	0	133.262
mmucirc_000305	1277.14	156.274	518.02	1178.95	712.712	736.422	679.194	619.233	199.893
mmucirc_000306	0	78.1372	0	0	0	61.3685	56.5995	0	0
mmucirc_000307	0	156.274	0	0	0	0	0	433.463	66.6311
mmucirc_000308	0	156.274	0	310.251	518.336	61.3685	0	0	199.893
mmucirc_000310	638.57	0	222.008	558.451	583.128	306.843	56.5995	309.617	133.262
mmucirc_000312	0	156.274	0	0	64.792	0	0	61.9233	0
mmucirc_000313	0	78.1372	0	186.15	0	0	169.799	0	0
mmucirc_000315	0	0	0	124.1	0	0	0	61.9233	0
mmucirc_000316	0	0	0	62.0501	0	122.737	56.5995	0	0
mmucirc_000320	0	156.274	74.0028	0	0	0	0	123.847	0
mmucirc_000321	0	78.1372	0	0	129.584	61.3685	113.199	0	0
mmucirc_000322	127.714	546.96	0	248.201	388.752	122.737	169.799	0	0
mmucirc_000323	0	0	0	0	0	0	56.5995	123.847	0
mmucirc_000324	0	0	0	248.201	129.584	0	0	0	66.6311
mmucirc_000342	0	0	0	0	64.792	0	0	185.77	199.893
mmucirc_000348	127.714	0	0	0	0	184.106	226.398	123.847	0
mmucirc_000349	0	0	0	124.1	64.792	61.3685	0	61.9233	66.6311
mmucirc_000358	127.714	156.274	370.014	124.1	323.96	0	0	0	266.525
mmucirc_000366	0	546.96	0	248.201	0	184.106	0	0	66.6311
mmucirc_000376	1404.85	937.647	814.031	1178.95	1101.46	552.317	339.597	557.31	799.574
mmucirc_000379	0	78.1372	0	186.15	0	368.211	0	61.9233	0
mmucirc_000385	0	78.1372	0	0	64.792	0	56.5995	0	399.787
mmucirc_000388	0	0	0	0	64.792	122.737	0	0	0
mmucirc_000389	127.714	0	0	0	0	0	0	247.693	0
mmucirc_000390	638.57	156.274	370.014	0	0	490.948	339.597	0	133.262
mmucirc_000392	0	78.1372	296.011	124.1	0	368.211	0	247.693	66.6311
mmucirc_000400	0	0	0	62.0501	64.792	0	0	61.9233	0
mmucirc_000406	0	0	148.006	434.351	64.792	0	0	185.77	0
mmucirc_000407	0	156.274	0	62.0501	0	0	0	0	0
mmucirc_000411	127.714	156.274	0	0	259.168	0	0	0	0
mmucirc_000413	255.428	0	0	0	0	61.3685	113.199	0	66.6311
mmucirc_000414	383.142	0	0	186.15	64.792	0	113.199	0	133.262
mmucirc_000419	0	0	0	124.1	0	0	0	123.847	0
mmucirc_000424	0	390.686	296.011	0	0	0	0	0	0
mmucirc_000427	0	78.1372	0	0	0	61.3685	113.199	247.693	0
mmucirc_000431	0	312.549	74.0028	372.301	64.792	245.474	56.5995	123.847	133.262
mmucirc_000442	0	0	74.0028	62.0501	0	0	56.5995	61.9233	0
mmucirc_000447	0	0	0	62.0501	64.792	0	0	309.617	333.156
mmucirc_000450	0	0	0	62.0501	129.584	122.737	0	0	66.6311
mmucirc_000451	255.428	0	0	0	0	0	0	0	732.942
mmucirc_000456	766.284	781.372	592.022	620.501	647.92	1166	1245.19	61.9233	399.787
mmucirc_000463	0	0	0	0	64.792	0	56.5995	185.77	0
mmucirc_000466	0	0	148.006	0	0	0	0	0	66.6311
mmucirc_000468	0	0	0	0	0	0	0	185.77	66.6311
mmucirc_000471	383.142	234.412	74.0028	620.501	777.504	552.317	679.194	61.9233	199.893
mmucirc_000476	0	0	148.006	62.0501	259.168	122.737	0	185.77	0
mmucirc_000483	0	0	296.011	186.15	0	0	0	0	0
mmucirc_000486	0	234.412	666.025	0	129.584	0	56.5995	61.9233	266.525
mmucirc_000490	0	78.1372	0	0	453.544	306.843	56.5995	123.847	399.787
mmucirc_000495	893.997	390.686	296.011	868.702	647.92	736.422	339.597	866.927	399.787
mmucirc_000499	0	234.412	148.006	248.201	259.168	0	0	0	66.6311
mmucirc_000500	0	0	74.0028	310.251	194.376	0	0	0	66.6311
mmucirc_000501	127.714	78.1372	0	124.1	64.792	61.3685	282.998	185.77	0
mmucirc_000504	0	0	0	0	64.792	245.474	56.5995	0	0
mmucirc_000505	0	0	0	62.0501	0	0	113.199	0	66.6311
mmucirc_000510	127.714	234.412	0	0	0	0	0	0	0
mmucirc_000512	893.997	703.235	74.0028	372.301	1490.22	552.317	509.396	433.463	866.205
mmucirc_000516	766.284	312.549	296.011	62.0501	129.584	61.3685	169.799	0	266.525
mmucirc_000521	0	0	0	248.201	0	184.106	0	123.847	199.893
mmucirc_000522	0	0	0	0	0	245.474	0	0	0
mmucirc_000527	255.428	0	0	0	0	0	56.5995	0	0
mmucirc_000533	0	625.098	74.0028	0	129.584	0	452.796	0	199.893
mmucirc_000536	0	234.412	0	0	0	0	0	0	0
mmucirc_000542	0	0	0	0	0	245.474	0	0	133.262
mmucirc_000544	0	0	0	0	0	245.474	0	0	0
mmucirc_000550	255.428	78.1372	74.0028	0	0	0	0	61.9233	0
mmucirc_000551	0	234.412	0	62.0501	129.584	0	56.5995	247.693	333.156
mmucirc_000556	0	0	74.0028	62.0501	0	184.106	113.199	61.9233	66.6311
mmucirc_000558	638.57	0	0	0	129.584	122.737	113.199	0	133.262
mmucirc_000565	0	0	0	0	0	245.474	56.5995	0	0
mmucirc_000566	0	234.412	0	62.0501	64.792	0	282.998	61.9233	0
mmucirc_000568	0	234.412	0	0	388.752	306.843	113.199	0	0
mmucirc_000571	0	0	0	496.401	259.168	61.3685	0	123.847	66.6311
mmucirc_000575	0	78.1372	74.0028	0	0	61.3685	0	0	0
mmucirc_000576	510.856	0	148.006	0	0	0	0	61.9233	66.6311
mmucirc_000578	127.714	156.274	0	0	0	0	169.799	0	0
mmucirc_000581	0	234.412	74.0028	0	0	0	0	123.847	0
mmucirc_000590	0	156.274	0	124.1	0	61.3685	56.5995	0	0
mmucirc_000591	0	0	0	0	0	368.211	0	61.9233	0
mmucirc_000592	0	78.1372	0	0	0	0	226.398	0	0
mmucirc_000595	0	78.1372	296.011	62.0501	0	429.58	113.199	0	266.525
mmucirc_000613	0	78.1372	0	310.251	0	122.737	56.5995	0	0
mmucirc_000619	255.428	78.1372	0	124.1	259.168	0	0	123.847	199.893
mmucirc_000620	0	0	222.008	62.0501	0	0	0	0	199.893
mmucirc_000632	0	0	0	0	0	0	0	185.77	0
mmucirc_000634	0	0	0	0	0	0	113.199	61.9233	199.893
mmucirc_000636	127.714	234.412	0	0	64.792	0	56.5995	61.9233	199.893
mmucirc_000643	0	0	0	0	0	122.737	113.199	61.9233	0
mmucirc_000650	0	156.274	370.014	0	0	0	0	0	0
mmucirc_000660	127.714	0	74.0028	372.301	64.792	122.737	0	61.9233	0
mmucirc_000667	255.428	0	0	372.301	64.792	859.159	339.597	495.387	533.049
mmucirc_000678	0	0	0	0	129.584	0	0	61.9233	0
mmucirc_000681	0	0	0	0	0	0	226.398	371.54	0
mmucirc_000682	0	0	74.0028	0	0	0	282.998	0	0
mmucirc_000686	0	0	222.008	62.0501	0	0	0	0	66.6311
mmucirc_000688	127.714	312.549	222.008	372.301	129.584	368.211	282.998	123.847	466.418
mmucirc_000689	127.714	78.1372	0	0	129.584	0	0	0	0
mmucirc_000691	255.428	0	0	0	0	0	0	0	133.262
mmucirc_000695	0	0	0	496.401	323.96	0	56.5995	247.693	66.6311
mmucirc_000708	0	0	74.0028	0	64.792	0	113.199	0	0
mmucirc_000715	0	0	0	434.351	0	306.843	0	0	0
mmucirc_000717	127.714	156.274	0	0	0	0	0	185.77	66.6311
mmucirc_000719	0	78.1372	296.011	0	194.376	0	226.398	495.387	266.525
mmucirc_000743	0	0	0	0	0	61.3685	282.998	61.9233	66.6311
mmucirc_000748	0	234.412	0	62.0501	0	61.3685	113.199	0	133.262
mmucirc_000751	0	78.1372	0	0	194.376	0	0	0	0
mmucirc_000753	0	0	0	124.1	0	0	0	61.9233	0
mmucirc_000762	0	0	74.0028	0	0	245.474	56.5995	0	0
mmucirc_000766	0	0	0	0	0	245.474	0	61.9233	199.893
mmucirc_000783	0	0	0	0	64.792	0	226.398	0	0
mmucirc_000786	383.142	468.823	962.037	1116.9	971.88	429.58	622.595	1114.62	732.942
mmucirc_000789	127.714	703.235	148.006	744.602	518.336	0	113.199	0	133.262
mmucirc_000790	0	0	222.008	124.1	0	122.737	56.5995	185.77	133.262
mmucirc_000795	0	0	0	62.0501	0	0	113.199	0	0
mmucirc_000799	0	78.1372	0	0	0	61.3685	0	247.693	0
mmucirc_000808	7279.69	3281.76	4366.17	3723.01	3757.94	3804.85	2377.18	2476.93	3664.71
mmucirc_000809	383.142	78.1372	74.0028	124.1	64.792	61.3685	56.5995	61.9233	0
mmucirc_000810	0	0	0	0	0	184.106	226.398	0	66.6311
mmucirc_000814	0	0	148.006	248.201	129.584	306.843	56.5995	0	66.6311
mmucirc_000821	255.428	0	148.006	0	0	122.737	0	247.693	0
mmucirc_000822	0	0	74.0028	124.1	0	0	0	247.693	0
mmucirc_000824	127.714	468.823	666.025	310.251	0	797.791	113.199	185.77	0
mmucirc_000832	0	234.412	0	124.1	64.792	0	0	0	0
mmucirc_000834	0	0	148.006	0	0	0	169.799	0	0
mmucirc_000836	0	312.549	592.022	0	0	0	0	0	0
mmucirc_000838	127.714	156.274	74.0028	0	0	0	56.5995	0	66.6311
mmucirc_000839	0	234.412	0	62.0501	0	0	0	0	0
mmucirc_000844	0	0	0	0	323.96	0	339.597	0	333.156
mmucirc_000854	0	312.549	0	0	259.168	0	56.5995	0	133.262
mmucirc_000855	0	0	0	310.251	64.792	0	0	123.847	0
mmucirc_000857	0	0	0	0	0	61.3685	169.799	185.77	0
mmucirc_000859	0	390.686	444.017	0	64.792	0	0	0	0
mmucirc_000861	0	156.274	0	62.0501	64.792	122.737	113.199	0	0
mmucirc_000862	0	78.1372	0	0	64.792	61.3685	0	0	266.525
mmucirc_000864	510.856	312.549	740.028	186.15	129.584	245.474	396.197	247.693	466.418
mmucirc_000865	0	234.412	296.011	0	453.544	0	169.799	619.233	66.6311
mmucirc_000875	0	0	0	0	0	306.843	56.5995	0	0
mmucirc_000876	0	156.274	0	0	0	0	56.5995	0	66.6311
mmucirc_000888	0	0	0	62.0501	0	368.211	0	61.9233	133.262
mmucirc_000902	0	625.098	0	186.15	647.92	122.737	452.796	61.9233	466.418
mmucirc_000910	0	0	0	0	259.168	0	0	123.847	0
mmucirc_000913	0	156.274	148.006	372.301	0	306.843	169.799	619.233	0
mmucirc_000917	0	0	0	0	194.376	0	0	0	0
mmucirc_000921	0	0	74.0028	0	0	122.737	169.799	0	0
mmucirc_000924	255.428	156.274	0	0	259.168	0	56.5995	61.9233	199.893
mmucirc_000925	127.714	78.1372	0	62.0501	129.584	61.3685	0	123.847	0
mmucirc_000927	0	78.1372	592.022	186.15	259.168	184.106	0	123.847	0
mmucirc_000930	510.856	0	0	0	0	122.737	0	0	0
mmucirc_000935	0	0	74.0028	124.1	0	0	0	0	0
mmucirc_000938	0	0	370.014	310.251	388.752	0	226.398	123.847	0
mmucirc_000939	0	78.1372	0	0	0	0	169.799	0	0
mmucirc_000940	0	156.274	148.006	124.1	453.544	0	0	0	0
mmucirc_000946	0	0	0	62.0501	0	61.3685	0	61.9233	0
mmucirc_000951	127.714	78.1372	0	62.0501	0	306.843	282.998	0	133.262
mmucirc_000953	0	0	0	0	0	122.737	169.799	0	0
mmucirc_000961	0	234.412	0	62.0501	0	61.3685	0	0	0
mmucirc_000962	127.714	0	0	62.0501	0	0	56.5995	433.463	0
mmucirc_000968	0	0	370.014	0	64.792	61.3685	0	0	0
mmucirc_000973	127.714	312.549	0	62.0501	194.376	0	169.799	123.847	199.893
mmucirc_000979	0	0	592.022	0	0	122.737	56.5995	0	0
mmucirc_000981	0	0	0	124.1	0	184.106	0	0	199.893
mmucirc_000985	0	0	592.022	0	0	0	0	0	0
mmucirc_000998	0	0	222.008	248.201	0	0	0	247.693	0
mmucirc_001000	0	0	222.008	186.15	64.792	0	452.796	123.847	66.6311
mmucirc_001006	0	78.1372	74.0028	310.251	194.376	61.3685	565.995	123.847	66.6311
mmucirc_001012	0	78.1372	0	62.0501	0	61.3685	169.799	123.847	66.6311
mmucirc_001015	0	0	0	0	64.792	61.3685	56.5995	0	0
mmucirc_001033	0	78.1372	0	0	129.584	0	56.5995	0	0
mmucirc_001041	0	0	0	0	0	61.3685	0	61.9233	66.6311
mmucirc_001042	127.714	78.1372	74.0028	0	0	61.3685	169.799	123.847	133.262
mmucirc_001045	1404.85	78.1372	0	682.552	194.376	920.528	679.194	557.31	133.262
mmucirc_001047	0	234.412	74.0028	124.1	453.544	0	0	0	0
mmucirc_001049	0	0	148.006	0	0	0	0	61.9233	66.6311
mmucirc_001056	0	156.274	74.0028	0	0	0	56.5995	0	0
mmucirc_001061	0	156.274	0	62.0501	129.584	61.3685	0	0	0
mmucirc_001075	510.856	156.274	0	62.0501	129.584	0	0	0	399.787
mmucirc_001078	2681.99	703.235	1184.04	682.552	518.336	736.422	735.794	371.54	66.6311
mmucirc_001092	127.714	546.96	0	186.15	0	61.3685	0	0	66.6311
mmucirc_001094	0	0	0	0	129.584	0	56.5995	0	0
mmucirc_001098	0	78.1372	148.006	62.0501	0	0	56.5995	123.847	0
mmucirc_001103	0	0	148.006	186.15	0	61.3685	56.5995	61.9233	0
mmucirc_001104	127.714	0	0	0	0	306.843	0	61.9233	0
mmucirc_001105	0	0	0	0	0	61.3685	56.5995	185.77	599.68
mmucirc_001109	510.856	0	0	62.0501	0	245.474	0	0	0
mmucirc_001111	0	78.1372	0	0	194.376	0	0	0	0
mmucirc_001112	0	0	0	62.0501	0	0	113.199	0	0
mmucirc_001117	0	390.686	74.0028	124.1	0	0	113.199	619.233	0
mmucirc_001127	255.428	0	296.011	124.1	259.168	61.3685	226.398	61.9233	66.6311
mmucirc_001128	127.714	156.274	0	0	0	61.3685	396.197	0	0
mmucirc_001129	510.856	0	0	0	0	184.106	56.5995	0	0
mmucirc_001130	0	78.1372	0	0	0	245.474	0	61.9233	0
mmucirc_001146	127.714	0	0	124.1	259.168	122.737	169.799	185.77	66.6311
mmucirc_001149	0	0	0	62.0501	0	122.737	113.199	0	133.262
mmucirc_001151	0	0	1036.04	0	64.792	0	56.5995	61.9233	333.156
mmucirc_001155	0	312.549	0	62.0501	0	0	0	185.77	0
mmucirc_001156	0	0	74.0028	0	0	0	56.5995	123.847	66.6311
mmucirc_001158	0	0	74.0028	62.0501	64.792	0	0	0	66.6311
mmucirc_001164	0	0	0	62.0501	129.584	0	226.398	185.77	0
mmucirc_001173	0	0	222.008	0	0	0	0	0	0
mmucirc_001176	0	0	74.0028	62.0501	194.376	245.474	113.199	0	0
mmucirc_001178	255.428	234.412	148.006	186.15	453.544	184.106	452.796	681.157	66.6311
mmucirc_001180	0	0	0	0	0	245.474	0	0	0
mmucirc_001188	0	0	222.008	0	0	61.3685	0	61.9233	0
mmucirc_001192	127.714	0	74.0028	372.301	64.792	184.106	282.998	61.9233	66.6311
mmucirc_001193	0	78.1372	0	0	129.584	0	0	0	66.6311
mmucirc_001194	255.428	0	518.02	62.0501	129.584	122.737	282.998	123.847	266.525
mmucirc_001196	0	0	0	0	0	0	0	123.847	199.893
mmucirc_001201	0	468.823	296.011	248.201	64.792	122.737	56.5995	309.617	266.525
mmucirc_001206	0	0	0	0	0	0	56.5995	123.847	0
mmucirc_001209	0	0	74.0028	0	0	61.3685	0	0	199.893
mmucirc_001220	0	0	74.0028	0	129.584	429.58	56.5995	247.693	333.156
mmucirc_001235	0	156.274	222.008	310.251	64.792	368.211	113.199	0	266.525
mmucirc_001237	0	0	444.017	186.15	0	122.737	56.5995	0	0
mmucirc_001246	0	312.549	370.014	744.602	129.584	245.474	282.998	619.233	66.6311
mmucirc_001254	0	0	148.006	0	0	0	0	371.54	66.6311
mmucirc_001258	0	0	0	0	0	0	0	0	333.156
mmucirc_001278	0	0	0	0	0	490.948	0	0	0
mmucirc_001293	0	0	148.006	0	0	122.737	0	0	0
mmucirc_001294	0	0	148.006	0	259.168	122.737	56.5995	61.9233	133.262
mmucirc_001307	0	0	0	0	194.376	61.3685	0	0	0
mmucirc_001308	127.714	0	74.0028	186.15	0	0	113.199	0	0
mmucirc_001312	0	0	0	62.0501	259.168	0	113.199	247.693	0
mmucirc_001314	0	0	0	0	388.752	122.737	396.197	309.617	666.311
mmucirc_001317	1404.85	0	148.006	186.15	0	306.843	169.799	433.463	66.6311
mmucirc_001319	0	0	148.006	62.0501	0	0	0	0	66.6311
mmucirc_001320	0	0	0	0	194.376	184.106	0	0	0
mmucirc_001333	0	0	222.008	186.15	0	0	169.799	0	0
mmucirc_001343	0	0	0	0	0	0	0	371.54	0
mmucirc_001353	0	0	0	0	64.792	0	56.5995	123.847	0
mmucirc_001357	0	156.274	74.0028	62.0501	0	0	0	0	0
mmucirc_001374	0	156.274	148.006	124.1	64.792	61.3685	0	247.693	0
mmucirc_001376	0	468.823	0	248.201	0	245.474	339.597	247.693	133.262
mmucirc_001380	255.428	0	0	62.0501	129.584	0	0	247.693	66.6311
mmucirc_001383	127.714	0	0	0	0	61.3685	0	123.847	0
mmucirc_001386	127.714	78.1372	296.011	372.301	0	429.58	339.597	123.847	266.525
mmucirc_001387	0	0	0	0	0	0	113.199	123.847	0
mmucirc_001388	0	0	148.006	186.15	0	122.737	56.5995	123.847	266.525
mmucirc_001392	255.428	0	0	124.1	0	0	113.199	0	0
mmucirc_001398	0	78.1372	444.017	124.1	259.168	61.3685	339.597	0	0
mmucirc_001419	0	78.1372	0	124.1	0	61.3685	0	61.9233	0
mmucirc_001421	127.714	0	0	0	0	0	56.5995	185.77	0
mmucirc_001422	0	234.412	0	62.0501	64.792	61.3685	56.5995	0	133.262
mmucirc_001429	0	234.412	0	124.1	129.584	368.211	0	61.9233	266.525
mmucirc_001439	255.428	312.549	148.006	0	129.584	0	56.5995	123.847	333.156
mmucirc_001449	0	78.1372	148.006	0	0	0	0	0	0
mmucirc_001450	127.714	0	0	62.0501	0	61.3685	0	0	0
mmucirc_001465	0	0	0	186.15	64.792	0	0	0	0
mmucirc_001472	0	0	0	0	0	0	113.199	0	133.262
mmucirc_001474	510.856	234.412	0	310.251	129.584	0	0	433.463	0
mmucirc_001479	0	0	74.0028	248.201	0	0	113.199	247.693	66.6311
mmucirc_001500	0	0	0	0	64.792	122.737	0	0	0
mmucirc_001509	383.142	312.549	0	0	323.96	0	509.396	309.617	0
mmucirc_001513	766.284	156.274	296.011	124.1	323.96	490.948	339.597	123.847	866.205
mmucirc_001514	0	312.549	0	0	0	122.737	0	0	66.6311
mmucirc_001517	255.428	78.1372	0	124.1	0	0	0	61.9233	66.6311
mmucirc_001521	0	78.1372	0	62.0501	64.792	0	0	0	0
mmucirc_001530	255.428	390.686	518.02	806.652	1036.67	675.054	509.396	495.387	266.525
mmucirc_001531	0	625.098	0	62.0501	64.792	0	56.5995	247.693	199.893
mmucirc_001549	0	78.1372	0	248.201	0	61.3685	0	61.9233	0
mmucirc_001550	0	0	0	0	259.168	0	0	0	0
mmucirc_001555	0	0	0	62.0501	0	122.737	0	0	66.6311
mmucirc_001558	1149.43	78.1372	222.008	0	64.792	184.106	282.998	0	0
mmucirc_001562	0	0	0	0	129.584	0	0	123.847	133.262
mmucirc_001563	127.714	156.274	148.006	62.0501	129.584	0	0	123.847	0
mmucirc_001568	383.142	312.549	444.017	434.351	323.96	122.737	622.595	433.463	399.787
mmucirc_001569	0	78.1372	0	248.201	0	0	113.199	0	66.6311
mmucirc_001574	0	0	0	62.0501	0	0	56.5995	185.77	66.6311
mmucirc_001576	0	468.823	0	0	0	0	0	0	66.6311
mmucirc_001577	255.428	0	296.011	186.15	259.168	306.843	113.199	61.9233	66.6311
mmucirc_001579	0	0	0	186.15	259.168	0	0	0	0
mmucirc_001589	255.428	234.412	0	124.1	0	0	113.199	185.77	266.525
mmucirc_001601	0	0	296.011	0	0	122.737	0	0	0
mmucirc_001604	127.714	234.412	0	0	0	0	0	61.9233	0
mmucirc_001606	510.856	625.098	148.006	620.501	518.336	61.3685	113.199	495.387	399.787
mmucirc_001612	510.856	0	296.011	0	129.584	0	0	185.77	66.6311
mmucirc_001619	0	0	148.006	744.602	323.96	245.474	226.398	185.77	599.68
mmucirc_001630	0	156.274	0	0	129.584	0	0	0	0
mmucirc_001632	0	0	222.008	0	64.792	306.843	396.197	123.847	399.787
mmucirc_001636	127.714	156.274	148.006	124.1	0	306.843	169.799	185.77	66.6311
mmucirc_001640	255.428	312.549	222.008	62.0501	583.128	122.737	226.398	61.9233	0
mmucirc_001646	0	0	0	0	518.336	0	0	0	0
mmucirc_001648	127.714	78.1372	74.0028	62.0501	64.792	184.106	56.5995	0	133.262
mmucirc_001666	127.714	0	0	0	0	0	56.5995	0	66.6311
mmucirc_001671	0	78.1372	74.0028	0	0	122.737	0	185.77	0
mmucirc_001683	510.856	625.098	148.006	248.201	583.128	368.211	169.799	743.08	0
mmucirc_001685	0	0	0	0	129.584	0	0	123.847	0
mmucirc_001686	127.714	0	296.011	124.1	64.792	184.106	0	0	66.6311
mmucirc_001688	0	0	0	0	0	490.948	0	61.9233	0
mmucirc_001691	0	0	0	124.1	0	122.737	0	0	0
mmucirc_001697	127.714	937.647	740.028	992.802	712.712	1595.58	679.194	1114.62	732.942
mmucirc_001699	0	0	222.008	0	0	0	0	0	66.6311
mmucirc_001705	0	0	0	0	0	61.3685	113.199	61.9233	0
mmucirc_001712	0	156.274	518.02	0	194.376	552.317	56.5995	123.847	66.6311
mmucirc_001716	127.714	0	0	62.0501	64.792	184.106	56.5995	0	66.6311
mmucirc_001720	255.428	78.1372	74.0028	0	64.792	61.3685	0	0	0
mmucirc_001728	0	468.823	0	0	64.792	0	0	0	0
mmucirc_001734	127.714	78.1372	0	0	0	0	0	61.9233	0
mmucirc_001743	0	78.1372	0	124.1	453.544	61.3685	226.398	309.617	0
mmucirc_001746	0	0	0	62.0501	0	184.106	0	61.9233	0
mmucirc_001750	383.142	78.1372	0	0	64.792	61.3685	0	185.77	133.262
mmucirc_001752	0	0	74.0028	248.201	259.168	0	0	371.54	133.262
mmucirc_001758	255.428	0	0	0	0	61.3685	0	61.9233	199.893
mmucirc_001760	255.428	0	0	0	0	0	56.5995	0	133.262
mmucirc_001765	0	78.1372	0	0	0	0	0	185.77	0
mmucirc_001767	0	0	0	186.15	0	0	0	123.847	0
mmucirc_001771	510.856	0	0	0	0	0	0	0	0
mmucirc_001775	127.714	0	0	0	0	122.737	0	0	0
mmucirc_001780	0	0	0	0	0	122.737	0	123.847	66.6311
mmucirc_001784	510.856	0	0	186.15	0	0	0	123.847	0
mmucirc_001786	0	0	0	124.1	64.792	0	113.199	619.233	266.525
mmucirc_001792	127.714	0	0	248.201	194.376	0	0	61.9233	133.262
mmucirc_001801	0	156.274	0	0	64.792	245.474	0	0	0
mmucirc_001802	0	156.274	0	0	64.792	61.3685	169.799	0	333.156
mmucirc_001808	0	0	222.008	0	0	0	0	0	133.262
mmucirc_001810	0	546.96	74.0028	0	0	0	0	0	66.6311
mmucirc_001820	0	0	444.017	62.0501	0	368.211	169.799	0	399.787
mmucirc_001825	0	0	0	62.0501	129.584	0	56.5995	0	0
mmucirc_001846	0	156.274	0	310.251	0	0	0	61.9233	0
mmucirc_001851	510.856	859.509	74.0028	372.301	777.504	122.737	169.799	309.617	266.525
mmucirc_001854	0	78.1372	148.006	124.1	0	61.3685	0	0	0
mmucirc_001857	255.428	0	74.0028	0	0	0	56.5995	0	0
mmucirc_001865	0	0	0	0	0	0	0	123.847	133.262
mmucirc_001867	255.428	156.274	444.017	124.1	129.584	0	0	0	66.6311
mmucirc_001870	0	78.1372	0	0	259.168	0	396.197	0	66.6311
mmucirc_001873	0	0	0	62.0501	0	0	56.5995	185.77	266.525
mmucirc_001885	0	0	0	62.0501	64.792	245.474	0	0	133.262
mmucirc_001891	0	0	0	62.0501	388.752	61.3685	0	61.9233	0
mmucirc_001892	0	0	0	124.1	194.376	0	0	61.9233	0
mmucirc_001894	0	0	222.008	62.0501	0	0	56.5995	0	0
mmucirc_001899	0	0	74.0028	62.0501	129.584	245.474	113.199	0	133.262
mmucirc_001901	0	78.1372	148.006	0	0	61.3685	113.199	0	0
mmucirc_001906	0	78.1372	296.011	124.1	0	0	0	61.9233	0
mmucirc_001908	0	234.412	0	186.15	0	122.737	113.199	185.77	266.525
mmucirc_001911	0	0	0	434.351	64.792	122.737	113.199	61.9233	133.262
mmucirc_001912	0	0	0	0	0	184.106	0	123.847	0
mmucirc_001914	638.57	0	0	62.0501	64.792	61.3685	56.5995	0	0
mmucirc_001915	0	78.1372	148.006	0	0	184.106	226.398	0	0
mmucirc_001917	0	0	0	0	388.752	0	0	0	0
mmucirc_001928	510.856	0	0	0	0	0	339.597	61.9233	0
mmucirc_001931	0	156.274	0	62.0501	0	61.3685	0	61.9233	0
mmucirc_001935	510.856	0	0	124.1	194.376	122.737	396.197	185.77	199.893
mmucirc_001936	0	78.1372	0	0	0	122.737	56.5995	0	0
mmucirc_001946	0	312.549	148.006	124.1	129.584	61.3685	226.398	185.77	732.942
mmucirc_001951	1660.28	1484.61	1406.05	1551.25	2202.93	797.791	1301.79	1362.31	1199.36
mmucirc_001954	0	0	0	62.0501	129.584	122.737	0	0	0
mmucirc_001964	0	156.274	0	372.301	129.584	0	56.5995	61.9233	533.049
mmucirc_001969	0	0	74.0028	0	0	0	113.199	0	199.893
mmucirc_001970	127.714	0	148.006	0	0	61.3685	56.5995	0	0
mmucirc_001971	0	0	148.006	62.0501	0	0	0	0	0
mmucirc_001972	0	0	0	62.0501	129.584	245.474	0	0	0
mmucirc_001977	0	0	0	62.0501	0	0	113.199	0	0
mmucirc_001978	127.714	0	74.0028	0	64.792	122.737	0	0	0
mmucirc_001982	0	0	296.011	62.0501	0	0	0	185.77	66.6311
mmucirc_001993	0	0	0	0	0	122.737	0	61.9233	0
mmucirc_002008	127.714	546.96	444.017	186.15	259.168	490.948	113.199	123.847	66.6311
mmucirc_002010	0	468.823	148.006	496.401	64.792	61.3685	0	0	199.893
mmucirc_002011	0	312.549	0	0	0	0	56.5995	123.847	0
mmucirc_002015	0	0	0	0	0	184.106	56.5995	0	0
mmucirc_002016	510.856	390.686	0	124.1	583.128	0	0	309.617	266.525
mmucirc_002017	0	0	0	62.0501	0	61.3685	0	0	133.262
mmucirc_002022	0	0	0	0	259.168	61.3685	113.199	123.847	0
mmucirc_002024	127.714	0	74.0028	124.1	129.584	61.3685	0	0	199.893
mmucirc_002028	0	0	222.008	0	0	61.3685	226.398	0	333.156
mmucirc_002036	0	312.549	222.008	124.1	64.792	122.737	396.197	0	133.262
mmucirc_002039	0	0	370.014	0	0	0	0	0	66.6311
mmucirc_002043	0	0	0	0	129.584	0	0	0	66.6311
mmucirc_002053	766.284	0	0	0	0	0	0	0	0
mmucirc_002054	0	0	0	0	0	245.474	56.5995	0	0
mmucirc_002064	0	156.274	0	62.0501	0	0	0	61.9233	66.6311
mmucirc_002069	0	78.1372	0	0	0	0	0	309.617	199.893
mmucirc_002072	255.428	0	148.006	744.602	0	0	0	0	199.893
mmucirc_002076	0	0	296.011	0	0	184.106	0	0	0
mmucirc_002084	0	156.274	148.006	124.1	129.584	61.3685	226.398	247.693	0
mmucirc_002087	383.142	0	74.0028	0	64.792	122.737	0	0	0
mmucirc_002088	0	0	0	0	0	0	0	0	333.156
mmucirc_002090	0	0	296.011	0	129.584	122.737	0	0	133.262
mmucirc_002091	638.57	234.412	148.006	434.351	259.168	122.737	282.998	123.847	66.6311
mmucirc_002099	0	0	0	62.0501	0	0	0	185.77	0
mmucirc_002104	0	0	222.008	62.0501	0	61.3685	226.398	371.54	0
mmucirc_002109	0	0	0	124.1	0	0	113.199	0	0
mmucirc_002110	0	78.1372	0	0	64.792	0	113.199	61.9233	266.525
mmucirc_002112	0	78.1372	0	0	129.584	0	226.398	61.9233	0
mmucirc_002129	127.714	156.274	0	186.15	64.792	0	0	495.387	0
mmucirc_002132	0	0	222.008	0	0	0	339.597	61.9233	0
mmucirc_002134	0	0	0	186.15	194.376	306.843	56.5995	0	66.6311
mmucirc_002140	0	0	0	0	0	122.737	169.799	0	0
mmucirc_002149	0	156.274	0	0	0	61.3685	0	0	0
mmucirc_002153	0	78.1372	0	372.301	129.584	184.106	56.5995	185.77	66.6311
mmucirc_002159	510.856	0	0	186.15	129.584	0	0	0	0
mmucirc_002168	0	0	0	0	64.792	0	0	247.693	0
mmucirc_002173	0	0	0	124.1	64.792	0	56.5995	61.9233	199.893
mmucirc_002178	0	0	74.0028	0	518.336	61.3685	0	0	0
mmucirc_002181	0	156.274	222.008	62.0501	64.792	122.737	169.799	0	133.262
mmucirc_002182	127.714	781.372	0	0	129.584	122.737	0	123.847	133.262
mmucirc_002183	0	0	0	0	0	0	226.398	0	66.6311
mmucirc_002195	0	0	0	310.251	259.168	0	0	0	66.6311
mmucirc_002197	0	0	0	0	323.96	61.3685	452.796	309.617	533.049
mmucirc_002199	0	0	74.0028	0	0	0	226.398	0	0
mmucirc_002200	0	703.235	740.028	372.301	1036.67	675.054	282.998	185.77	599.68
mmucirc_002213	127.714	0	148.006	0	129.584	0	56.5995	0	0
mmucirc_002214	0	156.274	0	0	0	122.737	56.5995	123.847	199.893
mmucirc_002217	1021.71	390.686	296.011	558.451	64.792	122.737	0	123.847	266.525
mmucirc_002218	0	0	0	372.301	0	429.58	226.398	185.77	0
mmucirc_002225	0	0	148.006	62.0501	194.376	0	0	0	66.6311
mmucirc_002226	0	0	0	62.0501	259.168	0	0	0	0
mmucirc_002227	0	0	0	0	0	184.106	0	185.77	0
mmucirc_002230	0	0	0	0	259.168	0	0	0	0
mmucirc_002232	0	0	148.006	0	0	122.737	0	61.9233	0
mmucirc_002234	0	156.274	148.006	0	0	245.474	0	0	0
mmucirc_002236	127.714	0	148.006	0	0	0	169.799	0	0
mmucirc_002246	0	78.1372	444.017	0	129.584	0	169.799	0	0
mmucirc_002260	0	78.1372	0	0	0	0	226.398	0	0
mmucirc_002266	0	0	74.0028	0	0	61.3685	0	0	133.262
mmucirc_002268	0	0	370.014	0	0	0	0	0	533.049
mmucirc_002269	0	0	0	0	259.168	0	56.5995	0	66.6311
mmucirc_002272	0	0	0	0	0	61.3685	0	61.9233	66.6311
mmucirc_002274	0	0	444.017	0	0	0	0	185.77	0
mmucirc_002275	383.142	0	370.014	248.201	129.584	0	282.998	0	199.893
mmucirc_002276	0	0	222.008	186.15	0	0	0	61.9233	0
mmucirc_002279	0	0	74.0028	0	0	0	0	61.9233	66.6311
mmucirc_002291	0	78.1372	0	620.501	129.584	0	0	123.847	0
mmucirc_002304	383.142	390.686	0	124.1	129.584	0	113.199	185.77	133.262
mmucirc_002305	0	78.1372	0	124.1	0	0	0	0	66.6311
mmucirc_002307	0	390.686	0	310.251	0	0	113.199	0	533.049
mmucirc_002310	127.714	0	74.0028	248.201	194.376	61.3685	282.998	309.617	66.6311
mmucirc_002322	0	0	0	248.201	0	0	0	247.693	0
mmucirc_002325	0	0	148.006	0	0	122.737	56.5995	0	0
mmucirc_002329	510.856	1172.06	740.028	496.401	712.712	1227.37	226.398	1238.47	999.467
mmucirc_002332	255.428	234.412	370.014	186.15	583.128	184.106	282.998	61.9233	533.049
mmucirc_002333	255.428	156.274	74.0028	0	64.792	0	113.199	0	0
mmucirc_002337	0	78.1372	0	62.0501	0	0	0	61.9233	0
mmucirc_002342	0	0	0	0	194.376	0	113.199	0	133.262
mmucirc_002346	0	0	0	62.0501	388.752	122.737	0	0	0
mmucirc_002350	0	0	0	62.0501	0	122.737	0	0	66.6311
mmucirc_002357	0	0	0	0	129.584	61.3685	0	61.9233	599.68
mmucirc_002363	0	0	0	62.0501	0	0	0	247.693	0
mmucirc_002389	0	0	74.0028	0	0	61.3685	113.199	0	0
mmucirc_002395	0	0	0	186.15	0	122.737	0	0	0
mmucirc_002401	383.142	0	148.006	496.401	0	429.58	56.5995	0	266.525
mmucirc_002406	0	0	74.0028	0	0	0	56.5995	61.9233	0
mmucirc_002412	0	0	148.006	0	0	0	0	0	133.262
mmucirc_002418	0	0	0	124.1	129.584	306.843	0	61.9233	66.6311
mmucirc_002419	0	0	0	0	0	0	113.199	0	66.6311
mmucirc_002425	0	0	0	0	0	122.737	0	247.693	0
mmucirc_002428	0	0	296.011	186.15	129.584	429.58	226.398	61.9233	0
mmucirc_002429	0	234.412	148.006	0	0	61.3685	0	0	66.6311
mmucirc_002432	255.428	0	0	0	0	0	56.5995	61.9233	0
mmucirc_002433	0	78.1372	0	0	259.168	0	0	0	0
mmucirc_002446	127.714	78.1372	0	0	0	61.3685	0	123.847	0
mmucirc_002456	255.428	156.274	148.006	124.1	0	0	56.5995	61.9233	0
mmucirc_002467	0	0	0	0	0	0	113.199	185.77	0
mmucirc_002474	255.428	0	0	62.0501	129.584	122.737	56.5995	0	0
mmucirc_002479	0	312.549	0	0	0	0	0	0	0
mmucirc_002483	0	0	0	124.1	0	0	0	61.9233	0
mmucirc_002488	0	0	0	0	0	0	226.398	0	0
mmucirc_002489	0	0	148.006	0	64.792	0	452.796	247.693	199.893
mmucirc_002493	127.714	78.1372	0	0	0	122.737	56.5995	0	0
mmucirc_002498	0	0	74.0028	62.0501	64.792	0	0	61.9233	0
mmucirc_002502	255.428	0	0	186.15	64.792	0	113.199	61.9233	199.893
mmucirc_002516	0	0	370.014	124.1	453.544	122.737	226.398	0	0
mmucirc_002518	383.142	78.1372	370.014	0	64.792	0	56.5995	123.847	66.6311
mmucirc_002527	0	0	0	62.0501	453.544	0	0	0	133.262
mmucirc_002528	0	0	0	186.15	0	0	0	0	0
mmucirc_002531	0	0	0	0	129.584	0	56.5995	0	66.6311
mmucirc_002550	0	0	0	0	0	61.3685	56.5995	123.847	0
mmucirc_002555	0	0	0	62.0501	0	122.737	56.5995	61.9233	66.6311
mmucirc_002559	0	0	0	62.0501	0	122.737	113.199	123.847	0
mmucirc_002566	0	0	0	0	0	0	56.5995	61.9233	133.262
mmucirc_002569	0	156.274	148.006	0	129.584	184.106	56.5995	123.847	133.262
mmucirc_002572	510.856	0	0	0	0	122.737	0	0	0
mmucirc_002573	127.714	390.686	740.028	124.1	259.168	61.3685	113.199	247.693	66.6311
mmucirc_002578	127.714	546.96	74.0028	496.401	453.544	368.211	339.597	185.77	133.262
mmucirc_002581	0	0	444.017	124.1	0	184.106	0	185.77	66.6311
mmucirc_002586	0	0	222.008	0	64.792	0	0	0	266.525
mmucirc_002589	0	78.1372	74.0028	0	0	61.3685	56.5995	123.847	199.893
mmucirc_002590	127.714	156.274	0	124.1	129.584	184.106	0	61.9233	199.893
mmucirc_002593	0	156.274	148.006	0	0	0	0	0	0
mmucirc_002595	0	0	148.006	0	194.376	0	0	0	0
mmucirc_002596	0	156.274	148.006	62.0501	388.752	61.3685	0	0	199.893
mmucirc_002604	255.428	312.549	888.034	372.301	388.752	429.58	396.197	433.463	66.6311
mmucirc_002605	0	0	0	186.15	194.376	184.106	169.799	185.77	466.418
mmucirc_002607	638.57	1250.2	1776.07	1551.25	1684.59	1288.74	848.993	1114.62	2065.57
mmucirc_002608	0	0	148.006	186.15	0	245.474	339.597	61.9233	0
mmucirc_002612	255.428	0	74.0028	0	129.584	0	0	0	66.6311
mmucirc_002619	0	0	0	124.1	129.584	61.3685	226.398	0	0
mmucirc_002621	0	312.549	518.02	186.15	259.168	675.054	679.194	309.617	133.262
mmucirc_002624	0	0	0	0	0	61.3685	169.799	0	0
mmucirc_002627	0	312.549	0	124.1	194.376	245.474	169.799	185.77	133.262
mmucirc_002641	0	0	148.006	0	0	245.474	0	0	0
mmucirc_002642	510.856	390.686	444.017	620.501	388.752	429.58	509.396	247.693	1132.73
mmucirc_002661	0	390.686	0	0	64.792	0	113.199	123.847	266.525
mmucirc_002664	127.714	0	222.008	0	0	0	0	61.9233	0
mmucirc_002673	0	78.1372	222.008	0	129.584	0	56.5995	123.847	399.787
mmucirc_002679	0	0	0	0	129.584	61.3685	0	61.9233	399.787
mmucirc_002687	255.428	1172.06	1110.04	806.652	1101.46	1227.37	2773.38	1362.31	1532.52
mmucirc_002689	255.428	0	74.0028	0	0	184.106	113.199	0	0
mmucirc_002690	0	0	0	62.0501	0	122.737	113.199	0	266.525
mmucirc_002693	0	0	222.008	0	0	122.737	56.5995	0	66.6311
mmucirc_002701	0	78.1372	148.006	62.0501	0	0	0	61.9233	0
mmucirc_002706	510.856	312.549	0	248.201	0	61.3685	0	123.847	0
mmucirc_002718	0	0	74.0028	62.0501	0	0	0	0	133.262
mmucirc_002719	0	78.1372	0	62.0501	0	61.3685	0	0	0
mmucirc_002728	0	0	0	0	0	0	282.998	0	0
mmucirc_002729	0	156.274	148.006	0	388.752	0	0	0	0
mmucirc_002733	0	546.96	74.0028	0	323.96	368.211	169.799	0	333.156
mmucirc_002740	127.714	156.274	296.011	0	129.584	122.737	113.199	61.9233	66.6311
mmucirc_002742	0	156.274	74.0028	0	64.792	552.317	113.199	0	266.525
mmucirc_002743	383.142	625.098	370.014	248.201	64.792	306.843	169.799	371.54	533.049
mmucirc_002744	127.714	0	74.0028	0	259.168	61.3685	169.799	185.77	0
mmucirc_002752	127.714	0	74.0028	0	64.792	0	113.199	0	0
mmucirc_002760	0	0	0	0	129.584	0	0	61.9233	0
mmucirc_002765	0	0	74.0028	0	0	0	56.5995	0	66.6311
mmucirc_002767	0	0	370.014	0	0	0	0	61.9233	0
mmucirc_002778	0	0	296.011	0	0	61.3685	0	0	133.262
mmucirc_002780	0	234.412	0	0	0	0	0	0	66.6311
mmucirc_002793	0	78.1372	0	0	64.792	61.3685	113.199	0	0
mmucirc_002795	0	312.549	0	0	129.584	0	0	0	0
mmucirc_002796	0	0	0	62.0501	0	0	113.199	0	0
mmucirc_002797	0	0	0	62.0501	0	0	0	185.77	533.049
mmucirc_002799	0	0	0	0	0	184.106	113.199	0	0
mmucirc_002801	638.57	312.549	0	0	0	122.737	0	61.9233	66.6311
mmucirc_002802	0	0	74.0028	0	0	368.211	282.998	0	0
mmucirc_002808	0	78.1372	74.0028	0	0	0	0	0	799.574
mmucirc_002831	0	0	0	62.0501	64.792	0	0	247.693	0
mmucirc_002839	0	0	814.031	62.0501	194.376	122.737	452.796	0	266.525
mmucirc_002850	510.856	0	222.008	496.401	194.376	122.737	282.998	309.617	266.525
mmucirc_002851	0	0	148.006	0	0	61.3685	226.398	123.847	199.893
mmucirc_002855	0	78.1372	74.0028	0	64.792	184.106	0	0	0
mmucirc_002856	510.856	390.686	666.025	248.201	647.92	184.106	0	495.387	333.156
mmucirc_002861	0	0	0	248.201	0	0	56.5995	123.847	66.6311
mmucirc_002867	0	0	0	248.201	129.584	61.3685	0	433.463	0
mmucirc_002877	383.142	0	148.006	0	129.584	0	0	0	0
mmucirc_002886	255.428	0	0	0	194.376	0	0	61.9233	0
mmucirc_002908	0	156.274	148.006	124.1	64.792	61.3685	339.597	0	133.262
mmucirc_002912	0	390.686	148.006	186.15	0	245.474	169.799	123.847	199.893
mmucirc_002914	383.142	468.823	1480.06	0	323.96	61.3685	226.398	495.387	533.049
mmucirc_002915	0	0	74.0028	124.1	0	61.3685	0	0	0
mmucirc_002939	0	156.274	0	0	0	184.106	0	0	0
mmucirc_002941	510.856	0	518.02	186.15	129.584	184.106	169.799	123.847	199.893
mmucirc_002958	127.714	0	296.011	186.15	0	122.737	113.199	0	399.787
mmucirc_002979	127.714	156.274	0	62.0501	64.792	61.3685	56.5995	0	0
mmucirc_002981	0	78.1372	74.0028	0	64.792	0	0	0	0
mmucirc_002983	0	156.274	0	62.0501	129.584	0	0	0	0
mmucirc_002990	0	78.1372	74.0028	124.1	0	61.3685	0	0	0
mmucirc_002993	0	0	0	0	0	61.3685	0	247.693	0
mmucirc_002997	0	0	222.008	0	0	0	113.199	0	466.418
mmucirc_002998	0	546.96	74.0028	682.552	259.168	0	56.5995	309.617	0
mmucirc_002999	0	0	74.0028	0	0	61.3685	113.199	0	0
mmucirc_003006	127.714	234.412	0	124.1	259.168	184.106	113.199	61.9233	0
mmucirc_003010	0	0	0	0	0	0	113.199	123.847	0
mmucirc_003011	0	390.686	0	248.201	0	0	0	0	0
mmucirc_003022	0	156.274	74.0028	124.1	129.584	122.737	56.5995	247.693	66.6311
mmucirc_003027	0	156.274	148.006	186.15	0	306.843	169.799	247.693	66.6311
mmucirc_003030	766.284	234.412	962.037	806.652	777.504	613.685	962.192	990.773	466.418
mmucirc_003036	0	156.274	222.008	124.1	0	0	0	0	0
mmucirc_003050	0	0	0	186.15	0	184.106	0	0	0
mmucirc_003051	255.428	78.1372	0	0	64.792	0	226.398	0	199.893
mmucirc_003060	127.714	0	74.0028	0	0	0	0	0	66.6311
mmucirc_003062	0	390.686	222.008	0	129.584	245.474	169.799	0	0
mmucirc_003068	0	703.235	444.017	186.15	64.792	490.948	0	185.77	466.418
mmucirc_003071	0	0	0	0	323.96	0	0	0	66.6311
mmucirc_003073	0	0	0	0	0	306.843	0	0	66.6311
mmucirc_003085	0	234.412	148.006	248.201	323.96	0	0	61.9233	199.893
mmucirc_003086	0	78.1372	0	124.1	0	0	0	0	0
mmucirc_003087	510.856	78.1372	0	186.15	194.376	61.3685	113.199	0	266.525
mmucirc_003088	255.428	156.274	0	124.1	259.168	0	0	61.9233	0
mmucirc_003090	0	156.274	0	0	129.584	306.843	56.5995	0	66.6311
mmucirc_003091	127.714	234.412	0	0	0	184.106	226.398	185.77	466.418
mmucirc_003093	0	0	0	0	0	306.843	113.199	0	266.525
mmucirc_003096	127.714	156.274	0	0	323.96	61.3685	452.796	185.77	133.262
mmucirc_003098	0	78.1372	222.008	124.1	0	0	226.398	61.9233	0
mmucirc_003101	0	0	296.011	0	64.792	0	56.5995	0	0
mmucirc_003103	0	0	296.011	0	0	184.106	0	309.617	0
mmucirc_003105	0	0	0	0	0	122.737	0	309.617	0
mmucirc_003107	255.428	0	0	124.1	129.584	122.737	0	61.9233	0
mmucirc_003111	0	390.686	74.0028	62.0501	0	61.3685	113.199	61.9233	399.787
mmucirc_003112	0	0	0	62.0501	194.376	0	0	0	0
mmucirc_003116	0	0	148.006	434.351	194.376	0	226.398	0	133.262
mmucirc_003119	510.856	390.686	148.006	372.301	194.376	184.106	226.398	433.463	199.893
mmucirc_003121	0	0	0	124.1	64.792	184.106	0	0	133.262
mmucirc_003129	0	0	0	248.201	0	0	0	0	0
mmucirc_003132	383.142	78.1372	0	0	0	0	0	0	266.525
mmucirc_003139	0	0	0	62.0501	0	61.3685	0	123.847	0
mmucirc_003151	0	0	0	62.0501	0	61.3685	56.5995	0	66.6311
mmucirc_003156	0	234.412	74.0028	0	0	0	0	0	266.525
mmucirc_003159	0	0	148.006	0	0	0	339.597	61.9233	0
mmucirc_003169	0	156.274	0	0	64.792	184.106	169.799	0	199.893
mmucirc_003170	383.142	0	0	0	0	0	56.5995	0	0
mmucirc_003176	383.142	625.098	666.025	620.501	1231.05	736.422	452.796	557.31	666.311
mmucirc_003177	0	0	74.0028	62.0501	0	61.3685	113.199	0	0
mmucirc_003181	0	0	74.0028	310.251	0	61.3685	0	61.9233	0
mmucirc_003190	0	0	666.025	124.1	388.752	184.106	56.5995	123.847	0
mmucirc_003192	1021.71	0	0	0	129.584	0	0	61.9233	0
mmucirc_003195	0	0	0	124.1	0	61.3685	113.199	61.9233	0
mmucirc_003197	383.142	78.1372	0	124.1	0	122.737	113.199	123.847	0
mmucirc_003213	255.428	0	0	248.201	0	0	0	0	0
mmucirc_003214	0	0	0	0	0	61.3685	56.5995	0	333.156
mmucirc_003215	0	625.098	0	0	388.752	0	339.597	185.77	66.6311
mmucirc_003219	255.428	546.96	592.022	372.301	1295.84	1043.26	905.592	681.157	266.525
mmucirc_003224	127.714	0	0	0	0	245.474	0	0	66.6311
mmucirc_003227	383.142	0	0	372.301	259.168	122.737	113.199	433.463	66.6311
mmucirc_003238	0	0	740.028	62.0501	323.96	245.474	169.799	123.847	199.893
mmucirc_003249	0	0	370.014	0	64.792	0	56.5995	0	0
mmucirc_003252	638.57	0	0	0	129.584	0	56.5995	0	0
mmucirc_003265	0	0	0	0	0	0	169.799	0	0
mmucirc_003266	127.714	0	0	186.15	0	61.3685	113.199	0	333.156
mmucirc_003269	0	0	148.006	0	0	0	452.796	0	0
mmucirc_003271	127.714	0	0	124.1	194.376	61.3685	226.398	61.9233	66.6311
mmucirc_003274	0	0	518.02	0	64.792	0	0	0	0
mmucirc_003277	1021.71	0	0	124.1	0	0	0	0	0
mmucirc_003287	255.428	234.412	0	124.1	64.792	306.843	56.5995	247.693	0
mmucirc_003289	0	0	148.006	0	0	0	226.398	0	0
mmucirc_003291	0	0	0	0	259.168	0	0	0	0
mmucirc_003292	0	0	0	0	194.376	61.3685	0	0	0
mmucirc_003295	0	78.1372	222.008	372.301	323.96	61.3685	509.396	61.9233	133.262
mmucirc_003302	0	78.1372	0	62.0501	64.792	0	169.799	0	0
mmucirc_003306	383.142	78.1372	518.02	310.251	194.376	0	169.799	123.847	133.262
mmucirc_003308	127.714	234.412	148.006	372.301	129.584	306.843	396.197	61.9233	199.893
mmucirc_003310	0	0	0	0	0	184.106	0	0	0
mmucirc_003311	0	78.1372	0	186.15	129.584	61.3685	0	247.693	133.262
mmucirc_003313	0	0	0	0	64.792	61.3685	0	247.693	0
mmucirc_003315	0	0	74.0028	186.15	0	0	56.5995	0	0
mmucirc_003316	0	234.412	0	124.1	129.584	122.737	0	0	266.525
mmucirc_003328	0	78.1372	0	0	194.376	0	56.5995	0	0
mmucirc_003337	383.142	78.1372	296.011	372.301	388.752	0	0	123.847	133.262
mmucirc_003339	0	234.412	0	248.201	0	490.948	169.799	185.77	66.6311
mmucirc_003347	0	156.274	0	0	0	0	169.799	0	0
mmucirc_003350	0	0	296.011	0	64.792	184.106	113.199	0	0
mmucirc_003351	0	234.412	148.006	682.552	0	122.737	169.799	61.9233	199.893
mmucirc_003359	383.142	0	296.011	248.201	388.752	184.106	113.199	61.9233	0
mmucirc_003367	0	0	0	0	0	0	0	247.693	0
mmucirc_003374	510.856	0	0	0	0	0	0	0	66.6311
mmucirc_003377	0	234.412	0	0	259.168	0	0	61.9233	0
mmucirc_003378	0	78.1372	0	0	0	0	0	0	333.156
mmucirc_003379	0	156.274	0	0	129.584	61.3685	0	0	266.525
mmucirc_003381	0	0	0	372.301	129.584	0	169.799	0	0
mmucirc_003389	0	0	0	0	129.584	0	0	247.693	0
mmucirc_003398	0	78.1372	0	310.251	0	122.737	0	61.9233	0
mmucirc_003403	0	156.274	0	0	0	0	56.5995	0	66.6311
mmucirc_003409	0	78.1372	0	0	0	122.737	56.5995	247.693	66.6311
mmucirc_003414	510.856	234.412	592.022	1427.15	518.336	920.528	1075.39	433.463	599.68
mmucirc_003419	0	312.549	148.006	186.15	323.96	184.106	396.197	247.693	66.6311
mmucirc_003430	0	0	0	0	0	0	0	0	266.525
mmucirc_003443	0	0	0	62.0501	0	122.737	226.398	0	0
mmucirc_003474	255.428	0	0	434.351	388.752	0	565.995	123.847	399.787
mmucirc_003476	0	78.1372	0	0	259.168	122.737	0	123.847	0
mmucirc_003477	0	0	0	124.1	259.168	0	339.597	61.9233	0
mmucirc_003485	0	0	0	0	259.168	61.3685	0	0	66.6311
mmucirc_003498	0	0	0	0	64.792	122.737	0	0	0
mmucirc_003508	255.428	390.686	0	62.0501	64.792	184.106	0	0	0
mmucirc_003514	0	78.1372	0	62.0501	0	61.3685	0	0	0
mmucirc_003515	0	0	0	62.0501	0	0	0	247.693	0
mmucirc_003518	0	0	0	0	0	0	565.995	0	0
mmucirc_003525	255.428	78.1372	0	124.1	0	61.3685	282.998	123.847	0
mmucirc_003531	0	0	0	0	0	0	282.998	0	0
mmucirc_003532	0	0	1110.04	124.1	0	0	282.998	123.847	133.262
mmucirc_003539	0	0	74.0028	0	64.792	184.106	0	185.77	0
mmucirc_003542	0	703.235	1258.05	620.501	453.544	981.896	1528.19	1610.01	999.467
mmucirc_003543	127.714	468.823	222.008	124.1	64.792	0	452.796	0	0
mmucirc_003544	0	0	222.008	62.0501	64.792	0	56.5995	61.9233	0
mmucirc_003563	0	156.274	0	0	64.792	0	56.5995	0	0
mmucirc_003572	0	78.1372	0	0	0	0	282.998	371.54	0
mmucirc_003574	0	78.1372	0	62.0501	194.376	122.737	0	0	66.6311
mmucirc_003576	638.57	78.1372	370.014	0	129.584	552.317	113.199	0	0
mmucirc_003578	0	0	148.006	0	64.792	0	113.199	0	0
mmucirc_003594	0	78.1372	0	0	0	184.106	0	0	0
mmucirc_003595	0	78.1372	0	124.1	64.792	184.106	56.5995	0	133.262
mmucirc_003600	0	0	0	0	0	0	0	0	199.893
mmucirc_003601	0	156.274	0	0	0	0	0	61.9233	0
mmucirc_003604	0	78.1372	0	62.0501	0	245.474	169.799	433.463	533.049
mmucirc_003608	0	0	0	124.1	0	0	113.199	123.847	266.525
mmucirc_003612	1021.71	78.1372	592.022	1116.9	583.128	61.3685	56.5995	0	266.525
mmucirc_003616	383.142	234.412	222.008	310.251	64.792	0	113.199	123.847	199.893
mmucirc_003617	0	0	0	0	0	0	113.199	247.693	0
mmucirc_003622	0	0	0	0	388.752	61.3685	0	0	0
mmucirc_003623	510.856	0	74.0028	0	0	122.737	113.199	0	266.525
mmucirc_003626	0	0	222.008	0	0	0	0	0	0
mmucirc_003629	127.714	0	296.011	186.15	0	61.3685	0	0	0
mmucirc_003634	255.428	0	0	248.201	0	0	169.799	0	0
mmucirc_003635	127.714	0	0	0	0	0	0	0	266.525
mmucirc_003641	0	0	0	124.1	129.584	122.737	0	0	0
mmucirc_003652	0	0	0	62.0501	129.584	0	113.199	247.693	0
mmucirc_003659	0	0	0	248.201	129.584	0	0	0	0
mmucirc_003661	0	78.1372	0	0	64.792	61.3685	0	0	0
mmucirc_003663	0	78.1372	0	0	259.168	0	113.199	0	399.787
mmucirc_003667	127.714	0	0	0	0	0	0	247.693	0
mmucirc_003671	0	0	0	0	0	61.3685	282.998	61.9233	0
mmucirc_003677	0	0	0	0	0	184.106	56.5995	0	0
mmucirc_003682	0	0	74.0028	0	129.584	61.3685	0	123.847	266.525
mmucirc_003683	0	0	148.006	0	0	0	56.5995	0	0
mmucirc_003685	127.714	0	0	186.15	64.792	245.474	0	61.9233	0
mmucirc_003692	0	234.412	0	62.0501	0	61.3685	113.199	61.9233	0
mmucirc_003696	0	0	0	0	0	61.3685	113.199	0	0
mmucirc_003700	0	78.1372	0	434.351	583.128	0	56.5995	0	199.893
mmucirc_003711	0	0	74.0028	0	0	0	0	61.9233	199.893
mmucirc_003712	0	0	0	186.15	0	0	0	0	199.893
mmucirc_003714	0	78.1372	0	0	64.792	122.737	0	0	0
mmucirc_003719	127.714	781.372	222.008	1054.85	712.712	429.58	452.796	247.693	1199.36
mmucirc_003722	893.997	78.1372	74.0028	62.0501	64.792	0	56.5995	185.77	0
mmucirc_003735	0	78.1372	0	0	0	61.3685	56.5995	0	0
mmucirc_003738	510.856	78.1372	0	0	323.96	122.737	226.398	0	133.262
mmucirc_003739	255.428	312.549	0	372.301	64.792	61.3685	0	0	0
mmucirc_003740	0	0	296.011	62.0501	0	122.737	282.998	61.9233	133.262
mmucirc_003741	0	0	0	248.201	0	0	113.199	61.9233	0
mmucirc_003745	255.428	0	296.011	0	0	306.843	113.199	0	0
mmucirc_003748	0	0	74.0028	248.201	0	0	0	0	0
mmucirc_003749	0	0	0	0	129.584	0	0	0	133.262
mmucirc_003754	383.142	156.274	148.006	124.1	129.584	61.3685	226.398	495.387	199.893
mmucirc_003757	0	0	148.006	0	647.92	0	0	61.9233	133.262
mmucirc_003769	0	0	0	0	129.584	0	56.5995	0	0
mmucirc_003770	255.428	0	74.0028	0	0	306.843	56.5995	61.9233	133.262
mmucirc_003774	255.428	1015.78	74.0028	62.0501	518.336	0	452.796	247.693	0
mmucirc_003777	0	156.274	0	310.251	0	0	0	0	0
mmucirc_003780	0	0	0	186.15	0	0	0	0	0
mmucirc_003786	0	0	0	124.1	64.792	0	113.199	0	133.262
mmucirc_003792	0	546.96	518.02	372.301	194.376	368.211	735.794	990.773	199.893
mmucirc_003793	255.428	0	0	62.0501	129.584	184.106	169.799	0	0
mmucirc_003805	0	0	0	0	518.336	0	0	0	0
mmucirc_003807	0	0	0	0	0	0	226.398	0	0
mmucirc_003809	0	0	0	0	0	0	226.398	309.617	0
mmucirc_003810	0	0	0	372.301	0	0	113.199	309.617	0
mmucirc_003813	0	390.686	592.022	496.401	1036.67	245.474	622.595	433.463	533.049
mmucirc_003817	0	0	0	0	259.168	184.106	0	0	0
mmucirc_003818	0	0	0	186.15	0	122.737	56.5995	0	0
mmucirc_003825	0	0	0	372.301	0	0	0	0	0
mmucirc_003826	0	0	0	434.351	0	0	0	371.54	133.262
mmucirc_003830	0	0	0	0	64.792	0	169.799	0	0
mmucirc_003839	0	0	0	0	64.792	0	0	0	133.262
mmucirc_003847	0	0	0	124.1	323.96	61.3685	0	309.617	133.262
mmucirc_003866	383.142	0	0	0	194.376	0	0	0	0
mmucirc_003869	0	0	0	0	0	0	169.799	309.617	0
mmucirc_003876	255.428	0	222.008	0	0	0	0	185.77	0
mmucirc_003888	0	78.1372	0	62.0501	259.168	0	113.199	123.847	133.262
mmucirc_003891	127.714	234.412	0	0	0	184.106	169.799	61.9233	0
mmucirc_003897	0	0	74.0028	62.0501	194.376	122.737	169.799	61.9233	66.6311
mmucirc_003899	638.57	312.549	0	0	0	0	56.5995	0	0
mmucirc_003910	0	78.1372	148.006	124.1	0	184.106	0	0	266.525
mmucirc_003915	255.428	234.412	370.014	0	64.792	61.3685	339.597	0	66.6311
mmucirc_003921	255.428	234.412	0	62.0501	0	0	0	0	0
mmucirc_003922	0	78.1372	148.006	62.0501	583.128	0	56.5995	371.54	866.205
mmucirc_003928	893.997	1172.06	1850.07	1054.85	777.504	613.685	735.794	495.387	866.205
mmucirc_003929	0	0	0	0	0	245.474	0	123.847	0
mmucirc_003930	0	0	0	0	64.792	61.3685	0	0	66.6311
mmucirc_003934	127.714	0	0	124.1	259.168	184.106	56.5995	185.77	133.262
mmucirc_003938	255.428	546.96	74.0028	434.351	777.504	368.211	396.197	247.693	66.6311
mmucirc_003940	0	0	0	0	194.376	0	169.799	0	66.6311
mmucirc_003947	0	0	0	0	0	0	0	309.617	199.893
mmucirc_003950	127.714	0	148.006	186.15	0	0	0	61.9233	0
mmucirc_003953	0	156.274	222.008	1116.9	971.88	797.791	735.794	743.08	466.418
mmucirc_003956	0	78.1372	0	0	64.792	0	0	123.847	0
mmucirc_003959	383.142	0	222.008	310.251	64.792	0	56.5995	0	0
mmucirc_003962	127.714	156.274	0	0	194.376	61.3685	56.5995	0	0
mmucirc_003976	255.428	546.96	74.0028	248.201	259.168	245.474	339.597	247.693	0
mmucirc_003978	0	78.1372	0	0	129.584	0	113.199	0	0
mmucirc_003981	0	0	0	372.301	0	0	0	0	0
mmucirc_003992	0	0	0	0	259.168	0	0	185.77	0
mmucirc_004010	255.428	156.274	0	62.0501	129.584	0	226.398	0	66.6311
mmucirc_004015	0	78.1372	0	0	64.792	0	56.5995	0	0
mmucirc_004017	383.142	234.412	148.006	62.0501	129.584	0	0	61.9233	0
mmucirc_004025	893.997	390.686	74.0028	0	64.792	0	169.799	61.9233	133.262
mmucirc_004027	0	78.1372	148.006	62.0501	0	245.474	0	247.693	66.6311
mmucirc_004031	0	0	0	124.1	64.792	0	0	61.9233	0
mmucirc_004037	0	78.1372	0	434.351	64.792	0	0	247.693	66.6311
mmucirc_004041	0	312.549	1332.05	806.652	777.504	552.317	1131.99	495.387	599.68
mmucirc_004045	0	234.412	0	248.201	259.168	0	0	185.77	0
mmucirc_004046	0	0	0	124.1	64.792	61.3685	169.799	433.463	66.6311
mmucirc_004049	0	0	296.011	0	64.792	122.737	0	0	0
mmucirc_004050	0	937.647	148.006	372.301	388.752	306.843	282.998	185.77	333.156
mmucirc_004051	383.142	0	0	0	0	0	0	0	0
mmucirc_004053	0	156.274	0	0	0	184.106	0	0	133.262
mmucirc_004054	766.284	0	148.006	62.0501	388.752	245.474	282.998	0	0
mmucirc_004057	0	0	0	0	259.168	0	0	0	0
mmucirc_004058	0	0	0	0	129.584	61.3685	56.5995	0	0
mmucirc_004061	127.714	0	0	0	0	245.474	56.5995	0	133.262
mmucirc_004063	0	156.274	0	0	64.792	0	56.5995	0	0
mmucirc_004064	0	0	222.008	186.15	0	184.106	0	0	0
mmucirc_004066	0	78.1372	74.0028	0	0	0	0	61.9233	0
mmucirc_004070	0	78.1372	0	310.251	0	0	113.199	247.693	0
mmucirc_004076	766.284	1015.78	666.025	186.15	129.584	0	56.5995	371.54	66.6311
mmucirc_004077	0	0	148.006	310.251	0	61.3685	169.799	0	199.893
mmucirc_004084	127.714	156.274	74.0028	0	0	0	113.199	185.77	0
mmucirc_004091	0	0	296.011	0	0	122.737	56.5995	247.693	333.156
mmucirc_004093	0	0	0	0	0	0	0	0	466.418
mmucirc_004099	0	234.412	74.0028	0	129.584	0	339.597	185.77	0
mmucirc_004101	127.714	0	74.0028	124.1	0	0	0	185.77	0
mmucirc_004107	0	78.1372	0	62.0501	0	0	56.5995	61.9233	0
mmucirc_004122	0	78.1372	0	62.0501	0	0	0	123.847	0
mmucirc_004124	0	0	0	124.1	0	245.474	0	61.9233	133.262
mmucirc_004126	3320.56	3985	4736.18	4901.96	3433.98	7977.91	6395.74	6440.03	8595.42
mmucirc_004138	0	0	0	186.15	0	122.737	0	185.77	0
mmucirc_004143	0	781.372	148.006	0	583.128	368.211	339.597	185.77	732.942
mmucirc_004144	0	0	148.006	0	0	0	113.199	0	133.262
mmucirc_004150	127.714	0	0	62.0501	0	122.737	113.199	0	133.262
mmucirc_004161	0	156.274	370.014	310.251	64.792	0	113.199	0	0
mmucirc_004180	1277.14	156.274	518.02	310.251	388.752	122.737	396.197	309.617	66.6311
mmucirc_004182	0	0	0	248.201	0	0	113.199	61.9233	0
mmucirc_004183	127.714	0	74.0028	0	0	122.737	0	0	0
mmucirc_004199	0	0	0	0	0	122.737	0	61.9233	0
mmucirc_004207	0	0	148.006	124.1	64.792	0	169.799	0	0
mmucirc_004213	0	0	0	0	129.584	61.3685	0	61.9233	0
mmucirc_004229	0	78.1372	0	0	129.584	0	226.398	0	133.262
mmucirc_004232	127.714	859.509	740.028	1551.25	1619.8	1350.11	1245.19	1114.62	1332.62
mmucirc_004237	255.428	78.1372	0	0	0	0	56.5995	0	0
mmucirc_004241	255.428	156.274	814.031	186.15	194.376	61.3685	56.5995	0	199.893
mmucirc_004252	0	234.412	0	0	64.792	0	56.5995	0	0
mmucirc_004253	127.714	156.274	814.031	124.1	388.752	0	226.398	123.847	199.893
mmucirc_004259	255.428	0	0	0	0	0	0	495.387	0
mmucirc_004260	0	0	148.006	0	0	245.474	0	0	0
mmucirc_004267	0	0	222.008	0	259.168	0	113.199	0	0
mmucirc_004270	0	0	0	62.0501	129.584	184.106	0	0	66.6311
mmucirc_004274	3320.56	2812.94	1184.04	1985.6	2656.47	2945.69	1697.99	2415.01	1932.3
mmucirc_004284	0	0	0	0	323.96	306.843	0	0	66.6311
mmucirc_004290	893.997	0	0	0	64.792	61.3685	0	0	0
mmucirc_004302	127.714	0	148.006	62.0501	64.792	0	0	0	66.6311
mmucirc_004307	0	0	444.017	0	0	0	0	123.847	0
mmucirc_004308	0	234.412	444.017	0	0	0	0	0	0
mmucirc_004324	0	156.274	0	0	0	61.3685	0	0	0
mmucirc_004328	0	312.549	74.0028	372.301	194.376	368.211	56.5995	309.617	333.156
mmucirc_004329	0	390.686	74.0028	62.0501	0	122.737	339.597	185.77	133.262
mmucirc_004331	0	0	0	186.15	0	122.737	0	123.847	0
mmucirc_004332	0	0	296.011	0	0	0	0	61.9233	0
mmucirc_004335	0	78.1372	148.006	248.201	0	0	0	0	0
mmucirc_004339	255.428	78.1372	0	0	0	0	0	0	66.6311
mmucirc_004343	6130.27	156.274	0	0	64.792	0	0	0	66.6311
mmucirc_004345	127.714	0	0	124.1	0	61.3685	113.199	0	66.6311
mmucirc_004346	0	78.1372	148.006	186.15	0	0	226.398	61.9233	199.893
mmucirc_004349	0	0	0	62.0501	0	122.737	0	0	199.893
mmucirc_004350	0	0	0	0	259.168	0	0	123.847	0
mmucirc_004355	0	78.1372	0	186.15	64.792	368.211	56.5995	0	0
mmucirc_004359	0	156.274	74.0028	0	0	0	169.799	0	66.6311
mmucirc_004360	255.428	234.412	814.031	248.201	453.544	429.58	509.396	495.387	1199.36
mmucirc_004361	1277.14	390.686	0	0	129.584	306.843	339.597	61.9233	266.525
mmucirc_004368	0	78.1372	0	124.1	0	184.106	56.5995	0	0
mmucirc_004370	1149.43	312.549	74.0028	372.301	583.128	306.843	169.799	247.693	133.262
mmucirc_004371	127.714	0	0	0	129.584	0	0	0	0
mmucirc_004373	0	0	0	124.1	0	0	113.199	123.847	0
mmucirc_004375	127.714	234.412	74.0028	248.201	64.792	122.737	113.199	185.77	133.262
mmucirc_004376	510.856	78.1372	0	0	0	0	0	0	0
mmucirc_004378	255.428	0	222.008	0	129.584	0	113.199	61.9233	0
mmucirc_004389	0	312.549	74.0028	62.0501	0	0	113.199	0	0
mmucirc_004396	383.142	0	518.02	0	0	0	0	0	0
mmucirc_004402	127.714	0	0	62.0501	129.584	184.106	0	61.9233	333.156
mmucirc_004403	0	0	370.014	62.0501	0	0	282.998	0	0
mmucirc_004407	255.428	78.1372	740.028	682.552	194.376	184.106	113.199	0	66.6311
mmucirc_004412	0	0	0	0	194.376	0	0	123.847	0
mmucirc_004415	0	78.1372	0	0	194.376	0	0	123.847	199.893
mmucirc_004419	0	0	0	0	0	184.106	226.398	0	66.6311
mmucirc_004425	0	0	0	0	0	0	56.5995	371.54	0
mmucirc_004426	383.142	0	0	0	194.376	0	0	0	0
mmucirc_004427	0	78.1372	0	0	129.584	0	0	0	0
mmucirc_004429	0	0	0	62.0501	0	0	56.5995	247.693	0
mmucirc_004431	0	312.549	518.02	62.0501	129.584	61.3685	282.998	371.54	199.893
mmucirc_004434	0	0	0	0	0	0	226.398	0	0
mmucirc_004449	0	156.274	222.008	124.1	194.376	0	0	0	0
mmucirc_004459	1149.43	0	1332.05	0	0	184.106	0	0	66.6311
mmucirc_004461	0	0	74.0028	0	259.168	0	113.199	0	66.6311
mmucirc_004462	0	0	0	124.1	194.376	0	113.199	61.9233	0
mmucirc_004476	383.142	0	0	124.1	0	0	0	0	0
mmucirc_004481	0	156.274	0	0	194.376	122.737	0	123.847	0
mmucirc_004488	0	78.1372	0	0	64.792	0	56.5995	0	0
mmucirc_004489	0	156.274	0	124.1	0	0	0	0	66.6311
mmucirc_004494	0	78.1372	0	0	194.376	0	0	123.847	0
mmucirc_004504	0	0	0	0	0	0	0	0	266.525
mmucirc_004506	127.714	0	0	0	0	0	0	123.847	0
mmucirc_004507	255.428	0	0	0	0	0	0	0	66.6311
mmucirc_004514	510.856	625.098	0	0	518.336	0	0	0	66.6311
mmucirc_004527	255.428	546.96	592.022	682.552	64.792	61.3685	282.998	433.463	533.049
mmucirc_004529	0	0	0	124.1	0	184.106	0	0	133.262
mmucirc_004530	383.142	156.274	444.017	0	259.168	245.474	56.5995	0	0
mmucirc_004533	0	703.235	296.011	248.201	64.792	368.211	396.197	433.463	799.574
mmucirc_004539	0	156.274	0	0	259.168	306.843	56.5995	371.54	66.6311
mmucirc_004546	0	0	148.006	0	0	61.3685	113.199	0	0
mmucirc_004555	0	234.412	0	0	0	0	226.398	0	0
mmucirc_004556	0	78.1372	74.0028	0	323.96	0	0	0	0
mmucirc_004558	0	0	444.017	124.1	194.376	61.3685	452.796	123.847	466.418
mmucirc_004570	0	0	148.006	124.1	0	0	0	0	0
mmucirc_004571	0	390.686	0	186.15	129.584	0	113.199	0	0
mmucirc_004573	0	0	0	62.0501	0	122.737	56.5995	0	66.6311
mmucirc_004581	0	0	148.006	62.0501	0	122.737	56.5995	61.9233	0
mmucirc_004587	1149.43	781.372	1332.05	682.552	907.088	429.58	735.794	309.617	666.311
mmucirc_004591	0	0	0	496.401	0	0	0	0	0
mmucirc_004592	0	78.1372	0	0	0	0	0	123.847	0
mmucirc_004595	0	0	222.008	0	0	0	0	495.387	133.262
mmucirc_004600	0	0	0	62.0501	0	0	226.398	0	0
mmucirc_004601	0	78.1372	222.008	248.201	64.792	368.211	226.398	371.54	266.525
mmucirc_004604	383.142	78.1372	0	124.1	64.792	122.737	56.5995	0	0
mmucirc_004606	0	0	0	0	0	61.3685	113.199	0	0
mmucirc_004611	0	156.274	148.006	62.0501	0	0	0	371.54	0
mmucirc_004614	0	0	0	0	64.792	0	0	0	266.525
mmucirc_004616	0	0	296.011	0	129.584	184.106	56.5995	185.77	266.525
mmucirc_004619	383.142	0	148.006	62.0501	0	245.474	169.799	247.693	333.156
mmucirc_004627	0	78.1372	0	0	64.792	61.3685	0	0	66.6311
mmucirc_004637	255.428	78.1372	0	0	0	0	0	0	0
mmucirc_004642	127.714	0	0	124.1	0	0	0	0	133.262
mmucirc_004645	0	156.274	74.0028	310.251	0	368.211	113.199	0	133.262
mmucirc_004648	255.428	0	296.011	0	0	0	0	0	0
mmucirc_004653	0	0	148.006	0	0	0	0	0	66.6311
mmucirc_004658	0	312.549	592.022	620.501	712.712	675.054	1245.19	990.773	732.942
mmucirc_004659	127.714	78.1372	0	62.0501	388.752	675.054	452.796	371.54	266.525
mmucirc_004662	255.428	156.274	0	62.0501	194.376	0	396.197	309.617	0
mmucirc_004663	0	0	370.014	0	0	0	0	0	0
mmucirc_004667	0	0	148.006	0	0	0	0	123.847	0
mmucirc_004670	127.714	0	74.0028	124.1	518.336	61.3685	56.5995	61.9233	0
mmucirc_004671	0	0	148.006	0	64.792	0	113.199	61.9233	199.893
mmucirc_004692	0	0	0	62.0501	0	61.3685	0	0	133.262
mmucirc_004705	0	0	0	124.1	0	0	56.5995	0	0
mmucirc_004707	0	0	74.0028	0	64.792	245.474	226.398	0	199.893
mmucirc_004711	0	0	0	0	0	61.3685	56.5995	61.9233	0
mmucirc_004712	0	0	0	124.1	0	0	0	123.847	0
mmucirc_004718	0	0	0	0	0	184.106	56.5995	0	199.893
mmucirc_004719	383.142	0	148.006	62.0501	0	0	0	0	599.68
mmucirc_004722	1404.85	0	222.008	186.15	129.584	306.843	56.5995	433.463	133.262
mmucirc_004723	0	0	0	0	259.168	0	0	185.77	66.6311
mmucirc_004736	0	0	0	0	194.376	0	0	61.9233	199.893
mmucirc_004737	127.714	156.274	0	0	0	0	169.799	0	0
mmucirc_004740	0	0	0	124.1	129.584	0	113.199	309.617	66.6311
mmucirc_004754	255.428	0	0	496.401	0	0	0	0	0
mmucirc_004755	383.142	625.098	222.008	310.251	647.92	306.843	113.199	309.617	666.311
mmucirc_004759	15581.1	13517.7	13024.5	11541.3	14772.6	9818.96	8489.93	7306.95	9394.99
mmucirc_004761	0	0	74.0028	62.0501	0	61.3685	56.5995	0	133.262
mmucirc_004765	127.714	0	148.006	496.401	194.376	0	169.799	0	0
mmucirc_004776	15198	15080.5	16132.6	16877.6	13865.5	15526.2	17659	15357	17857.1
mmucirc_004777	127.714	0	0	248.201	0	0	0	0	0
mmucirc_004780	383.142	0	0	0	0	61.3685	113.199	0	0
mmucirc_004782	0	156.274	74.0028	310.251	129.584	184.106	113.199	185.77	133.262
mmucirc_004789	0	312.549	148.006	124.1	64.792	245.474	169.799	61.9233	0
mmucirc_004793	0	0	0	0	129.584	61.3685	0	0	0
mmucirc_004794	0	0	74.0028	62.0501	64.792	0	56.5995	0	0
mmucirc_004796	127.714	234.412	0	0	0	0	0	123.847	0
mmucirc_004804	255.428	390.686	222.008	0	0	0	0	0	66.6311
mmucirc_004810	1021.71	1484.61	148.006	124.1	583.128	368.211	113.199	247.693	866.205
mmucirc_004812	127.714	0	148.006	0	0	0	56.5995	185.77	333.156
mmucirc_004813	0	78.1372	0	186.15	259.168	122.737	113.199	0	133.262
mmucirc_004825	0	156.274	0	248.201	0	0	113.199	185.77	0
mmucirc_004826	0	0	444.017	0	0	122.737	113.199	0	0
mmucirc_004831	0	78.1372	0	62.0501	259.168	122.737	113.199	247.693	0
mmucirc_004835	0	234.412	0	0	64.792	0	0	309.617	0
mmucirc_004836	0	0	0	0	0	245.474	0	0	0
mmucirc_004849	0	156.274	592.022	186.15	64.792	122.737	169.799	185.77	133.262
mmucirc_004850	0	78.1372	0	62.0501	129.584	0	169.799	0	199.893
mmucirc_004859	0	234.412	0	0	0	0	0	0	133.262
mmucirc_004860	0	0	0	0	0	61.3685	56.5995	309.617	0
mmucirc_004867	0	234.412	0	62.0501	259.168	122.737	0	185.77	333.156
mmucirc_004875	0	0	296.011	0	0	61.3685	56.5995	0	0
mmucirc_004877	0	0	148.006	0	0	0	0	123.847	0
mmucirc_004886	0	156.274	0	124.1	64.792	0	169.799	0	66.6311
mmucirc_004887	0	0	0	310.251	0	0	113.199	0	0
mmucirc_004894	0	0	0	0	0	0	0	0	199.893
mmucirc_004910	0	0	296.011	0	0	0	0	123.847	0
mmucirc_004911	0	546.96	74.0028	62.0501	0	0	113.199	185.77	66.6311
mmucirc_004914	0	0	0	186.15	129.584	122.737	56.5995	0	0
mmucirc_004928	0	0	0	0	0	0	113.199	0	66.6311
mmucirc_004929	383.142	0	0	186.15	0	0	0	0	0
mmucirc_004931	638.57	0	0	248.201	64.792	0	113.199	309.617	0
mmucirc_004932	0	0	370.014	0	0	0	0	123.847	0
mmucirc_004934	0	78.1372	222.008	248.201	0	184.106	0	185.77	66.6311
mmucirc_004940	893.997	937.647	814.031	1116.9	1360.63	490.948	1018.79	619.233	533.049
mmucirc_004954	638.57	156.274	370.014	0	0	184.106	0	247.693	399.787
mmucirc_004959	0	78.1372	0	124.1	0	184.106	0	0	0
mmucirc_004961	0	78.1372	222.008	372.301	518.336	122.737	56.5995	247.693	0
mmucirc_004970	0	78.1372	0	0	194.376	0	56.5995	0	133.262
mmucirc_004971	0	0	0	248.201	194.376	0	0	0	0
mmucirc_004974	0	0	0	0	64.792	122.737	0	61.9233	0
mmucirc_004991	0	0	592.022	186.15	129.584	184.106	169.799	247.693	466.418
mmucirc_004992	0	0	0	62.0501	129.584	122.737	113.199	371.54	0
mmucirc_004996	0	0	74.0028	0	0	61.3685	0	185.77	0
mmucirc_005004	0	0	0	0	0	122.737	56.5995	309.617	0
mmucirc_005011	0	78.1372	0	62.0501	64.792	122.737	56.5995	0	66.6311
mmucirc_005014	127.714	78.1372	0	0	64.792	0	0	0	0
mmucirc_005016	0	0	0	0	64.792	0	169.799	123.847	0
mmucirc_005019	0	78.1372	740.028	62.0501	0	0	0	0	133.262
mmucirc_005026	0	0	0	124.1	64.792	122.737	56.5995	0	0
mmucirc_005039	0	78.1372	0	0	64.792	61.3685	169.799	0	133.262
mmucirc_005040	0	156.274	0	0	194.376	0	113.199	0	66.6311
mmucirc_005043	0	234.412	0	0	0	0	0	0	0
mmucirc_005050	255.428	1797.16	2072.08	2668.16	1490.22	3559.37	3452.57	3839.25	2798.51
mmucirc_005056	127.714	0	0	62.0501	0	0	282.998	123.847	133.262
mmucirc_005057	0	234.412	0	248.201	259.168	122.737	56.5995	0	0
mmucirc_005064	510.856	390.686	296.011	372.301	453.544	1166	735.794	619.233	399.787
mmucirc_005074	0	312.549	0	0	0	0	0	0	0
mmucirc_005079	0	0	0	186.15	0	0	113.199	0	0
mmucirc_005081	127.714	0	0	186.15	64.792	0	0	0	0
mmucirc_005082	0	0	0	0	0	0	169.799	0	0
mmucirc_005083	0	0	0	0	129.584	61.3685	0	123.847	0
mmucirc_005087	0	0	74.0028	248.201	129.584	0	56.5995	557.31	133.262
mmucirc_005088	127.714	0	0	62.0501	323.96	0	0	123.847	0
mmucirc_005089	0	78.1372	0	124.1	0	61.3685	0	0	133.262
mmucirc_005095	0	0	0	124.1	129.584	245.474	0	990.773	66.6311
mmucirc_005096	0	0	0	0	64.792	0	0	0	199.893
mmucirc_005119	0	0	0	186.15	64.792	306.843	622.595	247.693	0
mmucirc_005120	255.428	468.823	370.014	434.351	323.96	675.054	56.5995	619.233	466.418
mmucirc_005122	0	78.1372	0	0	64.792	61.3685	0	0	66.6311
mmucirc_005126	0	78.1372	296.011	124.1	64.792	0	0	0	133.262
mmucirc_005128	0	0	148.006	0	0	0	0	185.77	66.6311
mmucirc_005140	0	0	0	0	194.376	184.106	0	123.847	66.6311
mmucirc_005142	127.714	156.274	74.0028	248.201	129.584	61.3685	0	0	266.525
mmucirc_005143	0	78.1372	0	124.1	64.792	184.106	56.5995	0	133.262
mmucirc_005146	0	0	0	62.0501	129.584	0	169.799	0	133.262
mmucirc_005154	0	0	0	124.1	0	0	0	123.847	199.893
mmucirc_005157	0	234.412	222.008	62.0501	0	368.211	0	0	66.6311
mmucirc_005173	0	0	0	0	129.584	0	282.998	61.9233	66.6311
mmucirc_005174	766.284	1250.2	1554.06	1116.9	453.544	1288.74	1018.79	619.233	1199.36
mmucirc_005182	0	78.1372	444.017	0	0	184.106	0	247.693	199.893
mmucirc_005189	638.57	0	148.006	0	0	0	0	0	66.6311
mmucirc_005191	0	78.1372	0	0	129.584	0	0	0	466.418
mmucirc_005200	0	78.1372	74.0028	0	0	0	0	0	66.6311
mmucirc_005210	0	234.412	296.011	248.201	194.376	245.474	0	247.693	266.525
mmucirc_005213	0	0	0	0	0	61.3685	169.799	185.77	0
mmucirc_005217	0	0	74.0028	0	64.792	0	0	0	199.893
mmucirc_005221	0	78.1372	0	0	129.584	184.106	113.199	0	266.525
mmucirc_005222	0	0	0	62.0501	0	245.474	0	0	0
mmucirc_005225	127.714	0	148.006	0	0	0	226.398	0	0
mmucirc_005230	255.428	78.1372	74.0028	124.1	129.584	122.737	452.796	371.54	133.262
mmucirc_005238	127.714	78.1372	148.006	372.301	388.752	184.106	396.197	185.77	199.893
mmucirc_005239	255.428	859.509	888.034	992.802	453.544	368.211	339.597	309.617	133.262
mmucirc_005253	0	156.274	592.022	248.201	0	613.685	113.199	61.9233	66.6311
mmucirc_005254	0	234.412	0	0	129.584	0	0	309.617	0
mmucirc_005259	127.714	0	296.011	62.0501	0	0	0	61.9233	533.049
mmucirc_005269	510.856	0	148.006	0	64.792	368.211	226.398	0	0
mmucirc_005270	383.142	546.96	148.006	0	129.584	122.737	452.796	61.9233	133.262
mmucirc_005279	0	0	0	0	0	0	226.398	61.9233	0
mmucirc_005280	255.428	0	0	186.15	453.544	61.3685	113.199	0	0
mmucirc_005290	0	0	0	0	129.584	368.211	0	247.693	0
mmucirc_005297	0	156.274	0	62.0501	64.792	0	169.799	309.617	66.6311
mmucirc_005301	0	390.686	518.02	434.351	129.584	675.054	1075.39	743.08	399.787
mmucirc_005308	0	0	148.006	186.15	129.584	306.843	169.799	0	0
mmucirc_005319	0	0	0	0	64.792	61.3685	0	371.54	0
mmucirc_005321	127.714	1953.43	1184.04	1427.15	1425.42	1779.69	1471.59	1981.55	1799.04
mmucirc_005328	0	156.274	0	0	0	0	169.799	247.693	0
mmucirc_005335	383.142	781.372	592.022	744.602	777.504	1104.63	848.993	495.387	599.68
mmucirc_005341	0	0	0	62.0501	0	0	56.5995	0	133.262
mmucirc_005344	0	78.1372	0	0	0	0	0	123.847	0
mmucirc_005348	766.284	0	370.014	0	64.792	184.106	113.199	123.847	133.262
mmucirc_005349	0	156.274	222.008	0	0	0	0	0	0
mmucirc_005354	0	0	0	0	0	0	113.199	61.9233	0
mmucirc_005358	0	78.1372	0	62.0501	0	0	169.799	0	0
mmucirc_005360	0	156.274	222.008	0	0	0	0	0	0
mmucirc_005370	0	78.1372	0	0	0	0	0	61.9233	66.6311
mmucirc_005384	0	0	0	0	0	61.3685	169.799	185.77	0
mmucirc_005385	0	937.647	1332.05	1116.9	323.96	1166	848.993	1548.08	866.205
mmucirc_005389	0	0	0	0	0	61.3685	0	185.77	66.6311
mmucirc_005402	0	0	0	62.0501	0	0	169.799	0	0
mmucirc_005407	0	0	0	186.15	0	0	0	0	133.262
mmucirc_005408	0	156.274	0	0	0	0	0	247.693	0
mmucirc_005411	127.714	0	0	372.301	0	306.843	169.799	619.233	399.787
mmucirc_005412	510.856	234.412	0	310.251	388.752	122.737	0	123.847	66.6311
mmucirc_005414	127.714	78.1372	74.0028	0	0	0	0	0	0
mmucirc_005420	0	0	0	62.0501	0	0	113.199	0	133.262
mmucirc_005425	0	156.274	148.006	124.1	0	306.843	56.5995	309.617	399.787
mmucirc_005428	0	0	0	62.0501	0	0	113.199	185.77	0
mmucirc_005440	0	0	0	372.301	0	0	0	0	0
mmucirc_005442	0	0	222.008	186.15	0	122.737	113.199	0	133.262
mmucirc_005446	0	0	0	0	194.376	0	0	0	0
mmucirc_005448	255.428	312.549	148.006	372.301	129.584	490.948	509.396	185.77	399.787
mmucirc_005453	383.142	0	0	0	0	0	56.5995	0	0
mmucirc_005456	255.428	0	740.028	0	0	0	0	123.847	0
mmucirc_005459	0	0	518.02	0	0	0	0	0	0
mmucirc_005466	0	234.412	0	0	0	0	56.5995	0	0
mmucirc_005492	0	234.412	0	62.0501	0	0	0	0	333.156
mmucirc_005499	766.284	78.1372	0	124.1	323.96	122.737	339.597	123.847	0
mmucirc_005504	0	0	0	0	0	184.106	56.5995	0	0
mmucirc_005511	0	0	0	0	0	0	0	123.847	266.525
mmucirc_005515	0	0	0	0	388.752	0	113.199	0	0
mmucirc_005516	0	0	148.006	0	0	0	56.5995	0	133.262
mmucirc_005531	127.714	156.274	0	62.0501	0	0	56.5995	371.54	66.6311
mmucirc_005534	0	0	0	62.0501	194.376	122.737	113.199	123.847	0
mmucirc_005535	255.428	0	0	0	64.792	0	113.199	0	0
mmucirc_005542	0	0	0	186.15	0	0	113.199	61.9233	0
mmucirc_005543	0	0	0	62.0501	129.584	0	0	0	199.893
mmucirc_005552	0	0	0	0	64.792	0	56.5995	123.847	0
mmucirc_005557	0	0	0	0	0	0	226.398	0	0
mmucirc_005562	0	156.274	74.0028	124.1	129.584	0	0	61.9233	199.893
mmucirc_005578	0	0	0	0	129.584	122.737	56.5995	0	0
mmucirc_005584	0	0	0	0	64.792	61.3685	56.5995	0	0
mmucirc_005594	0	0	74.0028	0	64.792	61.3685	0	185.77	0
mmucirc_005597	0	156.274	74.0028	62.0501	64.792	245.474	339.597	0	333.156
mmucirc_005600	0	0	0	0	194.376	0	0	0	133.262
mmucirc_005601	255.428	0	296.011	372.301	0	61.3685	0	123.847	0
mmucirc_005603	0	0	0	124.1	259.168	0	0	0	0
mmucirc_005606	127.714	0	0	0	129.584	0	0	123.847	0
mmucirc_005609	255.428	312.549	148.006	0	64.792	122.737	113.199	61.9233	399.787
mmucirc_005612	0	0	0	310.251	0	0	0	61.9233	0
mmucirc_005614	1660.28	859.509	962.037	558.451	1101.46	490.948	452.796	123.847	333.156
mmucirc_005621	0	937.647	444.017	310.251	583.128	490.948	1075.39	866.927	1399.25
mmucirc_005623	1277.14	0	0	62.0501	0	61.3685	0	0	0
mmucirc_005626	0	0	0	0	0	184.106	0	61.9233	0
mmucirc_005628	0	0	0	0	0	184.106	0	0	0
mmucirc_005630	0	156.274	444.017	62.0501	583.128	61.3685	169.799	247.693	199.893
mmucirc_005635	0	0	0	0	323.96	0	0	0	0
mmucirc_005642	0	234.412	0	0	0	122.737	0	0	0
mmucirc_005646	638.57	0	222.008	62.0501	194.376	0	56.5995	0	0
mmucirc_005647	0	78.1372	222.008	0	259.168	245.474	0	0	66.6311
mmucirc_005650	0	0	0	62.0501	0	0	0	247.693	66.6311
mmucirc_005670	0	156.274	0	0	0	368.211	0	0	0
mmucirc_005673	0	78.1372	0	0	0	61.3685	0	0	66.6311
mmucirc_005677	0	0	0	0	129.584	0	0	61.9233	0
mmucirc_005683	0	0	0	0	0	0	0	123.847	333.156
mmucirc_005692	0	0	222.008	0	0	368.211	0	0	0
mmucirc_005703	1404.85	1875.29	1850.07	1737.4	2462.1	2209.27	1528.19	1981.55	1865.67
mmucirc_005704	127.714	78.1372	222.008	0	0	0	113.199	0	0
mmucirc_005710	638.57	78.1372	666.025	186.15	518.336	0	113.199	185.77	666.311
mmucirc_005718	383.142	0	0	0	0	0	679.194	0	66.6311
mmucirc_005726	510.856	234.412	148.006	124.1	0	122.737	0	0	0
mmucirc_005730	0	0	74.0028	372.301	0	122.737	56.5995	0	0
mmucirc_005735	0	156.274	0	0	0	0	113.199	0	0
mmucirc_005747	0	0	370.014	0	0	0	0	0	133.262
mmucirc_005749	510.856	0	148.006	0	0	0	0	123.847	66.6311
mmucirc_005751	0	0	0	0	0	0	0	0	266.525
mmucirc_005753	127.714	0	0	0	64.792	61.3685	0	61.9233	0
mmucirc_005754	0	156.274	74.0028	0	0	122.737	0	0	0
mmucirc_005757	0	0	222.008	0	0	184.106	0	123.847	0
mmucirc_005759	127.714	156.274	0	0	64.792	0	56.5995	61.9233	133.262
mmucirc_005761	0	156.274	148.006	62.0501	0	122.737	509.396	0	0
mmucirc_005772	893.997	234.412	222.008	310.251	453.544	675.054	509.396	61.9233	333.156
mmucirc_005780	0	156.274	0	0	0	122.737	226.398	247.693	66.6311
mmucirc_005794	0	234.412	148.006	248.201	323.96	0	0	185.77	333.156
mmucirc_005799	0	78.1372	0	0	0	184.106	0	0	66.6311
mmucirc_005800	0	1015.78	222.008	806.652	907.088	245.474	622.595	371.54	533.049
mmucirc_005807	0	0	0	124.1	0	61.3685	113.199	247.693	133.262
mmucirc_005814	255.428	0	0	0	0	0	113.199	0	0
mmucirc_005815	0	0	148.006	0	0	0	113.199	123.847	0
mmucirc_005821	383.142	0	0	0	0	61.3685	0	0	0
mmucirc_005825	0	312.549	74.0028	0	0	0	169.799	0	66.6311
mmucirc_005828	0	78.1372	0	310.251	0	61.3685	0	123.847	0
mmucirc_005829	255.428	234.412	0	868.702	129.584	61.3685	169.799	0	133.262
mmucirc_005831	0	156.274	0	0	0	0	56.5995	0	0
mmucirc_005839	383.142	0	74.0028	0	0	0	0	185.77	133.262
mmucirc_005840	0	546.96	0	0	0	0	0	0	0
mmucirc_005846	127.714	156.274	0	0	0	0	0	0	0
mmucirc_005855	255.428	156.274	0	0	64.792	122.737	396.197	0	0
mmucirc_005870	0	0	0	0	64.792	61.3685	0	0	133.262
mmucirc_005878	0	78.1372	0	0	0	0	56.5995	123.847	66.6311
mmucirc_005883	0	78.1372	0	0	64.792	0	169.799	0	0
mmucirc_005898	0	0	0	124.1	194.376	61.3685	0	0	0
mmucirc_005901	255.428	0	74.0028	434.351	583.128	552.317	396.197	247.693	266.525
mmucirc_005902	0	0	74.0028	0	0	0	56.5995	0	133.262
mmucirc_005906	0	0	74.0028	248.201	0	61.3685	0	309.617	0
mmucirc_005918	0	0	148.006	186.15	64.792	0	56.5995	123.847	0
mmucirc_005919	0	0	0	186.15	64.792	122.737	113.199	309.617	0
mmucirc_005924	0	0	0	0	0	61.3685	0	0	266.525
mmucirc_005928	0	0	296.011	0	129.584	0	56.5995	0	66.6311
mmucirc_005931	127.714	0	0	62.0501	0	61.3685	0	0	0
mmucirc_005940	0	0	74.0028	0	0	0	56.5995	61.9233	0
mmucirc_005943	0	0	0	248.201	0	0	0	0	0
mmucirc_005945	0	78.1372	0	0	259.168	0	679.194	123.847	0
mmucirc_005963	0	0	74.0028	186.15	64.792	0	0	0	0
mmucirc_005969	0	0	0	0	259.168	61.3685	113.199	0	0
mmucirc_005970	127.714	78.1372	0	1054.85	129.584	122.737	0	185.77	66.6311
mmucirc_005971	255.428	156.274	74.0028	0	0	245.474	0	0	0
mmucirc_005976	13665.4	8204.41	7400.28	5956.81	8422.96	7057.38	6056.15	5139.64	7129.53
mmucirc_005985	0	0	0	0	0	0	0	123.847	66.6311
mmucirc_006001	0	0	74.0028	62.0501	194.376	0	0	185.77	0
mmucirc_006008	255.428	781.372	592.022	124.1	259.168	736.422	1245.19	123.847	199.893
mmucirc_006012	0	0	0	62.0501	0	122.737	0	0	199.893
mmucirc_006018	255.428	78.1372	0	124.1	194.376	184.106	113.199	0	0
mmucirc_006024	0	156.274	0	0	0	122.737	113.199	0	0
mmucirc_006027	0	0	0	62.0501	129.584	0	0	61.9233	66.6311
mmucirc_006034	0	0	148.006	0	0	61.3685	0	123.847	199.893
mmucirc_006035	383.142	0	518.02	0	0	245.474	0	0	0
mmucirc_006037	383.142	0	222.008	62.0501	0	0	0	0	0
mmucirc_006047	0	0	0	0	259.168	0	0	0	0
mmucirc_006056	0	0	0	372.301	0	0	0	0	0
mmucirc_006057	0	78.1372	0	124.1	0	245.474	0	61.9233	0
mmucirc_006073	383.142	156.274	74.0028	186.15	0	0	0	0	0
mmucirc_006075	0	0	0	0	64.792	429.58	56.5995	123.847	0
mmucirc_006079	0	625.098	666.025	124.1	388.752	736.422	113.199	371.54	199.893
mmucirc_006085	0	0	0	0	194.376	61.3685	0	0	0
mmucirc_006092	893.997	546.96	0	248.201	0	122.737	169.799	247.693	199.893
mmucirc_006095	0	0	0	0	583.128	0	0	0	0
mmucirc_006096	0	0	444.017	0	0	122.737	0	0	0
mmucirc_006105	0	0	296.011	62.0501	0	61.3685	0	0	0
mmucirc_006110	127.714	0	0	0	129.584	306.843	282.998	123.847	133.262
mmucirc_006113	0	0	0	62.0501	129.584	0	56.5995	0	0
mmucirc_006116	0	312.549	0	0	129.584	0	0	0	0
mmucirc_006122	0	0	148.006	0	0	0	0	123.847	0
mmucirc_006144	1021.71	0	74.0028	496.401	388.752	0	0	61.9233	0
mmucirc_006163	0	156.274	74.0028	0	64.792	0	169.799	0	0
mmucirc_006164	0	0	0	124.1	64.792	122.737	0	0	266.525
mmucirc_006173	0	0	74.0028	62.0501	0	613.685	0	0	0
mmucirc_006174	0	78.1372	0	0	64.792	0	0	123.847	0
mmucirc_006179	0	0	0	62.0501	64.792	61.3685	0	0	0
mmucirc_006190	0	468.823	0	0	0	122.737	56.5995	0	0
mmucirc_006194	0	234.412	0	0	0	0	56.5995	681.157	0
mmucirc_006195	0	0	0	124.1	0	0	0	61.9233	133.262
mmucirc_006196	0	0	74.0028	0	0	0	0	0	666.311
mmucirc_006224	510.856	234.412	0	0	0	306.843	113.199	61.9233	399.787
mmucirc_006228	255.428	468.823	148.006	434.351	323.96	122.737	848.993	557.31	466.418
mmucirc_006231	0	156.274	0	0	129.584	490.948	0	0	0
mmucirc_006235	0	0	0	0	0	122.737	0	495.387	0
mmucirc_006240	0	78.1372	148.006	0	0	184.106	0	61.9233	0
mmucirc_006242	0	78.1372	74.0028	0	194.376	0	282.998	123.847	66.6311
mmucirc_006243	0	0	74.0028	124.1	64.792	0	0	0	0
mmucirc_006245	0	468.823	0	0	64.792	61.3685	169.799	61.9233	732.942
mmucirc_006248	0	0	0	372.301	194.376	0	0	0	133.262
mmucirc_006250	0	78.1372	0	0	259.168	0	0	0	0
mmucirc_006253	127.714	156.274	0	0	259.168	0	0	247.693	0
mmucirc_006261	0	0	148.006	62.0501	64.792	61.3685	113.199	61.9233	133.262
mmucirc_006263	127.714	0	0	0	0	61.3685	0	0	666.311
mmucirc_006267	0	0	0	310.251	0	122.737	56.5995	0	0
mmucirc_006275	0	0	0	0	0	122.737	56.5995	0	133.262
mmucirc_006277	0	0	74.0028	124.1	0	0	0	61.9233	0
mmucirc_006282	255.428	390.686	222.008	434.351	194.376	675.054	169.799	371.54	199.893
mmucirc_006284	638.57	0	0	0	129.584	184.106	0	0	0
mmucirc_006286	0	0	0	0	0	0	0	123.847	66.6311
mmucirc_006287	0	0	0	0	194.376	184.106	0	0	0
mmucirc_006296	0	0	0	124.1	583.128	0	0	0	199.893
mmucirc_006302	255.428	0	222.008	0	0	0	0	0	199.893
mmucirc_006305	0	78.1372	222.008	186.15	64.792	122.737	56.5995	61.9233	333.156
mmucirc_006312	0	0	0	124.1	0	61.3685	0	61.9233	0
mmucirc_006315	0	546.96	0	0	0	0	0	0	0
mmucirc_006319	0	0	0	558.451	129.584	0	0	0	0
mmucirc_006333	0	0	74.0028	0	0	0	0	61.9233	66.6311
mmucirc_006334	0	312.549	0	0	64.792	61.3685	226.398	61.9233	0
mmucirc_006342	127.714	0	0	248.201	0	245.474	282.998	61.9233	266.525
mmucirc_006346	255.428	156.274	444.017	248.201	259.168	184.106	0	0	0
mmucirc_006347	255.428	0	74.0028	124.1	0	0	0	0	0
mmucirc_006350	510.856	156.274	0	124.1	129.584	429.58	113.199	185.77	133.262
mmucirc_006353	255.428	78.1372	74.0028	186.15	259.168	552.317	113.199	0	0
mmucirc_006359	510.856	156.274	0	0	0	61.3685	0	185.77	133.262
mmucirc_006363	0	156.274	0	62.0501	518.336	122.737	113.199	247.693	133.262
mmucirc_006381	510.856	234.412	518.02	558.451	64.792	368.211	169.799	866.927	0
mmucirc_006382	0	0	0	248.201	323.96	61.3685	56.5995	0	0
mmucirc_006418	0	0	0	186.15	0	0	0	0	0
mmucirc_006430	0	0	0	0	194.376	0	56.5995	61.9233	0
mmucirc_006431	510.856	0	0	186.15	0	0	0	0	266.525
mmucirc_006432	0	0	0	62.0501	129.584	61.3685	0	0	133.262
mmucirc_006433	0	234.412	0	0	0	245.474	56.5995	0	0
mmucirc_006457	1404.85	0	222.008	0	712.712	184.106	56.5995	0	533.049
mmucirc_006460	1787.99	468.823	518.02	992.802	907.088	1534.21	1018.79	866.927	1199.36
mmucirc_006462	0	312.549	444.017	124.1	388.752	429.58	848.993	433.463	266.525
mmucirc_006463	0	78.1372	0	62.0501	583.128	122.737	0	123.847	66.6311
mmucirc_006464	0	0	0	0	0	61.3685	169.799	0	0
mmucirc_006467	0	0	0	124.1	0	306.843	0	0	0
mmucirc_006483	0	78.1372	0	0	129.584	61.3685	0	0	66.6311
mmucirc_006488	0	78.1372	0	124.1	0	0	0	0	0
mmucirc_006492	0	78.1372	296.011	0	647.92	675.054	565.995	371.54	399.787
mmucirc_006498	0	78.1372	0	186.15	0	0	226.398	0	133.262
mmucirc_006499	383.142	0	518.02	0	0	61.3685	0	0	133.262
mmucirc_006500	0	156.274	0	0	129.584	0	0	0	0
mmucirc_006503	383.142	0	0	0	0	184.106	169.799	0	0
mmucirc_006508	0	0	0	0	0	122.737	226.398	123.847	0
mmucirc_006509	0	234.412	74.0028	434.351	194.376	122.737	226.398	495.387	266.525
mmucirc_006511	638.57	0	0	0	0	61.3685	0	0	66.6311
mmucirc_006512	127.714	0	0	0	64.792	368.211	113.199	61.9233	333.156
mmucirc_006513	0	78.1372	74.0028	62.0501	64.792	0	0	123.847	0
mmucirc_006516	0	0	0	0	64.792	0	0	0	399.787
mmucirc_006525	510.856	0	0	0	0	0	0	0	0
mmucirc_006528	0	312.549	0	62.0501	64.792	0	0	0	0
mmucirc_006530	255.428	78.1372	592.022	310.251	64.792	368.211	113.199	61.9233	66.6311
mmucirc_006531	0	468.823	0	0	0	0	0	0	0
mmucirc_006535	0	234.412	0	62.0501	0	184.106	56.5995	0	0
mmucirc_006543	0	78.1372	74.0028	248.201	64.792	306.843	56.5995	61.9233	266.525
mmucirc_006545	0	78.1372	370.014	0	129.584	0	113.199	371.54	199.893
mmucirc_006546	0	0	0	62.0501	129.584	0	0	0	0
mmucirc_006554	0	0	222.008	248.201	0	0	452.796	61.9233	0
mmucirc_006566	0	0	0	124.1	0	184.106	0	0	0
mmucirc_006568	0	78.1372	148.006	124.1	0	61.3685	169.799	0	0
mmucirc_006576	2171.14	4297.55	2960.11	2419.96	3887.52	2945.69	2999.77	4025.02	3664.71
mmucirc_006578	0	0	0	0	194.376	61.3685	113.199	123.847	0
mmucirc_006586	383.142	390.686	370.014	434.351	64.792	920.528	509.396	123.847	399.787
mmucirc_006597	0	156.274	0	372.301	323.96	245.474	0	185.77	133.262
mmucirc_006600	0	0	74.0028	124.1	194.376	0	0	0	0
mmucirc_006601	0	0	370.014	0	0	0	0	0	0
mmucirc_006609	0	0	222.008	124.1	129.584	0	0	0	66.6311
mmucirc_006610	0	0	74.0028	124.1	0	0	0	0	0
mmucirc_006611	255.428	156.274	148.006	186.15	129.584	552.317	565.995	61.9233	66.6311
mmucirc_006614	0	0	0	62.0501	0	0	56.5995	309.617	0
mmucirc_006616	0	156.274	148.006	0	842.296	0	169.799	0	133.262
mmucirc_006617	383.142	0	0	0	64.792	0	0	0	0
mmucirc_006620	0	234.412	0	0	388.752	184.106	0	0	0
mmucirc_006621	0	0	222.008	0	0	0	0	0	599.68
mmucirc_006634	0	0	0	186.15	259.168	0	0	61.9233	0
mmucirc_006642	0	0	0	0	0	0	56.5995	247.693	133.262
mmucirc_006644	0	0	0	0	0	122.737	56.5995	61.9233	0
mmucirc_006649	0	0	0	0	0	0	56.5995	0	133.262
mmucirc_006655	0	0	0	0	0	0	226.398	0	0
mmucirc_006657	0	0	0	0	64.792	0	0	123.847	66.6311
mmucirc_006660	0	156.274	0	124.1	64.792	0	113.199	0	133.262
mmucirc_006663	0	0	222.008	62.0501	129.584	245.474	56.5995	866.927	199.893
mmucirc_006665	893.997	4688.23	4440.17	4964.01	3757.94	4786.74	4867.56	4768.1	3864.61
mmucirc_006666	0	0	592.022	248.201	129.584	0	0	0	133.262
mmucirc_006672	0	78.1372	296.011	0	0	0	0	0	266.525
mmucirc_006675	0	312.549	0	0	0	0	56.5995	123.847	66.6311
mmucirc_006677	0	78.1372	0	62.0501	129.584	0	0	0	133.262
mmucirc_006683	0	0	0	0	129.584	0	0	185.77	0
mmucirc_006684	255.428	234.412	814.031	0	129.584	0	113.199	185.77	333.156
mmucirc_006688	0	0	0	0	0	245.474	0	0	0
mmucirc_006701	0	312.549	0	558.451	194.376	429.58	396.197	61.9233	466.418
mmucirc_006704	0	234.412	0	0	129.584	0	169.799	123.847	0
mmucirc_006712	0	156.274	0	0	0	0	0	61.9233	66.6311
mmucirc_006715	0	0	0	0	0	61.3685	0	0	466.418
mmucirc_006719	0	0	814.031	186.15	194.376	0	113.199	0	0
mmucirc_006730	255.428	0	0	0	0	0	169.799	0	133.262
mmucirc_006742	0	0	0	0	0	0	0	247.693	0
mmucirc_006743	0	156.274	148.006	0	0	61.3685	0	61.9233	0
mmucirc_006746	0	0	0	0	0	0	226.398	185.77	0
mmucirc_006770	0	0	0	0	0	122.737	0	0	66.6311
mmucirc_006771	383.142	390.686	222.008	620.501	129.584	245.474	282.998	866.927	599.68
mmucirc_006775	0	312.549	0	0	0	306.843	0	0	0
mmucirc_006783	0	0	0	0	194.376	61.3685	0	0	0
mmucirc_006784	638.57	0	0	124.1	0	0	169.799	61.9233	0
mmucirc_006785	510.856	1250.2	1258.05	992.802	971.88	1350.11	962.192	1238.47	1465.88
mmucirc_006790	0	0	0	124.1	64.792	0	113.199	371.54	66.6311
mmucirc_006806	255.428	78.1372	222.008	124.1	194.376	0	113.199	309.617	333.156
mmucirc_006809	0	0	222.008	0	64.792	61.3685	56.5995	557.31	266.525
mmucirc_006813	0	0	296.011	62.0501	194.376	245.474	56.5995	0	66.6311
mmucirc_006817	638.57	390.686	296.011	372.301	129.584	122.737	113.199	123.847	0
mmucirc_006819	127.714	78.1372	74.0028	0	64.792	0	56.5995	247.693	66.6311
mmucirc_006823	0	0	0	0	0	0	226.398	0	199.893
mmucirc_006827	0	0	296.011	186.15	64.792	184.106	0	0	0
mmucirc_006828	127.714	234.412	444.017	186.15	647.92	0	56.5995	61.9233	0
mmucirc_006829	0	0	74.0028	0	64.792	61.3685	0	0	66.6311
mmucirc_006834	127.714	390.686	74.0028	0	129.584	0	56.5995	185.77	0
mmucirc_006838	893.997	546.96	814.031	248.201	129.584	675.054	396.197	495.387	133.262
mmucirc_006839	255.428	78.1372	0	0	64.792	122.737	0	0	0
mmucirc_006846	255.428	0	0	0	259.168	0	0	61.9233	0
mmucirc_006850	127.714	0	0	0	0	122.737	0	123.847	0
mmucirc_006852	0	0	74.0028	0	64.792	552.317	56.5995	0	66.6311
mmucirc_006882	383.142	0	222.008	0	129.584	61.3685	56.5995	61.9233	133.262
mmucirc_006893	0	0	74.0028	124.1	0	490.948	0	0	133.262
mmucirc_006898	127.714	78.1372	0	0	194.376	0	56.5995	0	133.262
mmucirc_006901	0	0	222.008	0	0	0	0	61.9233	0
mmucirc_006910	0	0	74.0028	62.0501	0	0	0	0	66.6311
mmucirc_006915	0	0	0	124.1	0	0	0	185.77	199.893
mmucirc_006917	127.714	0	222.008	248.201	129.584	61.3685	56.5995	0	399.787
mmucirc_006921	0	0	0	124.1	0	122.737	0	61.9233	133.262
mmucirc_006924	383.142	78.1372	0	0	129.584	245.474	113.199	185.77	133.262
mmucirc_006925	0	156.274	0	0	194.376	184.106	0	0	0
mmucirc_006929	0	468.823	148.006	310.251	64.792	245.474	339.597	557.31	399.787
mmucirc_006940	0	0	518.02	62.0501	0	61.3685	0	61.9233	0
mmucirc_006941	127.714	468.823	666.025	124.1	194.376	184.106	339.597	557.31	133.262
mmucirc_006946	0	0	148.006	0	64.792	0	0	0	0
mmucirc_006960	0	0	444.017	0	64.792	0	282.998	123.847	666.311
mmucirc_006975	383.142	0	0	0	0	0	0	0	0
mmucirc_006977	127.714	78.1372	0	0	0	0	0	0	66.6311
mmucirc_006979	0	312.549	0	310.251	64.792	0	169.799	61.9233	399.787
mmucirc_006980	127.714	78.1372	370.014	0	64.792	184.106	0	123.847	133.262
mmucirc_006985	0	0	0	0	64.792	0	56.5995	61.9233	0
mmucirc_006991	0	312.549	222.008	0	0	61.3685	113.199	247.693	199.893
mmucirc_006993	0	0	296.011	0	0	0	0	0	0
mmucirc_007016	127.714	0	0	248.201	129.584	184.106	56.5995	0	66.6311
mmucirc_007019	0	0	148.006	124.1	0	0	56.5995	247.693	0
mmucirc_007022	127.714	234.412	0	0	64.792	0	56.5995	0	0
mmucirc_007023	0	0	296.011	186.15	647.92	429.58	169.799	61.9233	0
mmucirc_007024	0	78.1372	370.014	124.1	0	184.106	169.799	185.77	0
mmucirc_007026	0	0	0	0	0	0	113.199	61.9233	199.893
mmucirc_007028	0	0	74.0028	186.15	64.792	0	0	0	0
mmucirc_007029	0	0	0	0	0	0	113.199	0	133.262
mmucirc_007032	510.856	234.412	74.0028	186.15	129.584	61.3685	169.799	371.54	666.311
mmucirc_007033	0	156.274	74.0028	0	129.584	0	0	0	0
mmucirc_007034	383.142	0	0	0	194.376	0	0	0	0
mmucirc_007035	0	78.1372	0	0	64.792	122.737	169.799	495.387	66.6311
mmucirc_007045	0	0	0	248.201	129.584	0	56.5995	309.617	0
mmucirc_007047	0	156.274	0	62.0501	64.792	0	0	0	66.6311
mmucirc_007051	0	0	222.008	0	129.584	0	565.995	185.77	0
mmucirc_007056	0	625.098	148.006	0	64.792	0	0	0	333.156
mmucirc_007058	127.714	0	0	62.0501	0	0	0	123.847	0
mmucirc_007071	0	468.823	0	0	0	61.3685	169.799	0	0
mmucirc_007080	127.714	0	0	186.15	388.752	61.3685	0	0	66.6311
mmucirc_007085	0	78.1372	148.006	186.15	129.584	368.211	282.998	0	0
mmucirc_007101	255.428	0	0	0	0	0	0	61.9233	0
mmucirc_007106	638.57	312.549	444.017	682.552	323.96	736.422	339.597	185.77	199.893
mmucirc_007123	0	0	0	0	0	122.737	113.199	0	0
mmucirc_007130	255.428	234.412	222.008	0	0	61.3685	113.199	61.9233	66.6311
mmucirc_007131	0	0	0	0	194.376	0	113.199	0	66.6311
mmucirc_007140	0	0	0	0	0	0	169.799	123.847	0
mmucirc_007142	0	0	74.0028	124.1	0	429.58	226.398	247.693	133.262
mmucirc_007148	0	0	0	0	259.168	0	0	0	0
mmucirc_007150	0	0	74.0028	62.0501	0	61.3685	113.199	0	133.262
mmucirc_007151	0	156.274	0	0	0	61.3685	0	0	66.6311
mmucirc_007157	0	234.412	0	0	129.584	61.3685	0	0	0
mmucirc_007171	255.428	78.1372	444.017	186.15	0	368.211	0	123.847	0
mmucirc_007180	0	0	0	0	0	122.737	113.199	0	199.893
mmucirc_007189	0	0	0	434.351	0	61.3685	0	0	0
mmucirc_007191	0	156.274	74.0028	62.0501	0	0	113.199	0	0
mmucirc_007192	255.428	0	0	0	0	122.737	0	247.693	0
mmucirc_007196	0	0	0	0	0	245.474	0	123.847	0
mmucirc_007198	0	0	0	62.0501	129.584	0	56.5995	61.9233	466.418
mmucirc_007201	0	0	0	0	0	61.3685	113.199	0	0
mmucirc_007202	0	156.274	0	0	0	61.3685	0	0	0
mmucirc_007203	0	234.412	148.006	0	0	0	0	0	66.6311
mmucirc_007206	0	156.274	148.006	62.0501	64.792	245.474	56.5995	0	0
mmucirc_007207	0	0	0	0	194.376	0	0	185.77	0
mmucirc_007215	0	78.1372	0	0	388.752	0	56.5995	61.9233	0
mmucirc_007216	0	0	0	0	388.752	0	56.5995	0	0
mmucirc_007226	0	312.549	74.0028	372.301	0	184.106	452.796	371.54	66.6311
mmucirc_007234	0	156.274	0	124.1	0	61.3685	226.398	0	0
mmucirc_007244	0	0	148.006	0	0	122.737	0	0	0
mmucirc_007245	0	0	148.006	186.15	194.376	122.737	452.796	185.77	466.418
mmucirc_007248	0	0	148.006	0	0	0	0	185.77	0
mmucirc_007258	0	0	148.006	434.351	64.792	613.685	0	433.463	0
mmucirc_007284	127.714	78.1372	74.0028	0	259.168	184.106	0	0	0
mmucirc_007288	0	0	370.014	186.15	0	0	0	0	0
mmucirc_007290	127.714	78.1372	148.006	620.501	583.128	429.58	113.199	185.77	133.262
mmucirc_007296	0	78.1372	74.0028	124.1	129.584	61.3685	0	0	333.156
mmucirc_007298	638.57	156.274	1184.04	434.351	971.88	306.843	509.396	247.693	199.893
mmucirc_007302	0	0	148.006	0	259.168	61.3685	396.197	0	66.6311
mmucirc_007307	0	156.274	0	124.1	64.792	245.474	113.199	185.77	333.156
mmucirc_007309	127.714	156.274	222.008	62.0501	64.792	245.474	113.199	123.847	199.893
mmucirc_007312	0	0	0	124.1	0	0	0	0	66.6311
mmucirc_007320	383.142	0	0	186.15	64.792	122.737	0	123.847	266.525
mmucirc_007324	0	78.1372	0	0	64.792	122.737	56.5995	309.617	133.262
mmucirc_007325	766.284	234.412	1110.04	372.301	453.544	306.843	509.396	866.927	333.156
mmucirc_007331	0	0	0	0	0	0	56.5995	247.693	0
mmucirc_007336	0	234.412	148.006	372.301	64.792	368.211	282.998	0	66.6311
mmucirc_007342	0	0	222.008	62.0501	0	0	56.5995	0	0
mmucirc_007344	0	78.1372	222.008	372.301	842.296	245.474	226.398	61.9233	133.262
mmucirc_007352	127.714	78.1372	222.008	0	0	0	169.799	185.77	133.262
mmucirc_007357	0	0	74.0028	124.1	453.544	61.3685	113.199	61.9233	266.525
mmucirc_007359	255.428	0	370.014	0	0	0	56.5995	0	0
mmucirc_007363	0	0	0	62.0501	0	245.474	0	0	133.262
mmucirc_007365	0	234.412	74.0028	496.401	453.544	61.3685	282.998	619.233	533.049
mmucirc_007374	0	78.1372	592.022	186.15	0	0	0	61.9233	199.893
mmucirc_007384	0	0	0	0	0	184.106	0	0	0
mmucirc_007386	0	78.1372	74.0028	0	64.792	0	113.199	247.693	0
mmucirc_007394	0	156.274	0	186.15	0	61.3685	0	0	0
mmucirc_007396	0	390.686	0	0	0	0	113.199	0	66.6311
mmucirc_007398	383.142	0	0	124.1	64.792	0	226.398	61.9233	133.262
mmucirc_007405	0	0	0	0	0	0	169.799	0	0
mmucirc_007412	0	0	0	0	64.792	0	0	495.387	0
mmucirc_007420	0	78.1372	0	0	0	122.737	56.5995	0	0
mmucirc_007424	0	156.274	0	0	194.376	0	0	123.847	0
mmucirc_007429	0	156.274	0	62.0501	0	0	113.199	61.9233	333.156
mmucirc_007434	0	78.1372	0	124.1	0	122.737	0	123.847	66.6311
mmucirc_007436	0	0	370.014	0	129.584	0	226.398	0	0
mmucirc_007437	0	0	0	0	0	61.3685	56.5995	61.9233	0
mmucirc_007442	127.714	234.412	0	0	129.584	0	0	123.847	66.6311
mmucirc_007444	0	0	0	62.0501	64.792	0	0	0	133.262
mmucirc_007449	0	0	0	0	194.376	0	169.799	0	0
mmucirc_007458	0	0	0	0	64.792	0	339.597	61.9233	133.262
mmucirc_007461	127.714	234.412	0	62.0501	0	0	0	0	0
mmucirc_007462	0	0	0	0	0	61.3685	339.597	185.77	199.893
mmucirc_007473	0	156.274	0	0	64.792	61.3685	0	0	0
mmucirc_007484	0	0	296.011	0	0	0	0	0	133.262
mmucirc_007490	0	0	0	0	0	0	169.799	0	0
mmucirc_007502	0	0	148.006	0	0	0	0	61.9233	266.525
mmucirc_007504	0	234.412	444.017	0	0	490.948	565.995	0	333.156
mmucirc_007505	0	0	0	186.15	64.792	0	0	61.9233	66.6311
mmucirc_007507	0	390.686	222.008	372.301	0	306.843	452.796	123.847	266.525
mmucirc_007509	0	0	0	0	0	0	56.5995	185.77	0
mmucirc_007517	0	0	0	0	194.376	0	0	61.9233	0
mmucirc_007518	255.428	78.1372	74.0028	124.1	64.792	429.58	56.5995	61.9233	66.6311
mmucirc_007547	0	0	0	0	259.168	0	0	0	0
mmucirc_007551	0	0	0	186.15	0	0	226.398	123.847	133.262
mmucirc_007554	0	78.1372	0	124.1	0	306.843	0	61.9233	266.525
mmucirc_007556	0	0	0	62.0501	259.168	122.737	56.5995	0	0
mmucirc_007557	0	0	74.0028	186.15	323.96	0	113.199	0	66.6311
mmucirc_007559	0	0	0	62.0501	64.792	0	56.5995	0	0
mmucirc_007562	383.142	78.1372	0	62.0501	0	61.3685	0	371.54	133.262
mmucirc_007563	0	0	0	0	0	368.211	0	0	0
mmucirc_007564	0	0	0	0	64.792	61.3685	169.799	123.847	0
mmucirc_007567	0	0	0	0	64.792	0	113.199	61.9233	66.6311
mmucirc_007572	0	0	0	0	0	368.211	0	0	0
mmucirc_007577	0	312.549	148.006	0	64.792	0	0	0	0
mmucirc_007591	0	156.274	740.028	1551.25	647.92	981.896	1414.99	1424.24	1399.25
mmucirc_007592	0	156.274	0	248.201	194.376	0	113.199	0	0
mmucirc_007596	0	312.549	0	0	259.168	61.3685	282.998	185.77	66.6311
mmucirc_007626	0	0	0	0	64.792	61.3685	113.199	0	66.6311
mmucirc_007629	0	156.274	0	0	64.792	61.3685	0	0	0
mmucirc_007630	0	0	0	62.0501	0	61.3685	169.799	0	66.6311
mmucirc_007631	0	0	74.0028	0	0	245.474	0	0	0
mmucirc_007633	127.714	0	148.006	310.251	0	184.106	0	0	0
mmucirc_007634	0	234.412	222.008	62.0501	64.792	0	0	0	199.893
mmucirc_007646	0	0	0	0	323.96	0	0	0	0
mmucirc_007652	0	0	0	124.1	64.792	0	0	0	133.262
mmucirc_007654	0	0	222.008	0	0	0	0	0	0
mmucirc_007655	0	1015.78	444.017	310.251	194.376	429.58	396.197	495.387	399.787
mmucirc_007656	255.428	78.1372	222.008	434.351	64.792	613.685	169.799	185.77	333.156
mmucirc_007659	0	0	444.017	0	0	0	0	0	0
mmucirc_007660	0	156.274	0	186.15	0	0	113.199	0	0
mmucirc_007662	0	390.686	74.0028	0	64.792	368.211	339.597	371.54	333.156
mmucirc_007669	0	0	0	0	64.792	0	0	61.9233	133.262
mmucirc_007679	1021.71	156.274	0	0	453.544	245.474	56.5995	123.847	133.262
mmucirc_007680	255.428	0	0	0	259.168	0	0	0	0
mmucirc_007682	0	0	0	186.15	194.376	61.3685	0	0	0
mmucirc_007683	0	156.274	0	0	194.376	0	0	0	133.262
mmucirc_007685	0	78.1372	0	124.1	0	0	0	247.693	0
mmucirc_007692	0	234.412	74.0028	186.15	64.792	429.58	226.398	309.617	199.893
mmucirc_007704	0	0	148.006	0	0	0	169.799	0	0
mmucirc_007705	0	0	0	0	194.376	0	0	0	0
mmucirc_007712	0	0	0	0	0	122.737	56.5995	185.77	0
mmucirc_007713	0	156.274	0	0	64.792	0	113.199	0	133.262
mmucirc_007716	0	0	0	62.0501	194.376	0	0	0	0
mmucirc_007722	0	234.412	0	0	0	61.3685	56.5995	185.77	199.893
mmucirc_007724	0	0	0	0	0	122.737	0	371.54	266.525
mmucirc_007729	0	468.823	0	0	0	0	0	0	0
mmucirc_007733	255.428	0	0	248.201	64.792	0	0	0	0
mmucirc_007748	0	0	0	0	0	0	56.5995	185.77	0
mmucirc_007752	0	0	222.008	0	0	0	0	0	0
mmucirc_007761	0	0	0	0	0	61.3685	113.199	0	333.156
mmucirc_007765	0	0	0	0	323.96	61.3685	0	0	0
mmucirc_007773	0	156.274	0	0	0	245.474	0	0	66.6311
mmucirc_007776	0	0	222.008	0	0	61.3685	56.5995	0	533.049
mmucirc_007777	127.714	234.412	666.025	682.552	518.336	981.896	792.393	557.31	266.525
mmucirc_007780	0	0	0	124.1	0	0	113.199	0	66.6311
mmucirc_007781	0	0	0	124.1	0	0	226.398	0	0
mmucirc_007786	0	156.274	74.0028	62.0501	0	61.3685	0	0	0
mmucirc_007802	0	546.96	0	0	129.584	0	0	61.9233	0
mmucirc_007806	0	312.549	0	0	0	0	0	123.847	0
mmucirc_007818	0	0	74.0028	0	0	368.211	0	0	0
mmucirc_007821	0	0	296.011	0	0	0	0	61.9233	133.262
mmucirc_007823	0	0	296.011	62.0501	388.752	61.3685	56.5995	185.77	133.262
mmucirc_007827	1277.14	0	0	0	129.584	122.737	56.5995	61.9233	0
mmucirc_007829	0	0	0	62.0501	0	184.106	0	0	0
mmucirc_007830	255.428	0	0	0	0	0	0	123.847	0
mmucirc_007844	0	0	148.006	0	129.584	122.737	169.799	0	0
mmucirc_007852	766.284	1093.92	444.017	620.501	259.168	675.054	339.597	433.463	266.525
mmucirc_007853	0	0	518.02	0	129.584	0	169.799	0	0
mmucirc_007874	0	156.274	0	0	0	245.474	0	495.387	0
mmucirc_007885	0	0	0	248.201	0	0	0	61.9233	0
mmucirc_007901	0	234.412	0	62.0501	0	61.3685	622.595	61.9233	199.893
mmucirc_007902	0	78.1372	74.0028	124.1	0	184.106	0	0	133.262
mmucirc_007909	0	0	0	0	129.584	0	0	0	66.6311
mmucirc_007912	0	156.274	0	310.251	388.752	0	282.998	61.9233	0
mmucirc_007921	0	0	0	248.201	194.376	184.106	0	247.693	266.525
mmucirc_007937	0	0	148.006	124.1	0	184.106	113.199	0	0
mmucirc_007942	510.856	234.412	592.022	682.552	323.96	306.843	169.799	495.387	333.156
mmucirc_007946	0	0	0	248.201	0	0	226.398	185.77	133.262
mmucirc_007964	1149.43	312.549	962.037	992.802	647.92	1411.48	509.396	681.157	333.156
mmucirc_007966	0	78.1372	0	0	518.336	306.843	226.398	123.847	199.893
mmucirc_007972	0	0	0	0	0	245.474	0	247.693	0
mmucirc_007977	0	0	0	124.1	64.792	61.3685	0	0	0
mmucirc_007986	510.856	625.098	518.02	186.15	0	61.3685	0	247.693	0
mmucirc_007988	383.142	234.412	0	0	64.792	0	169.799	0	0
mmucirc_007989	0	0	222.008	0	129.584	0	0	0	266.525
mmucirc_007999	255.428	78.1372	222.008	248.201	388.752	245.474	0	495.387	266.525
mmucirc_008010	0	0	0	186.15	129.584	0	0	0	0
mmucirc_008011	0	78.1372	74.0028	124.1	0	0	113.199	0	0
mmucirc_008019	127.714	0	74.0028	248.201	323.96	61.3685	0	0	266.525
mmucirc_008024	0	0	0	0	0	0	452.796	247.693	199.893
mmucirc_008036	0	0	0	0	129.584	61.3685	0	0	0
mmucirc_008038	893.997	156.274	0	62.0501	0	0	0	0	0
mmucirc_008039	383.142	78.1372	0	124.1	0	122.737	0	0	0
mmucirc_008043	127.714	156.274	0	248.201	0	245.474	0	309.617	133.262
mmucirc_008054	0	0	0	0	0	0	0	309.617	0
mmucirc_008057	0	78.1372	148.006	0	0	0	282.998	247.693	0
mmucirc_008058	0	156.274	222.008	434.351	323.96	122.737	452.796	0	333.156
mmucirc_008064	0	0	0	62.0501	129.584	0	0	123.847	0
mmucirc_008068	0	78.1372	0	186.15	0	0	113.199	0	0
mmucirc_008069	0	0	0	248.201	0	0	0	61.9233	0
mmucirc_008072	127.714	78.1372	0	0	129.584	0	0	0	133.262
mmucirc_008080	0	0	0	0	323.96	0	0	0	0
mmucirc_008084	0	156.274	444.017	186.15	259.168	184.106	452.796	0	66.6311
mmucirc_008089	0	78.1372	296.011	62.0501	0	0	0	0	66.6311
mmucirc_008103	0	0	0	0	129.584	0	56.5995	61.9233	66.6311
mmucirc_008107	0	0	0	0	129.584	61.3685	56.5995	0	0
mmucirc_008110	0	78.1372	0	0	0	0	113.199	0	0
mmucirc_008112	255.428	0	222.008	0	0	61.3685	226.398	123.847	0
mmucirc_008131	0	0	0	0	0	0	452.796	0	199.893
mmucirc_008137	127.714	156.274	0	0	0	0	113.199	0	0
mmucirc_008138	127.714	312.549	222.008	310.251	64.792	122.737	565.995	0	0
mmucirc_008145	127.714	0	0	0	0	122.737	0	185.77	0
mmucirc_008146	0	0	74.0028	0	0	0	0	0	266.525
mmucirc_008147	0	0	0	0	64.792	0	169.799	0	0
mmucirc_008151	127.714	0	0	0	129.584	0	0	185.77	0
mmucirc_008152	127.714	0	0	0	64.792	0	0	61.9233	0
mmucirc_008155	0	0	0	0	0	0	396.197	0	0
mmucirc_008170	893.997	0	74.0028	186.15	259.168	0	0	185.77	266.525
mmucirc_008174	0	0	0	0	129.584	184.106	0	61.9233	0
mmucirc_008175	383.142	78.1372	0	0	0	61.3685	0	0	0
mmucirc_008176	0	234.412	0	248.201	0	0	0	0	0
mmucirc_008188	0	0	592.022	0	0	0	0	0	0
mmucirc_008198	0	312.549	74.0028	186.15	129.584	368.211	56.5995	309.617	266.525
mmucirc_008202	0	468.823	296.011	248.201	64.792	245.474	56.5995	123.847	0
mmucirc_008206	0	0	0	0	64.792	61.3685	0	123.847	0
mmucirc_008208	0	156.274	0	248.201	259.168	0	0	309.617	0
mmucirc_008212	0	390.686	0	186.15	194.376	61.3685	0	0	133.262
mmucirc_008214	0	156.274	148.006	62.0501	64.792	0	0	0	0
mmucirc_008219	0	0	0	0	259.168	0	0	61.9233	0
mmucirc_008228	0	156.274	0	0	0	61.3685	169.799	0	0
mmucirc_008237	510.856	0	740.028	0	129.584	0	0	0	0
mmucirc_008239	0	0	0	0	259.168	122.737	56.5995	61.9233	133.262
mmucirc_008240	0	156.274	444.017	372.301	64.792	61.3685	169.799	61.9233	66.6311
mmucirc_008247	0	0	0	310.251	0	0	56.5995	185.77	0
mmucirc_008256	0	0	0	0	0	61.3685	0	185.77	66.6311
mmucirc_008259	0	0	0	0	0	0	226.398	123.847	0
mmucirc_008262	510.856	468.823	1036.04	1178.95	712.712	613.685	1188.59	371.54	533.049
mmucirc_008263	0	156.274	74.0028	0	0	61.3685	113.199	433.463	0
mmucirc_008268	127.714	0	0	124.1	0	490.948	0	0	66.6311
mmucirc_008271	0	0	0	0	64.792	122.737	0	0	133.262
mmucirc_008273	0	0	0	62.0501	0	0	56.5995	61.9233	0
mmucirc_008278	893.997	546.96	74.0028	248.201	583.128	122.737	679.194	247.693	932.836
mmucirc_008289	383.142	0	518.02	0	64.792	0	0	0	0
mmucirc_008290	0	78.1372	0	124.1	583.128	184.106	113.199	309.617	133.262
mmucirc_008297	510.856	703.235	148.006	124.1	0	184.106	339.597	61.9233	0
mmucirc_008299	0	78.1372	0	0	777.504	0	0	0	0
mmucirc_008300	127.714	0	0	0	0	61.3685	0	0	66.6311
mmucirc_008302	0	0	0	0	129.584	122.737	0	0	0
mmucirc_008304	383.142	0	0	0	0	184.106	0	0	0
mmucirc_008306	0	0	0	0	64.792	122.737	0	309.617	66.6311
mmucirc_008312	638.57	0	0	124.1	194.376	122.737	0	61.9233	0
mmucirc_008323	0	0	296.011	0	0	184.106	0	123.847	133.262
mmucirc_008340	0	0	0	0	194.376	61.3685	339.597	0	66.6311
mmucirc_008357	0	0	148.006	0	0	0	113.199	0	0
mmucirc_008358	0	0	0	186.15	0	0	56.5995	0	0
mmucirc_008361	0	0	444.017	62.0501	129.584	306.843	226.398	123.847	199.893
mmucirc_008364	0	156.274	0	186.15	0	0	0	0	0
mmucirc_008365	0	0	0	124.1	129.584	0	0	0	0
mmucirc_008370	0	0	0	0	0	0	0	0	533.049
mmucirc_008373	0	78.1372	0	0	64.792	0	56.5995	0	0
mmucirc_008385	638.57	0	0	124.1	0	0	0	61.9233	0
mmucirc_008397	255.428	0	0	0	64.792	245.474	226.398	185.77	199.893
mmucirc_008398	0	312.549	0	124.1	0	0	0	0	0
mmucirc_008400	0	0	0	124.1	0	122.737	113.199	0	0
mmucirc_008411	0	0	0	0	64.792	184.106	0	61.9233	0
mmucirc_008412	0	0	0	248.201	0	122.737	0	0	0
mmucirc_008419	0	0	296.011	0	0	0	0	0	0
mmucirc_008430	510.856	0	0	62.0501	0	61.3685	0	0	199.893
mmucirc_008431	0	78.1372	148.006	0	64.792	184.106	56.5995	0	199.893
mmucirc_008442	0	0	0	0	0	122.737	0	61.9233	199.893
mmucirc_008443	127.714	0	0	186.15	0	122.737	0	0	0
mmucirc_008447	0	78.1372	0	62.0501	0	61.3685	0	309.617	0
mmucirc_008451	1149.43	234.412	0	62.0501	129.584	122.737	339.597	557.31	533.049
mmucirc_008460	0	234.412	0	62.0501	0	0	113.199	0	66.6311
mmucirc_008463	255.428	78.1372	0	62.0501	0	0	56.5995	0	0
mmucirc_008470	255.428	0	0	0	0	0	0	371.54	0
mmucirc_008473	638.57	78.1372	0	310.251	388.752	184.106	509.396	0	133.262
mmucirc_008479	127.714	234.412	74.0028	0	0	61.3685	113.199	247.693	133.262
mmucirc_008487	638.57	0	518.02	0	0	245.474	56.5995	61.9233	266.525
mmucirc_008491	0	0	148.006	124.1	0	306.843	56.5995	123.847	0
mmucirc_008494	383.142	0	0	248.201	0	61.3685	0	123.847	0
mmucirc_008497	0	0	0	0	194.376	0	0	0	0
mmucirc_008499	0	78.1372	0	0	0	0	0	0	133.262
mmucirc_008507	0	703.235	0	62.0501	323.96	306.843	0	0	333.156
mmucirc_008508	0	312.549	74.0028	0	129.584	122.737	226.398	61.9233	0
mmucirc_008513	255.428	312.549	0	0	0	184.106	113.199	0	0
mmucirc_008520	383.142	78.1372	0	0	0	122.737	0	61.9233	66.6311
mmucirc_008521	0	0	0	62.0501	0	0	169.799	309.617	0
mmucirc_008523	0	0	222.008	186.15	0	0	0	0	0
mmucirc_008524	0	0	0	0	64.792	0	0	0	133.262
mmucirc_008527	127.714	234.412	0	248.201	0	245.474	56.5995	61.9233	666.311
mmucirc_008545	0	0	148.006	62.0501	64.792	0	282.998	0	133.262
mmucirc_008549	0	0	148.006	0	0	368.211	0	61.9233	0
mmucirc_008553	0	0	0	248.201	129.584	61.3685	339.597	61.9233	0
mmucirc_008555	383.142	312.549	74.0028	0	129.584	0	0	0	0
mmucirc_008559	510.856	78.1372	0	124.1	0	184.106	0	0	66.6311
mmucirc_008567	0	0	0	0	0	122.737	169.799	0	66.6311
mmucirc_008570	0	0	0	62.0501	0	245.474	169.799	0	66.6311
mmucirc_008576	0	0	222.008	0	64.792	0	0	0	0
mmucirc_008580	0	0	0	0	129.584	0	169.799	0	266.525
mmucirc_008585	127.714	0	0	186.15	64.792	61.3685	226.398	61.9233	199.893
mmucirc_008587	0	0	0	62.0501	0	0	56.5995	0	66.6311
mmucirc_008598	0	156.274	0	0	129.584	0	0	0	0
mmucirc_008610	0	0	74.0028	186.15	0	184.106	169.799	0	66.6311
mmucirc_008614	383.142	78.1372	0	0	0	0	56.5995	123.847	66.6311
mmucirc_008619	0	0	0	0	129.584	0	56.5995	185.77	66.6311
mmucirc_008623	0	78.1372	0	0	0	0	113.199	123.847	66.6311
mmucirc_008626	0	156.274	0	496.401	194.376	0	56.5995	0	199.893
mmucirc_008633	0	156.274	296.011	0	0	0	0	0	66.6311
mmucirc_008643	0	156.274	0	496.401	194.376	122.737	396.197	61.9233	533.049
mmucirc_008653	0	312.549	0	0	0	0	0	0	0
mmucirc_008656	0	0	148.006	0	64.792	0	0	0	133.262
mmucirc_008664	383.142	625.098	444.017	186.15	129.584	613.685	226.398	371.54	66.6311
mmucirc_008672	0	0	296.011	0	194.376	61.3685	56.5995	0	0
mmucirc_008677	0	0	0	124.1	0	61.3685	0	0	0
mmucirc_008684	0	0	222.008	0	0	0	0	0	133.262
mmucirc_008685	0	0	0	0	129.584	0	226.398	0	0
mmucirc_008713	0	156.274	0	372.301	194.376	122.737	56.5995	61.9233	133.262
mmucirc_008731	0	0	0	0	259.168	0	0	0	66.6311
mmucirc_008732	127.714	312.549	0	248.201	0	0	56.5995	0	0
mmucirc_008737	0	0	0	0	64.792	0	113.199	0	0
mmucirc_008762	1787.99	703.235	222.008	620.501	907.088	552.317	735.794	681.157	533.049
mmucirc_008765	0	0	0	0	388.752	122.737	0	185.77	0
mmucirc_008769	255.428	0	74.0028	0	194.376	184.106	339.597	247.693	133.262
mmucirc_008773	0	0	0	0	64.792	184.106	0	0	0
mmucirc_008776	0	156.274	0	124.1	0	368.211	0	185.77	66.6311
mmucirc_008777	0	0	370.014	930.752	453.544	797.791	226.398	371.54	0
mmucirc_008778	0	78.1372	222.008	0	194.376	0	56.5995	0	0
mmucirc_008780	255.428	156.274	296.011	0	453.544	122.737	113.199	557.31	199.893
mmucirc_008781	0	0	0	0	0	0	56.5995	185.77	0
mmucirc_008782	0	78.1372	0	310.251	0	61.3685	0	0	0
mmucirc_008790	893.997	78.1372	296.011	124.1	64.792	306.843	848.993	557.31	599.68
mmucirc_008792	127.714	0	0	186.15	64.792	61.3685	0	0	133.262
mmucirc_008799	0	0	0	0	129.584	61.3685	226.398	0	133.262
mmucirc_008816	510.856	0	0	372.301	64.792	0	169.799	123.847	0
mmucirc_008818	0	0	0	682.552	259.168	122.737	0	123.847	0
mmucirc_008821	0	0	0	124.1	0	859.159	282.998	123.847	199.893
mmucirc_008828	0	0	0	124.1	0	122.737	0	0	399.787
mmucirc_008829	638.57	390.686	814.031	186.15	0	184.106	113.199	0	66.6311
mmucirc_008833	0	0	0	0	0	61.3685	56.5995	185.77	266.525
mmucirc_008837	0	78.1372	0	0	0	61.3685	0	61.9233	266.525
mmucirc_008840	0	234.412	222.008	62.0501	0	0	0	0	66.6311
mmucirc_008841	0	78.1372	0	0	64.792	245.474	0	0	0
mmucirc_008856	127.714	0	0	0	64.792	0	0	123.847	0
mmucirc_008860	0	0	148.006	0	64.792	122.737	56.5995	61.9233	66.6311
mmucirc_008865	0	390.686	222.008	558.451	0	245.474	396.197	123.847	133.262
mmucirc_008872	0	0	296.011	0	0	61.3685	56.5995	0	0
mmucirc_008875	1021.71	0	0	62.0501	0	122.737	113.199	0	0
mmucirc_008881	0	859.509	74.0028	0	907.088	368.211	113.199	247.693	0
mmucirc_008886	0	156.274	0	124.1	0	0	0	0	0
mmucirc_008889	0	0	0	0	259.168	0	0	0	0
mmucirc_008900	0	312.549	0	0	0	61.3685	0	0	0
mmucirc_008915	0	0	0	124.1	194.376	122.737	0	371.54	66.6311
mmucirc_008919	0	156.274	0	434.351	129.584	306.843	848.993	0	599.68
mmucirc_008925	0	0	74.0028	62.0501	0	0	56.5995	185.77	466.418
mmucirc_008931	0	390.686	74.0028	434.351	64.792	0	0	0	0
mmucirc_008944	0	0	222.008	0	0	61.3685	0	0	0
mmucirc_008949	0	78.1372	74.0028	124.1	0	245.474	0	0	66.6311
mmucirc_008952	127.714	156.274	74.0028	186.15	64.792	306.843	509.396	185.77	199.893
mmucirc_008953	0	78.1372	74.0028	372.301	259.168	490.948	339.597	123.847	66.6311
mmucirc_008956	0	78.1372	0	62.0501	0	0	0	185.77	0
mmucirc_008960	0	234.412	148.006	124.1	0	61.3685	0	0	0
mmucirc_008962	0	0	0	186.15	0	0	282.998	0	66.6311
mmucirc_008964	127.714	0	0	62.0501	0	0	56.5995	0	0
mmucirc_008968	0	0	0	0	194.376	0	0	0	66.6311
mmucirc_008970	0	156.274	148.006	124.1	194.376	0	0	0	0
mmucirc_008972	0	0	0	310.251	0	122.737	0	0	199.893
mmucirc_008974	0	0	0	310.251	129.584	0	0	0	133.262
mmucirc_008976	510.856	156.274	296.011	310.251	453.544	245.474	452.796	123.847	333.156
mmucirc_008978	0	0	0	62.0501	64.792	61.3685	0	0	0
mmucirc_008980	0	0	0	0	0	0	282.998	0	0
mmucirc_008981	510.856	0	0	0	64.792	0	0	61.9233	0
mmucirc_008986	0	0	0	0	0	0	282.998	0	0
mmucirc_009007	127.714	703.235	740.028	310.251	323.96	368.211	396.197	371.54	533.049
mmucirc_009010	0	0	0	0	0	61.3685	0	0	133.262
mmucirc_009013	127.714	0	0	0	64.792	0	56.5995	61.9233	199.893
mmucirc_009015	0	156.274	0	0	0	0	0	61.9233	66.6311
mmucirc_009016	0	0	0	0	0	0	339.597	0	199.893
mmucirc_009018	0	0	0	0	64.792	0	169.799	0	66.6311
mmucirc_009024	0	0	0	0	0	61.3685	0	309.617	0
mmucirc_009031	0	0	0	62.0501	0	0	0	123.847	66.6311
mmucirc_009035	0	0	0	0	323.96	0	0	0	0
mmucirc_009036	0	78.1372	148.006	186.15	64.792	122.737	339.597	123.847	333.156
mmucirc_009037	0	0	222.008	0	0	0	0	0	0
mmucirc_009038	0	0	0	0	0	0	0	185.77	0
mmucirc_009040	255.428	0	0	0	0	0	0	123.847	66.6311
mmucirc_009042	0	0	0	0	0	0	226.398	0	0
mmucirc_009044	0	234.412	0	248.201	0	184.106	56.5995	61.9233	0
mmucirc_009052	0	312.549	296.011	62.0501	0	245.474	169.799	0	0
mmucirc_009059	0	78.1372	222.008	62.0501	64.792	0	0	61.9233	199.893
mmucirc_009060	0	0	0	62.0501	194.376	61.3685	56.5995	681.157	0
mmucirc_009061	0	0	0	0	0	61.3685	0	123.847	0
mmucirc_009063	0	0	0	0	0	0	113.199	247.693	0
mmucirc_009075	510.856	312.549	0	62.0501	259.168	675.054	169.799	185.77	66.6311
mmucirc_009089	0	0	0	62.0501	0	0	169.799	309.617	0
mmucirc_009090	0	0	370.014	0	0	0	56.5995	0	0
mmucirc_009094	1021.71	703.235	888.034	620.501	1490.22	429.58	565.995	805.003	799.574
mmucirc_009118	0	0	0	186.15	0	0	0	0	0
mmucirc_009123	0	78.1372	0	0	64.792	0	0	61.9233	0
mmucirc_009126	0	78.1372	0	496.401	129.584	245.474	56.5995	1176.54	133.262
mmucirc_009129	1149.43	0	0	186.15	194.376	122.737	0	0	0
mmucirc_009133	0	0	0	0	0	368.211	0	61.9233	66.6311
mmucirc_009136	383.142	234.412	148.006	372.301	453.544	306.843	226.398	557.31	133.262
mmucirc_009147	0	0	0	0	0	61.3685	0	61.9233	199.893
mmucirc_009149	638.57	937.647	370.014	558.451	323.96	675.054	735.794	371.54	533.049
mmucirc_009155	0	156.274	148.006	186.15	0	245.474	113.199	61.9233	66.6311
mmucirc_009160	255.428	937.647	1110.04	1241	712.712	736.422	396.197	1052.7	266.525
mmucirc_009170	0	0	74.0028	0	0	0	0	123.847	66.6311
mmucirc_009173	383.142	703.235	740.028	992.802	777.504	490.948	452.796	681.157	533.049
mmucirc_009185	0	78.1372	0	0	0	122.737	0	0	0
mmucirc_009193	0	0	0	0	0	61.3685	56.5995	0	133.262
mmucirc_009205	638.57	234.412	222.008	0	0	0	56.5995	0	0
mmucirc_009214	0	156.274	74.0028	0	64.792	0	0	0	0
mmucirc_009218	0	0	74.0028	0	0	0	56.5995	0	199.893
mmucirc_009219	0	0	0	0	0	122.737	56.5995	0	66.6311
mmucirc_009225	0	0	148.006	0	0	61.3685	0	433.463	66.6311
mmucirc_009233	0	0	0	0	0	0	0	0	199.893
mmucirc_009235	510.856	390.686	148.006	124.1	0	61.3685	113.199	0	0
mmucirc_009241	0	0	0	0	0	122.737	0	123.847	0
mmucirc_009242	0	0	0	124.1	0	0	0	0	133.262
mmucirc_009248	0	156.274	296.011	0	0	0	113.199	0	66.6311
mmucirc_009250	0	156.274	0	0	64.792	122.737	0	0	0
mmucirc_009256	0	0	0	186.15	0	61.3685	0	123.847	0
mmucirc_009258	0	0	0	186.15	0	0	169.799	0	0
mmucirc_009259	510.856	625.098	518.02	124.1	129.584	981.896	396.197	309.617	266.525
mmucirc_009261	0	156.274	0	0	0	61.3685	0	0	0
mmucirc_009272	0	234.412	74.0028	124.1	0	245.474	226.398	123.847	133.262
mmucirc_009278	0	0	0	0	0	0	0	0	199.893
mmucirc_009281	0	312.549	0	124.1	0	0	0	0	0
mmucirc_009283	0	0	0	124.1	0	61.3685	113.199	0	0
mmucirc_009295	0	156.274	0	62.0501	194.376	61.3685	0	0	0
mmucirc_009297	0	234.412	0	62.0501	0	0	113.199	0	0
mmucirc_009309	383.142	312.549	370.014	0	64.792	184.106	169.799	309.617	66.6311
mmucirc_009315	0	234.412	74.0028	248.201	129.584	61.3685	56.5995	495.387	133.262
mmucirc_009316	0	0	0	0	64.792	122.737	0	61.9233	66.6311
mmucirc_009342	255.428	234.412	592.022	310.251	388.752	0	396.197	185.77	199.893
mmucirc_009344	0	0	0	0	0	122.737	0	61.9233	0
mmucirc_009351	383.142	625.098	222.008	310.251	323.96	0	282.998	247.693	732.942
mmucirc_009366	0	78.1372	0	0	0	61.3685	0	61.9233	0
mmucirc_009371	0	0	0	310.251	0	0	0	61.9233	0
mmucirc_009377	0	0	0	0	129.584	0	56.5995	0	0
mmucirc_009384	0	0	0	248.201	0	0	0	123.847	0
mmucirc_009388	7535.12	5235.19	3626.14	3164.56	3498.77	4050.32	2999.77	3158.09	4930.7
mmucirc_009391	0	0	0	0	64.792	122.737	0	0	199.893
mmucirc_009397	383.142	0	0	0	129.584	0	169.799	0	0
mmucirc_009400	0	0	962.037	62.0501	64.792	122.737	169.799	247.693	266.525
mmucirc_009413	127.714	0	148.006	0	0	0	0	0	0
mmucirc_009415	127.714	703.235	148.006	682.552	777.504	245.474	339.597	123.847	266.525
mmucirc_009417	383.142	0	74.0028	0	0	0	0	0	199.893
mmucirc_009420	0	0	148.006	124.1	0	0	0	0	0
mmucirc_009428	127.714	156.274	222.008	0	388.752	61.3685	56.5995	309.617	66.6311
mmucirc_009436	127.714	0	0	0	64.792	0	0	0	66.6311
mmucirc_009446	255.428	0	0	0	0	0	282.998	0	0
mmucirc_009448	0	0	0	0	0	306.843	0	0	333.156
mmucirc_009454	0	0	74.0028	186.15	0	0	0	0	66.6311
mmucirc_009458	0	0	0	0	0	0	56.5995	309.617	66.6311
mmucirc_009471	383.142	0	0	62.0501	0	0	0	247.693	0
mmucirc_009473	0	78.1372	148.006	0	0	0	113.199	0	0
mmucirc_009474	0	234.412	666.025	310.251	64.792	552.317	169.799	247.693	266.525
mmucirc_009475	0	0	0	124.1	0	0	56.5995	0	66.6311
mmucirc_009476	0	0	0	0	0	0	56.5995	185.77	0
mmucirc_009500	0	0	0	0	0	0	113.199	0	133.262
mmucirc_009504	127.714	0	0	434.351	129.584	122.737	0	0	66.6311
mmucirc_009507	0	78.1372	0	0	0	0	0	433.463	0
mmucirc_009509	255.428	78.1372	0	124.1	518.336	0	0	0	0
mmucirc_009514	0	156.274	74.0028	0	0	0	0	0	0
mmucirc_009515	0	0	370.014	0	0	122.737	0	247.693	66.6311
mmucirc_009532	0	234.412	148.006	124.1	129.584	429.58	0	0	0
mmucirc_009534	0	312.549	148.006	0	64.792	0	56.5995	61.9233	0
mmucirc_009536	0	0	0	124.1	0	0	56.5995	0	0
mmucirc_009540	0	0	0	124.1	0	245.474	0	0	0
mmucirc_009545	0	78.1372	0	124.1	0	0	113.199	61.9233	133.262
mmucirc_009555	0	0	74.0028	248.201	129.584	0	226.398	247.693	0
mmucirc_009561	0	78.1372	370.014	62.0501	0	0	0	0	0
mmucirc_009568	255.428	312.549	0	0	0	306.843	56.5995	0	0
mmucirc_009569	0	0	0	0	0	0	56.5995	0	266.525
mmucirc_009571	383.142	0	0	124.1	0	0	56.5995	0	199.893
mmucirc_009573	0	78.1372	0	124.1	0	0	169.799	61.9233	199.893
mmucirc_009575	0	0	0	0	0	245.474	0	61.9233	0
mmucirc_009582	1149.43	625.098	296.011	496.401	712.712	797.791	509.396	1176.54	599.68
mmucirc_009588	0	0	148.006	62.0501	64.792	0	0	61.9233	0
mmucirc_009589	0	78.1372	148.006	0	0	0	56.5995	0	0
mmucirc_009590	127.714	0	0	62.0501	0	0	56.5995	0	66.6311
mmucirc_009602	0	0	74.0028	0	0	184.106	0	0	0
mmucirc_009608	0	78.1372	0	0	194.376	0	0	0	0
mmucirc_009619	0	0	222.008	62.0501	259.168	122.737	113.199	0	0
mmucirc_009621	638.57	0	0	0	64.792	122.737	0	0	66.6311
mmucirc_009622	510.856	156.274	74.0028	248.201	194.376	61.3685	113.199	247.693	266.525
mmucirc_009634	255.428	0	0	62.0501	0	184.106	0	0	0
mmucirc_009638	2809.71	3516.17	3256.12	4095.31	3433.98	5400.43	4584.56	3405.78	5463.75
mmucirc_009640	127.714	625.098	0	434.351	259.168	122.737	226.398	0	0
mmucirc_009641	0	156.274	222.008	0	129.584	61.3685	56.5995	0	0
mmucirc_009642	1660.28	2656.67	3922.15	3288.66	2202.93	2822.95	2150.78	2972.32	1665.78
mmucirc_009645	0	0	74.0028	0	64.792	0	0	0	133.262
mmucirc_009646	255.428	0	74.0028	124.1	0	0	282.998	123.847	199.893
mmucirc_009652	127.714	78.1372	74.0028	0	323.96	184.106	56.5995	0	266.525
mmucirc_009656	0	78.1372	74.0028	62.0501	129.584	0	0	0	0
mmucirc_009660	383.142	78.1372	0	0	0	184.106	339.597	123.847	0
mmucirc_009661	0	0	222.008	124.1	0	0	0	0	133.262
mmucirc_009666	127.714	78.1372	0	62.0501	0	184.106	0	61.9233	0
mmucirc_009696	383.142	0	0	0	64.792	0	0	0	133.262
mmucirc_009711	0	156.274	148.006	0	0	0	169.799	61.9233	0
mmucirc_009713	0	0	74.0028	0	0	0	113.199	0	0
mmucirc_009714	127.714	0	0	0	0	0	169.799	61.9233	0
mmucirc_009718	0	0	0	0	64.792	61.3685	0	681.157	266.525
mmucirc_009724	510.856	0	148.006	62.0501	0	0	113.199	123.847	0
mmucirc_009734	0	0	0	0	64.792	0	396.197	309.617	0
mmucirc_009737	127.714	0	0	186.15	0	0	169.799	0	0
mmucirc_009739	0	0	370.014	186.15	0	61.3685	0	0	0
mmucirc_009741	255.428	0	0	0	0	61.3685	56.5995	309.617	0
mmucirc_009750	0	312.549	0	248.201	0	0	0	0	0
mmucirc_009751	0	0	0	62.0501	0	0	0	185.77	0
mmucirc_009766	383.142	0	0	0	0	0	0	0	0
mmucirc_009772	0	0	0	0	0	0	0	123.847	133.262
mmucirc_009773	0	0	296.011	0	0	0	0	0	0
mmucirc_009779	255.428	781.372	222.008	372.301	453.544	122.737	396.197	123.847	399.787
mmucirc_009780	127.714	156.274	74.0028	0	0	184.106	169.799	0	66.6311
mmucirc_009790	0	78.1372	0	62.0501	0	0	0	61.9233	0
mmucirc_009793	0	156.274	0	0	259.168	0	113.199	0	66.6311
mmucirc_009796	0	0	0	124.1	0	0	56.5995	0	133.262
mmucirc_009806	0	0	370.014	0	0	0	169.799	123.847	0
mmucirc_009811	0	156.274	74.0028	0	0	122.737	0	0	66.6311
mmucirc_009812	0	390.686	444.017	496.401	583.128	429.58	509.396	1176.54	866.205
mmucirc_009814	255.428	0	0	0	194.376	0	0	0	0
mmucirc_009818	383.142	0	74.0028	62.0501	583.128	0	169.799	0	0
mmucirc_009823	0	78.1372	0	0	0	122.737	0	0	0
mmucirc_009827	510.856	0	0	0	64.792	0	282.998	0	0
mmucirc_009840	127.714	312.549	0	0	64.792	0	0	247.693	0
mmucirc_009847	0	0	0	62.0501	129.584	61.3685	56.5995	0	0
mmucirc_009850	0	0	74.0028	0	0	122.737	0	0	66.6311
mmucirc_009851	0	156.274	0	186.15	64.792	0	169.799	0	0
mmucirc_009854	0	0	222.008	0	0	0	0	61.9233	0
mmucirc_009855	0	0	148.006	0	0	61.3685	56.5995	0	0
mmucirc_009856	0	0	148.006	0	129.584	61.3685	0	247.693	66.6311
mmucirc_009858	0	234.412	148.006	0	129.584	122.737	0	0	0
mmucirc_009860	383.142	312.549	296.011	558.451	388.752	490.948	282.998	185.77	199.893
mmucirc_009866	127.714	0	0	0	64.792	0	509.396	61.9233	0
mmucirc_009869	255.428	0	74.0028	0	0	0	169.799	0	199.893
mmucirc_009873	1021.71	0	0	0	0	0	0	0	0
mmucirc_009875	0	0	0	0	0	245.474	0	0	0
mmucirc_009880	0	78.1372	148.006	0	0	0	56.5995	123.847	0
mmucirc_009886	638.57	1406.47	1036.04	992.802	777.504	1288.74	735.794	928.85	999.467
mmucirc_009889	510.856	78.1372	0	62.0501	0	61.3685	0	0	66.6311
mmucirc_009891	127.714	0	0	124.1	0	245.474	0	185.77	0
mmucirc_009896	0	0	0	62.0501	129.584	61.3685	169.799	0	133.262
mmucirc_009897	127.714	78.1372	74.0028	124.1	129.584	0	282.998	433.463	466.418
mmucirc_009901	127.714	0	0	62.0501	0	0	0	61.9233	266.525
mmucirc_009926	0	0	0	124.1	129.584	0	0	61.9233	0
mmucirc_009930	0	0	0	0	0	184.106	169.799	247.693	0
mmucirc_009935	0	0	0	248.201	0	0	113.199	0	0
mmucirc_009956	0	234.412	222.008	434.351	194.376	368.211	226.398	1300.39	732.942
mmucirc_009963	0	0	0	62.0501	64.792	184.106	0	123.847	0
mmucirc_009976	0	234.412	222.008	62.0501	64.792	122.737	169.799	0	0
mmucirc_009978	0	0	74.0028	124.1	0	184.106	56.5995	0	133.262
mmucirc_009983	127.714	234.412	0	248.201	129.584	245.474	226.398	371.54	666.311
mmucirc_009999	1277.14	156.274	518.02	372.301	647.92	245.474	169.799	371.54	266.525
mmucirc_010001	0	0	296.011	186.15	64.792	0	169.799	309.617	0
mmucirc_010004	255.428	0	0	124.1	64.792	61.3685	0	0	0
mmucirc_010006	0	0	74.0028	0	0	0	56.5995	0	199.893
mmucirc_010011	0	156.274	0	0	259.168	0	0	0	0
mmucirc_010015	0	0	0	62.0501	0	368.211	792.393	247.693	0
mmucirc_010024	0	0	0	0	194.376	61.3685	226.398	185.77	0
mmucirc_010025	0	156.274	0	186.15	0	184.106	282.998	247.693	66.6311
mmucirc_010032	0	78.1372	0	62.0501	64.792	0	0	0	0
mmucirc_010037	0	78.1372	0	62.0501	64.792	0	56.5995	0	0
mmucirc_010050	0	78.1372	0	0	0	61.3685	0	123.847	0
mmucirc_010051	1404.85	78.1372	296.011	124.1	259.168	184.106	113.199	0	0
mmucirc_010061	0	78.1372	74.0028	310.251	0	0	0	0	0
mmucirc_010070	0	0	0	248.201	0	0	0	0	0
mmucirc_010072	0	78.1372	0	62.0501	0	61.3685	0	0	0
mmucirc_010073	0	234.412	0	0	129.584	0	56.5995	123.847	66.6311
mmucirc_010081	638.57	0	74.0028	0	0	0	0	0	66.6311
mmucirc_010098	0	78.1372	0	0	194.376	245.474	282.998	123.847	0
mmucirc_010109	0	0	296.011	0	0	0	56.5995	0	0
mmucirc_010116	255.428	234.412	0	124.1	129.584	306.843	0	123.847	0
mmucirc_010120	638.57	625.098	1036.04	930.752	1490.22	1472.84	1414.99	1486.16	1066.1
mmucirc_010125	2043.42	2031.57	1924.07	1551.25	2073.34	2025.16	1924.38	1981.55	1132.73
mmucirc_010127	3959.13	390.686	518.02	806.652	323.96	122.737	452.796	61.9233	266.525
mmucirc_010128	0	0	148.006	0	0	0	0	0	66.6311
mmucirc_010150	255.428	546.96	148.006	372.301	323.96	429.58	509.396	433.463	133.262
mmucirc_010151	0	0	0	124.1	0	122.737	0	0	0
mmucirc_010167	127.714	0	0	62.0501	0	0	56.5995	61.9233	0
mmucirc_010168	0	78.1372	74.0028	372.301	0	122.737	0	247.693	0
mmucirc_010175	0	0	0	0	0	0	226.398	123.847	0
mmucirc_010187	0	0	74.0028	0	129.584	61.3685	56.5995	0	0
mmucirc_010200	127.714	0	148.006	0	0	0	0	0	0
mmucirc_010206	0	0	0	0	0	245.474	56.5995	0	0
[truncated: 4,972 more rows]
