# Supplementary material for: Multiple transcriptome analyses reveal mouse testis developmental dynamics
Source: BMC Genomics. 2024 Apr 22;25:395. doi: 10.1186/s12864-024-10298-y (PMC11036721; doi:10.1186/s12864-024-10298-y)
Supplement: Supplementary file 6 — Supplementary Material 6 [file 12864_2024_10298_MOESM6_ESM.xlsx]

## Sheet: Supplementary Material 7
Supplementary Material 7. The miRNA expression values in the testes of developing mice.
ID	w3	w4	w5	w6	w7	w8	w9	w10	w11
mmu-let-7a-5p	1740.95	4298.98	4115.7	4377.75	4626.36	4139.16	4476.17	4960.82	4140.01
mmu-let-7a-1-3p	8.34	93.54	59.67	108.86	72.32	110.48	63.66	53.34	76.58
mmu-let-7a-2-3p	0	0	0	3.11	1.95	0	2.2	0	2.25
mmu-let-7b-5p	810.93	1898.1	1862.16	1701.34	1858.75	1649.5	1293.02	1648.76	1759.17
mmu-let-7b-3p	3.94	19.49	15.8	6.22	9.77	17.99	4.39	2.42	15.77
mmu-let-7c-5p	3191.36	7476.76	6943.16	6960.86	7311.88	6644.25	6238.98	7300.6	6683.03
mmu-let-7c-1-3p	0.93	1.3	5.27	7.78	1.95	2.57	6.59	9.7	4.5
mmu-let-7c-2-3p	8.34	93.54	59.67	108.86	72.32	110.48	63.66	53.34	76.58
mmu-let-7d-5p	372.56	773.01	700.28	824.23	725.13	686.01	533.45	678.9	747.82
mmu-let-7d-3p	48.42	163.7	138.65	138.41	152.45	107.91	114.15	118.81	141.9
mmu-let-7e-5p	198.1	332.59	331.71	283.04	361.59	310.89	272.21	329.75	328.86
mmu-let-7e-3p	0.7	5.2	5.27	7.78	0	12.85	2.2	4.85	4.5
mmu-let-7f-5p	4073.65	8261.47	7478.47	8074.35	9301.59	7548.64	9536.29	10506	7786.74
mmu-let-7f-1-3p	0.93	2.6	10.53	1.56	0	0	0	0	4.5
mmu-let-7f-2-3p	1.16	3.9	5.27	1.56	0	0	2.2	0	2.25
mmu-let-7g-5p	6579.89	22746	22868.9	23170.2	23806.1	21941.9	23735.3	23022	22044.8
mmu-let-7g-3p	0	1.3	3.51	1.56	1.95	0	0	0	0
mmu-let-7i-5p	6395	12707.2	11071.1	11621.6	11459.4	9647.77	10335.4	9405.19	10541.5
mmu-let-7i-3p	2.78	14.29	26.33	7.78	13.68	12.85	0	2.42	13.51
mmu-let-7j	323.91	722.34	610.77	650.05	551.18	531.85	480.77	589.19	470.76
mmu-let-7k	0.23	0	0	0	0	0	0	0	0
mmu-miR-100-5p	1811.16	6456.91	6786.96	6866	6864.3	6153.51	5982.13	6362.26	5914.95
mmu-miR-100-3p	0.93	6.5	1.76	4.67	3.91	0	2.2	2.42	2.25
mmu-miR-101a-5p	0.23	1.3	3.51	0	0	0	0	0	4.5
mmu-miR-101a-3p	218.02	1074.42	1128.53	1237.9	1041.76	1040.57	1227.16	1028.05	1015.86
mmu-miR-101b-3p	227.76	958.79	1021.47	1228.57	877.58	1048.28	1064.71	1049.87	1083.43
mmu-miR-101c	1.39	6.5	1.76	4.67	11.73	2.57	6.59	9.7	4.5
mmu-miR-103-3p	792.86	3842.97	3178.48	3850.56	3907.1	3597.04	3108.51	3457.54	3538.61
mmu-miR-106a-5p	0.23	1.3	7.02	0	3.91	2.57	0	7.27	4.5
mmu-miR-106b-5p	14.13	84.45	66.69	87.09	66.45	89.93	50.49	38.79	58.56
mmu-miR-106b-3p	38.23	222.16	219.39	371.68	289.27	264.64	270.02	339.45	238.76
mmu-miR-107-5p	0	0	0	0	0	0	0	7.27	0
mmu-miR-107-3p	65.34	443.02	424.73	418.34	424.13	328.87	261.24	307.93	403.19
mmu-miR-10a-5p	1446.47	1552.52	770.49	791.57	768.13	1099.67	594.92	623.13	619.43
mmu-miR-10a-3p	6.72	6.5	12.29	1.56	1.95	7.71	4.39	4.85	2.25
mmu-miR-10b-5p	2708.51	8925.35	7195.9	8229.86	8341.92	8162.71	7422.24	7652.17	7095.23
mmu-miR-10b-3p	3.48	35.08	22.82	29.55	9.77	35.97	35.12	38.79	20.27
mmu-miR-1187	0.46	0	0	0	5.86	2.57	0	2.42	2.25
mmu-miR-1191a	0.93	20.79	1.76	4.67	0	0	6.59	9.7	2.25
mmu-miR-1191b-5p	0	0	1.76	0	3.91	0	4.39	0	0
mmu-miR-1191b-3p	0.46	2.6	1.76	0	0	0	0	0	0
mmu-miR-1193-3p	2.78	1.3	0	9.33	1.95	0	8.78	2.42	0
mmu-miR-1194	1.62	6.5	7.02	10.89	9.77	17.99	10.98	21.82	13.51
mmu-miR-1195	21.78	219.56	303.63	354.57	285.36	305.75	267.82	266.71	259.03
mmu-miR-1197-3p	0	0	0	1.56	0	0	0	0	0
mmu-miR-1198-5p	10.19	66.26	84.24	52.88	68.41	92.5	52.69	109.11	67.57
mmu-miR-1198-3p	0	0	0	1.56	0	7.71	0	4.85	0
mmu-miR-12179-5p	0	0	0	0	1.95	0	0	0	0
mmu-miR-12182-3p	2.55	5.2	10.53	6.22	5.86	10.28	13.17	12.12	18.02
mmu-miR-12183-5p	0.46	1.3	0	1.56	0	0	0	4.85	2.25
mmu-miR-12184-3p	0	0	0	0	0	2.57	0	0	0
mmu-miR-12187-3p	0	0	0	0	0	0	2.2	0	0
mmu-miR-12188-5p	0	5.2	0	0	0	0	0	0	2.25
mmu-miR-12188-3p	0	1.3	0	3.11	0	0	0	7.27	0
mmu-miR-12189-3p	0	0	0	0	3.91	0	2.2	0	0
mmu-miR-12190-3p	0	0	1.76	3.11	0	0	0	2.42	2.25
mmu-miR-12191-3p	0	0	0	0	1.95	0	0	0	0
mmu-miR-12194-3p	0.23	6.5	1.76	3.11	3.91	0	0	2.42	2.25
mmu-miR-122-5p	0.46	0	0	7.78	3.91	2.57	13.17	0	2.25
mmu-miR-12202-3p	0	0	0	3.11	0	0	0	0	0
mmu-miR-12204-5p	0.46	1.3	5.27	12.44	1.95	5.14	2.2	7.27	6.76
mmu-miR-1224-5p	0.23	0	0	0	0	0	0	0	0
mmu-miR-1231-3p	0	0	0	0	0	0	2.2	0	0
mmu-miR-124-5p	0	3.9	1.76	1.56	0	7.71	0	4.85	0
mmu-miR-124-3p	1.16	9.09	1.76	17.11	13.68	25.69	4.39	19.4	18.02
mmu-miR-1247-5p	0.7	1.3	0	1.56	1.95	0	0	0	0
mmu-miR-1247-3p	0	1.3	1.76	0	0	2.57	0	0	0
mmu-miR-1249-3p	2.32	7.8	1.76	7.78	1.95	12.85	2.2	4.85	11.26
mmu-miR-124b-3p	0	3.9	5.27	3.11	9.77	0	4.39	7.27	2.25
mmu-miR-125a-5p	322.98	753.52	542.33	752.69	656.72	529.28	533.45	737.09	632.94
mmu-miR-125a-3p	1.85	5.2	10.53	20.22	11.73	12.85	8.78	16.97	20.27
mmu-miR-125b-5p	1432.8	3437.62	3292.56	3545.75	3267.97	3160.26	2199.67	2589.52	3277.32
mmu-miR-125b-1-3p	24.33	140.31	108.82	110.42	127.04	69.37	90.01	101.83	94.6
mmu-miR-125b-2-3p	41.01	223.46	145.67	147.74	101.64	123.33	162.45	113.96	130.64
mmu-miR-126a-5p	47.03	92.24	114.08	101.08	127.04	146.45	103.18	92.14	123.89
mmu-miR-126a-3p	5240.93	7927.58	9421.36	9475.54	8906.77	9753.11	8186.19	7385.46	9397.24
mmu-miR-127-5p	13.44	40.27	21.06	20.22	17.59	17.99	8.78	14.55	11.26
mmu-miR-127-3p	515.06	1052.33	858.24	957.97	768.13	578.1	632.24	744.37	578.88
mmu-miR-1271-3p	0	0	3.51	0	0	0	0	0	0
mmu-miR-128-1-5p	0.46	0	3.51	0	1.95	2.57	0	0	2.25
mmu-miR-128-3p	153.38	1371.93	1428.65	1768.21	1332.99	1793.38	1795.74	2269.47	1626.27
mmu-miR-129-5p	16.68	250.74	361.55	547.41	543.36	475.32	430.27	526.15	459.5
mmu-miR-129-1-3p	0	5.2	0	4.67	1.95	0	2.2	2.42	4.5
mmu-miR-129-2-3p	3.24	16.89	24.57	37.32	44.95	38.54	28.54	19.4	24.78
mmu-miR-1291	0.93	5.2	1.76	3.11	0	2.57	0	0	0
mmu-miR-1298-5p	0	0	0	3.11	0	0	0	0	2.25
mmu-miR-1306-5p	1.39	2.6	12.29	20.22	1.95	2.57	2.2	2.42	0
mmu-miR-1306-3p	0.7	3.9	7.02	4.67	7.82	5.14	4.39	0	2.25
mmu-miR-130a-3p	12.97	42.87	21.06	32.66	37.14	25.69	37.32	36.37	22.52
mmu-miR-130b-5p	4.87	51.97	68.45	74.65	60.59	69.37	94.4	104.26	72.08
mmu-miR-130b-3p	0.23	3.9	21.06	4.67	3.91	5.14	10.98	0	4.5
mmu-miR-132-5p	2.55	25.98	1.76	20.22	17.59	30.83	21.95	19.4	11.26
mmu-miR-132-3p	9.04	6.5	12.29	26.44	21.5	20.55	15.37	29.1	20.27
mmu-miR-133a-5p	0.93	1.3	7.02	0	0	0	6.59	0	0
mmu-miR-133a-3p	88.04	18.19	28.08	37.32	35.18	33.4	19.76	24.25	33.79
mmu-miR-133b-3p	4.4	0	0	3.11	0	0	0	0	9.01
mmu-miR-134-5p	17.61	36.38	50.9	32.66	44.95	41.11	32.93	14.55	56.31
mmu-miR-134-3p	0	0	0	1.56	0	0	0	0	0
mmu-miR-135a-5p	9.04	29.88	35.1	32.66	27.36	5.14	8.78	16.97	38.29
mmu-miR-135a-1-3p	0	0	0	0	0	0	2.2	0	2.25
mmu-miR-135a-2-3p	0	2.6	0	7.78	1.95	2.57	2.2	2.42	0
mmu-miR-135b-5p	2.55	12.99	17.55	6.22	5.86	12.85	4.39	7.27	9.01
mmu-miR-135b-3p	0.23	0	0	0	0	0	0	2.42	0
mmu-miR-136-5p	8.11	16.89	15.8	12.44	9.77	17.99	6.59	7.27	0
mmu-miR-136-3p	17.61	33.78	14.04	9.33	17.59	20.55	10.98	16.97	2.25
mmu-miR-137-3p	0.46	0	0	0	0	0	0	0	0
mmu-miR-138-5p	2.78	9.09	22.82	49.76	35.18	30.83	39.52	65.47	36.04
mmu-miR-138-1-3p	0	1.3	1.76	0	0	0	0	0	0
mmu-miR-138-2-3p	0	0	0	1.56	0	0	0	0	0
mmu-miR-139-5p	92.68	83.15	71.96	79.31	78.18	33.4	68.05	67.89	105.87
mmu-miR-139-3p	0.93	0	1.76	0	1.95	0	2.2	0	0
mmu-miR-140-5p	53.98	314.4	217.63	323.47	287.32	321.16	245.87	252.16	274.8
mmu-miR-140-3p	138.09	834.07	584.45	943.98	803.31	745.1	807.86	894.69	889.72
mmu-miR-141-5p	3.48	1.3	0	0	0	0	0	0	0
mmu-miR-141-3p	51.67	68.86	15.8	1.56	7.82	33.4	2.2	7.27	11.26
mmu-miR-142a-5p	9.04	51.97	47.39	87.09	44.95	59.09	46.1	55.77	92.35
mmu-miR-142a-3p	12.74	128.62	86	108.86	111.41	138.74	114.15	94.56	193.71
mmu-miR-143-5p	204.35	152	152.69	152.4	129	143.88	72.44	123.66	148.66
mmu-miR-143-3p	783539	63729.8	70818.2	68860.6	68355.6	76817.3	78252.9	68144.6	70497.3
mmu-miR-144-5p	0.93	1.3	8.78	4.67	3.91	0	6.59	7.27	2.25
mmu-miR-144-3p	0.23	9.09	1.76	7.78	0	2.57	2.2	0	0
mmu-miR-145a-5p	1217.79	646.99	366.82	488.32	414.36	441.92	278.8	317.63	412.2
mmu-miR-145a-3p	345.92	270.23	240.45	261.27	250.18	267.21	305.14	278.83	268.04
mmu-miR-145b	3.01	0	0	0	0	0	0	2.42	2.25
mmu-miR-146a-5p	49.58	362.47	410.69	469.66	615.68	436.78	509.3	584.34	849.18
mmu-miR-146b-5p	51.2	358.57	214.12	314.14	301	254.36	263.43	434.01	304.08
mmu-miR-146b-3p	1.16	5.2	0	9.33	0	5.14	0	7.27	0
mmu-miR-147-5p	1.85	33.78	26.33	45.1	35.18	33.4	39.52	43.64	49.55
mmu-miR-147-3p	6.72	61.06	71.96	80.87	72.32	84.79	118.55	101.83	78.84
mmu-miR-148a-5p	14.13	90.94	80.73	82.42	84.04	82.22	59.27	75.16	60.82
mmu-miR-148a-3p	21611.1	77508.9	91000	76599	87920.4	75152.4	84094.6	87565.9	77054.2
mmu-miR-148b-5p	6.72	25.98	21.06	21.77	31.27	10.28	13.17	14.55	22.52
mmu-miR-148b-3p	338.74	1487.56	1739.3	1747.99	1704.35	1842.2	1545.48	1486.31	1691.59
mmu-miR-149-5p	13.21	32.48	36.86	40.43	19.55	35.97	32.93	19.4	38.29
mmu-miR-150-5p	7.18	14.29	10.53	20.22	13.68	20.55	17.56	16.97	20.27
mmu-miR-150-3p	0.23	1.3	0	0	0	0	0	0	0
mmu-miR-151-5p	9.73	48.07	43.88	46.65	35.18	46.25	32.93	46.07	45.05
mmu-miR-151-3p	69.51	239.05	265.02	222.39	283.41	256.93	147.08	220.64	245.52
mmu-miR-152-5p	5.79	22.09	17.55	23.33	19.55	10.28	6.59	9.7	18.02
mmu-miR-152-3p	696.47	1453.78	1512.89	1597.14	1598.8	1503.05	1251.31	1338.4	1403.28
mmu-miR-153-5p	0.23	0	0	0	0	5.14	0	0	0
mmu-miR-153-3p	0	0	0	3.11	0	5.14	0	0	0
mmu-miR-154-5p	0.93	3.9	7.02	9.33	3.91	0	2.2	0	2.25
mmu-miR-154-3p	0.23	0	5.27	0	0	0	0	0	0
mmu-miR-155-5p	4.87	10.39	8.78	15.55	5.86	7.71	4.39	4.85	15.77
mmu-miR-155-3p	0.23	0	1.76	1.56	0	0	0	0	0
mmu-miR-15a-5p	7.65	45.47	31.59	62.21	35.18	56.52	46.1	26.67	42.8
mmu-miR-15a-3p	0.23	2.6	0	1.56	1.95	7.71	2.2	0	2.25
mmu-miR-15b-5p	52.13	462.51	526.53	628.28	486.68	624.34	362.22	572.22	594.65
mmu-miR-15b-3p	3.24	18.19	19.31	32.66	29.32	15.42	15.37	38.79	18.02
mmu-miR-16-5p	274.09	1474.57	1291.75	1743.33	1667.21	1819.07	1310.58	1532.37	1817.73
mmu-miR-16-1-3p	6.02	62.36	57.92	96.42	41.05	61.66	72.44	46.07	51.81
mmu-miR-16-2-3p	0.93	3.9	0	4.67	0	2.57	4.39	7.27	0
mmu-miR-17-5p	101.71	608.01	551.1	755.8	603.95	596.08	434.67	545.54	590.14
mmu-miR-17-3p	3.24	29.88	22.82	24.88	21.5	15.42	28.54	14.55	11.26
mmu-miR-181a-5p	506.25	1114.69	1116.24	1292.33	957.72	1145.91	998.85	1190.5	1105.96
mmu-miR-181a-1-3p	4.87	24.68	28.08	40.43	31.27	30.83	37.32	26.67	18.02
mmu-miR-181a-2-3p	1.85	9.09	8.78	14	7.82	5.14	17.56	9.7	9.01
mmu-miR-181b-5p	94.99	196.18	154.45	195.95	172	200.41	158.06	184.27	182.45
mmu-miR-181b-1-3p	0.93	0	0	0	0	0	0	0	2.25
mmu-miR-181b-2-3p	0.23	0	0	0	0	0	0	0	0
mmu-miR-181c-5p	4.87	19.49	22.82	12.44	7.82	17.99	30.73	12.12	15.77
mmu-miR-181c-3p	4.87	37.68	21.06	35.77	27.36	17.99	6.59	19.4	6.76
mmu-miR-181d-5p	61.86	190.98	164.98	209.95	134.86	192.7	175.62	223.07	144.16
mmu-miR-182-5p	321.82	263.73	149.18	220.83	234.54	251.79	195.38	327.33	191.46
mmu-miR-182-3p	1.62	0	0	0	0	0	0	0	0
mmu-miR-183-5p	82.95	92.24	43.88	104.2	74.27	110.48	116.35	130.93	81.09
mmu-miR-183-3p	0.46	0	0	1.56	0	0	0	0	0
mmu-miR-1839-5p	94.99	430.03	394.9	480.54	496.45	439.35	507.11	521.3	536.08
mmu-miR-1839-3p	2.55	12.99	5.27	17.11	3.91	10.28	17.56	4.85	9.01
mmu-miR-184-5p	0	0	0	1.56	0	2.57	0	0	4.5
mmu-miR-184-3p	197.17	2212.5	2100.85	2925.24	2079.62	2877.63	3530.01	3864.88	2689.43
mmu-miR-1843a-5p	38.46	233.85	207.1	262.82	222.82	280.06	289.78	390.37	245.52
mmu-miR-1843a-3p	0.23	0	0	7.78	3.91	5.14	8.78	2.42	11.26
mmu-miR-1843b-5p	39.16	209.17	242.2	256.6	236.5	310.89	307.34	402.49	319.85
mmu-miR-1843b-3p	6.26	33.78	15.8	29.55	48.86	30.83	26.34	31.52	33.79
mmu-miR-185-5p	44.95	227.36	193.06	279.93	267.77	233.81	190.99	332.18	252.27
mmu-miR-185-3p	0.93	3.9	5.27	10.89	5.86	2.57	15.37	9.7	11.26
mmu-miR-186-5p	60.24	306.61	198.33	247.27	201.32	256.93	206.36	210.94	234.26
mmu-miR-186-3p	0.7	0	1.76	1.56	0	0	0	2.42	0
mmu-miR-187-5p	0	0	1.76	0	0	0	0	0	0
mmu-miR-187-3p	3.94	3.9	15.8	17.11	11.73	5.14	6.59	2.42	13.51
mmu-miR-188-5p	0.23	3.9	5.27	4.67	0	0	0	7.27	2.25
mmu-miR-188-3p	0	1.3	0	0	0	0	0	0	0
mmu-miR-1895	0.23	0	0	6.22	11.73	2.57	6.59	4.85	9.01
mmu-miR-18a-5p	13.9	100.04	80.73	97.97	99.68	79.65	76.83	80.01	94.6
mmu-miR-18a-3p	1.62	5.2	3.51	7.78	7.82	7.71	4.39	4.85	2.25
mmu-miR-18b-5p	0	2.6	0	0	0	2.57	0	2.42	0
mmu-miR-190a-5p	0	5.2	0	0	0	5.14	0	0	0
mmu-miR-190a-3p	0	0	0	1.56	0	0	0	0	0
mmu-miR-190b-5p	1.39	15.59	12.29	18.66	15.64	15.42	8.78	16.97	24.78
mmu-miR-190b-3p	0	0	1.76	0	0	2.57	0	0	0
mmu-miR-191-5p	731.23	5108.36	4108.68	5533.23	5046.59	5115.5	3872.47	4764.42	5000.45
mmu-miR-191-3p	4.17	11.69	21.06	35.77	17.59	15.42	26.34	14.55	18.02
mmu-miR-192-5p	136	863.95	672.2	1141.48	1114.08	835.03	1099.83	1086.24	986.58
mmu-miR-192-3p	0	0	0	0	1.95	0	0	0	0
mmu-miR-1927	0	0	0	3.11	0	0	2.2	0	0
mmu-miR-1929-5p	0.23	2.6	3.51	0	1.95	5.14	2.2	0	0
mmu-miR-1930-5p	0	0	0	3.11	0	0	0	0	0
mmu-miR-1931	0	0	0	0	0	0	2.2	0	0
mmu-miR-1933-3p	0.7	2.6	3.51	3.11	0	0	0	4.85	9.01
mmu-miR-1934-5p	0.23	0	0	0	3.91	2.57	0	0	0
mmu-miR-1934-3p	0.93	1.3	0	0	0	0	0	0	0
mmu-miR-1936	0	0	0	0	0	2.57	0	0	0
mmu-miR-193a-5p	2.55	2.6	3.51	0	0	2.57	2.2	0	4.5
mmu-miR-193a-3p	0.46	0	0	0	0	0	0	4.85	4.5
mmu-miR-193b-5p	0.7	0	0	3.11	1.95	7.71	2.2	4.85	0
mmu-miR-193b-3p	6.72	40.27	12.29	27.99	27.36	38.54	8.78	0	9.01
mmu-miR-194-5p	46.8	188.38	215.88	234.83	220.86	223.53	171.23	177	263.54
mmu-miR-194-2-3p	0.46	2.6	3.51	4.67	0	0	2.2	4.85	2.25
mmu-miR-1941-3p	0	0	0	1.56	0	0	2.2	0	2.25
mmu-miR-1943-5p	0	1.3	0	0	0	0	2.2	2.42	0
mmu-miR-1943-3p	0	0	0	0	0	2.57	0	0	0
mmu-miR-1945	0.46	1.3	5.27	0	0	0	10.98	2.42	4.5
mmu-miR-1946a	0	0	0	1.56	0	0	0	0	0
mmu-miR-1946b	0.46	0	0	1.56	0	0	0	0	0
mmu-miR-1947-5p	2.55	9.09	14.04	18.66	17.59	0	13.17	16.97	15.77
mmu-miR-1948-5p	0.23	0	0	0	0	5.14	0	0	0
mmu-miR-1949	0	0	0	0	0	0	2.2	0	0
mmu-miR-1953	0	0	0	0	0	5.14	0	0	0
mmu-miR-1955-5p	0	2.6	0	0	0	0	2.2	0	2.25
mmu-miR-1958	0	0	0	0	0	2.57	0	0	0
mmu-miR-195a-5p	55.84	254.64	233.43	334.36	308.82	341.72	256.85	293.38	265.79
mmu-miR-195a-3p	6.72	31.18	47.39	57.54	43	30.83	26.34	48.49	36.04
mmu-miR-1960	0	0	0	0	1.95	0	2.2	0	2.25
mmu-miR-1961	0.23	0	0	0	0	2.57	0	0	0
mmu-miR-1964-3p	1.62	2.6	7.02	15.55	19.55	5.14	4.39	4.85	6.76
mmu-miR-1966-3p	0	0	0	0	0	0	0	2.42	0
mmu-miR-1968-5p	0.23	2.6	0	3.11	0	2.57	0	2.42	2.25
mmu-miR-1969	0	1.3	5.27	9.33	0	0	0	2.42	0
mmu-miR-196a-5p	38	120.82	54.41	27.99	13.68	66.8	41.71	26.67	51.81
mmu-miR-196a-1-3p	2.09	0	8.78	0	1.95	2.57	0	7.27	0
mmu-miR-196a-2-3p	0	2.6	1.76	0	0	0	0	0	0
mmu-miR-196b-5p	203.66	135.11	45.63	31.1	23.45	64.23	24.15	4.85	18.02
mmu-miR-1970b-5p	0	1.3	0	0	1.95	0	0	2.42	0
mmu-miR-1970c-5p	0	1.3	1.76	7.78	1.95	2.57	4.39	0	0
mmu-miR-1981-5p	67.89	784.7	1082.89	1377.86	1733.66	1783.1	1852.82	2339.78	1923.6
mmu-miR-1981-3p	1.85	6.5	22.82	31.1	15.64	25.69	43.91	33.94	27.03
mmu-miR-1982-3p	1.16	1.3	1.76	0	0	0	0	2.42	0
mmu-miR-1983	2.78	3.9	7.02	7.78	13.68	2.57	2.2	7.27	15.77
mmu-miR-199a-5p	680.25	1627.87	1142.57	1404.3	1157.08	1063.7	864.94	785.58	1040.63
mmu-miR-199a-3p	2179.09	4666.64	3603.21	4439.96	3525.96	3537.94	3016.31	2834.41	3676.01
mmu-miR-199b-5p	74.61	133.82	112.33	153.96	91.86	92.5	76.83	50.92	78.84
mmu-miR-199b-3p	2179.09	4666.64	3603.21	4439.96	3525.96	3537.94	3016.31	2834.41	3676.01
mmu-miR-19a-3p	13.21	124.72	107.06	157.07	89.91	118.19	136.11	118.81	119.38
mmu-miR-19b-3p	22.01	172.79	173.75	227.05	224.77	187.56	142.69	123.66	184.7
mmu-miR-19b-1-5p	0.23	2.6	7.02	0	0	0	2.2	0	4.5
mmu-miR-1a-3p	2594.98	632.7	524.77	706.04	652.81	603.79	770.54	727.39	578.88
mmu-miR-1b-3p	0.23	1.3	1.76	0	0	0	0	0	0
mmu-miR-200a-5p	64.87	54.57	43.88	29.55	39.09	53.96	32.93	31.52	31.53
mmu-miR-200a-3p	1394.8	1504.45	1086.41	1037.29	848.26	927.52	665.17	642.53	655.46
mmu-miR-200b-5p	6.72	3.9	1.76	4.67	3.91	5.14	2.2	2.42	4.5
mmu-miR-200b-3p	1188.13	880.84	521.26	541.19	510.13	400.81	371	448.56	349.13
mmu-miR-200c-5p	0	0	0	1.56	0	0	0	0	0
mmu-miR-200c-3p	273.4	275.43	68.45	27.99	39.09	174.71	32.93	46.07	11.26
mmu-miR-201-5p	47.27	474.2	547.59	611.17	496.45	639.76	482.96	455.83	547.35
mmu-miR-201-3p	4.87	33.78	42.12	21.77	23.45	35.97	39.52	29.1	27.03
mmu-miR-202-5p	228.45	2216.4	1516.4	2317.18	1886.12	1824.21	1161.3	1757.87	2092.53
mmu-miR-202-3p	27.57	161.1	129.88	189.73	238.45	223.53	193.18	179.42	310.84
mmu-miR-203-5p	0.93	9.09	3.51	1.56	0	23.12	4.39	4.85	2.25
mmu-miR-203-3p	929.33	1306.97	1667.34	2097.9	2038.57	2083.71	2046	2056.1	2261.46
mmu-miR-203b-3p	2.09	23.39	19.31	31.1	33.23	41.11	30.73	38.79	42.8
mmu-miR-204-5p	90.13	852.26	551.1	617.4	521.86	485.6	381.98	499.48	459.5
mmu-miR-204-3p	1.16	5.2	8.78	7.78	9.77	10.28	8.78	0	9.01
mmu-miR-205-5p	596.61	94.84	10.53	10.89	1.95	15.42	4.39	0	0
mmu-miR-205-3p	0.23	0	0	0	0	0	0	0	0
mmu-miR-206-3p	0.7	0	0	0	0	0	0	0	0
mmu-miR-208b-3p	0	0	0	0	0	2.57	8.78	2.42	0
mmu-miR-20a-5p	242.82	1934.47	1844.61	1945.5	1958.44	2058.02	1350.1	1335.98	2049.73
mmu-miR-20a-3p	0.23	2.6	3.51	0	7.82	0	0	4.85	2.25
mmu-miR-20b-5p	0	3.9	1.76	4.67	11.73	5.14	4.39	0	4.5
mmu-miR-210-5p	0	2.6	0	1.56	1.95	0	0	0	0
mmu-miR-210-3p	18.54	75.35	57.92	63.76	44.95	59.09	43.91	41.22	47.3
mmu-miR-211-5p	0.46	11.69	24.57	4.67	11.73	7.71	4.39	7.27	0
mmu-miR-212-5p	0.46	0	12.29	1.56	3.91	0	4.39	7.27	2.25
mmu-miR-212-3p	0.46	0	0	1.56	0	0	0	0	0
mmu-miR-2137	0.23	1.3	0	1.56	11.73	15.42	0	4.85	0
mmu-miR-214-5p	39.85	139.01	98.29	93.31	74.27	100.2	63.66	80.01	78.84
mmu-miR-214-3p	35.68	83.15	59.67	45.1	56.68	38.54	41.71	60.62	51.81
mmu-miR-215-5p	0.23	0	5.27	4.67	0	7.71	2.2	7.27	4.5
mmu-miR-215-3p	0	0	0	0	0	0	2.2	0	0
mmu-miR-216a-5p	0.23	0	0	0	0	0	0	0	0
mmu-miR-216b-5p	0	0	0	0	0	2.57	0	0	0
mmu-miR-217-5p	0.46	1.3	0	0	0	0	0	2.42	0
mmu-miR-218-5p	139.94	414.44	286.08	335.91	285.36	259.5	158.06	203.67	220.74
mmu-miR-219a-5p	0	0	7.02	0	0	0	0	0	4.5
mmu-miR-219a-1-3p	0	3.9	8.78	4.67	3.91	0	2.2	2.42	2.25
mmu-miR-219a-2-3p	0	0	0	1.56	0	0	0	0	0
mmu-miR-219b-5p	0	0	0	1.56	0	0	0	0	0
mmu-miR-21a-5p	12218.9	13267.2	12082.1	12792.7	11650.9	12538.2	10315.6	10147.1	13003.4
mmu-miR-21a-3p	0.46	3.9	1.76	7.78	0	2.57	4.39	7.27	0
mmu-miR-21b	0.23	0	0	0	0	0	0	0	0
mmu-miR-22-5p	25.95	133.82	133.39	147.74	123.14	141.31	109.76	208.52	128.39
mmu-miR-22-3p	495.83	2026.72	2055.22	2300.07	1942.8	2232.73	1846.23	2368.88	2331.29
mmu-miR-221-5p	1.39	7.8	0	15.55	5.86	10.28	0	0	4.5
mmu-miR-221-3p	39.39	81.85	50.9	74.65	64.5	77.08	57.08	46.07	78.84
mmu-miR-222-5p	0.46	0	0	0	0	0	0	0	2.25
mmu-miR-222-3p	23.17	38.98	31.59	37.32	31.27	35.97	17.56	26.67	42.8
mmu-miR-223-5p	0.7	14.29	5.27	24.88	19.55	17.99	10.98	12.12	18.02
mmu-miR-223-3p	2.78	27.28	7.02	14	9.77	5.14	4.39	7.27	22.52
mmu-miR-224-5p	19.93	37.68	21.06	29.55	35.18	17.99	35.12	43.64	18.02
mmu-miR-23a-3p	218.72	265.03	224.65	236.38	248.22	215.82	188.79	193.97	331.11
mmu-miR-23b-5p	1.16	0	0	1.56	3.91	0	0	0	0
mmu-miR-23b-3p	320.43	391.05	298.37	356.13	365.5	362.27	283.19	295.81	403.19
mmu-miR-24-1-5p	6.02	10.39	1.76	12.44	21.5	7.71	0	9.7	6.76
mmu-miR-24-3p	1286.6	1219.93	1082.89	1391.86	1289.99	1341.18	1075.69	1205.05	1509.14
mmu-miR-24-2-5p	85.96	111.73	126.37	178.84	140.73	154.16	109.76	143.05	175.69
mmu-miR-25-5p	1.85	35.08	5.27	29.55	15.64	5.14	15.37	21.82	20.27
mmu-miR-25-3p	457.36	2903.66	3108.28	3719.92	3434.1	3907.93	3832.96	4740.18	3768.36
mmu-miR-26a-5p	8631.31	11609.5	10418.3	11562.5	11752.6	11613.3	9501.17	10549.6	12212.8
mmu-miR-26a-1-3p	0	2.6	3.51	3.11	0	0	0	0	0
mmu-miR-26a-2-3p	0.93	11.69	3.51	4.67	19.55	2.57	2.2	7.27	2.25
mmu-miR-26b-5p	707.13	1103	1021.47	1180.36	1301.71	1253.83	825.42	1061.99	1196.05
mmu-miR-26b-3p	0	5.2	1.76	4.67	0	5.14	6.59	2.42	0
mmu-miR-27a-5p	6.95	28.58	31.59	27.99	17.59	23.12	39.52	38.79	31.53
mmu-miR-27a-3p	612.83	409.24	438.77	536.53	508.18	436.78	302.95	390.37	603.66
mmu-miR-27b-5p	4.17	7.8	3.51	10.89	11.73	7.71	8.78	9.7	22.52
mmu-miR-27b-3p	3457.11	3228.46	3624.28	3988.96	3797.64	3859.11	3319.26	3275.69	4171.55
mmu-miR-28a-5p	71.13	74.05	71.96	76.2	68.41	69.37	59.27	92.14	81.09
mmu-miR-28a-3p	41.24	29.88	29.84	29.55	19.55	33.4	24.15	33.94	29.28
mmu-miR-28c	3.01	6.5	1.76	1.56	3.91	10.28	6.59	4.85	6.76
mmu-miR-291a-5p	0.7	0	0	0	0	0	2.2	2.42	0
mmu-miR-291a-3p	1.39	9.09	3.51	6.22	0	10.28	2.2	9.7	4.5
mmu-miR-291b-5p	0	0	0	0	0	0	2.2	0	0
mmu-miR-291b-3p	0	0	0	0	0	0	0	0	2.25
mmu-miR-292a-5p	0.93	16.89	5.27	20.22	9.77	12.85	19.76	12.12	9.01
mmu-miR-292a-3p	1.16	11.69	12.29	14	5.86	2.57	2.2	7.27	4.5
mmu-miR-293-5p	0.93	1.3	5.27	9.33	3.91	7.71	6.59	7.27	6.76
mmu-miR-293-3p	0.23	6.5	1.76	7.78	7.82	2.57	6.59	14.55	0
mmu-miR-294-3p	1.39	3.9	8.78	3.11	7.82	2.57	2.2	2.42	0
mmu-miR-295-5p	0	0	1.76	0	0	0	2.2	0	0
mmu-miR-295-3p	1.85	24.68	7.02	10.89	9.77	2.57	6.59	14.55	15.77
mmu-miR-296-5p	14.13	105.23	110.57	104.2	84.04	113.05	57.08	70.31	132.89
mmu-miR-296-3p	21.08	122.12	140.41	192.84	142.68	161.87	153.67	140.63	155.42
mmu-miR-297a-5p	0.23	0	0	0	1.95	2.57	2.2	0	2.25
mmu-miR-297a-3p	1.39	25.98	12.29	12.44	15.64	10.28	2.2	12.12	9.01
mmu-miR-297b-5p	0.93	16.89	17.55	7.78	7.82	5.14	4.39	4.85	11.26
mmu-miR-297b-3p	1.39	25.98	12.29	12.44	15.64	10.28	2.2	12.12	9.01
mmu-miR-297c-3p	1.39	25.98	12.29	12.44	15.64	10.28	2.2	12.12	9.01
mmu-miR-298-5p	23.4	155.9	164.98	233.27	134.86	159.3	138.3	162.45	139.65
mmu-miR-298-3p	0.23	2.6	1.76	0	0	2.57	2.2	0	0
mmu-miR-299a-5p	1.39	7.8	0	3.11	1.95	2.57	2.2	0	9.01
mmu-miR-299a-3p	7.65	14.29	19.31	17.11	3.91	10.28	26.34	14.55	18.02
mmu-miR-299b-3p	0	0	3.51	1.56	0	0	0	0	0
mmu-miR-29a-5p	2.09	1.3	5.27	1.56	3.91	2.57	0	0	2.25
mmu-miR-29a-3p	496.52	1670.74	1767.38	2298.51	2413.84	2890.48	1964.77	2284.01	2934.95
mmu-miR-29b-1-5p	0	0	0	0	0	0	0	0	2.25
mmu-miR-29b-3p	21.08	101.34	75.47	113.53	87.95	107.91	48.3	82.44	94.6
mmu-miR-29b-2-5p	0.23	1.3	14.04	1.56	0	5.14	2.2	0	2.25
mmu-miR-29c-5p	3.24	10.39	3.51	6.22	7.82	17.99	4.39	19.4	2.25
mmu-miR-29c-3p	2.78	16.89	7.02	18.66	7.82	12.85	2.2	21.82	18.02
mmu-miR-300-3p	41.47	90.94	63.18	85.53	50.82	33.4	48.3	60.62	15.77
mmu-miR-301a-5p	0.93	6.5	3.51	9.33	5.86	10.28	8.78	9.7	11.26
mmu-miR-301a-3p	0.46	3.9	1.76	4.67	3.91	5.14	2.2	9.7	0
mmu-miR-301b-5p	0	0	7.02	4.67	0	0	6.59	2.42	9.01
mmu-miR-301b-3p	0.46	1.3	0	3.11	1.95	7.71	0	4.85	0
mmu-miR-302a-5p	0	1.3	1.76	0	0	0	0	0	0
mmu-miR-302a-3p	0	0	0	0	0	0	0	2.42	0
mmu-miR-302b-3p	0	0	0	0	0	0	0	0	2.25
mmu-miR-3057-5p	0.23	1.3	1.76	0	0	0	0	2.42	2.25
mmu-miR-3060-3p	0	0	1.76	0	0	2.57	0	0	0
mmu-miR-3061-5p	0	2.6	0	0	0	0	0	2.42	2.25
mmu-miR-3062-5p	0	1.3	0	0	0	0	0	0	0
mmu-miR-3064-5p	0	1.3	1.76	1.56	0	0	0	4.85	2.25
mmu-miR-3065-5p	0.23	0	0	0	0	0	0	0	2.25
mmu-miR-3066-5p	0	2.6	8.78	9.33	0	17.99	6.59	16.97	6.76
mmu-miR-3066-3p	0	0	0	0	0	0	0	0	2.25
mmu-miR-3068-5p	12.28	67.56	61.43	149.29	89.91	105.34	127.33	99.41	101.36
mmu-miR-3068-3p	4.4	23.39	28.08	29.55	41.05	56.52	24.15	19.4	24.78
mmu-miR-3069-3p	0.23	0	3.51	1.56	0	0	2.2	0	9.01
mmu-miR-3072-3p	0.23	0	0	0	3.91	0	0	0	4.5
mmu-miR-3073a-3p	0	1.3	0	0	0	2.57	0	0	0
mmu-miR-3073b-5p	0	3.9	3.51	3.11	0	2.57	0	0	2.25
mmu-miR-3073b-3p	0	2.6	0	0	0	0	0	0	0
mmu-miR-3074-5p	1.62	2.6	0	6.22	5.86	0	4.39	2.42	13.51
mmu-miR-3074-1-3p	0.23	0	0	1.56	1.95	5.14	0	2.42	0
mmu-miR-3076-3p	0.23	0	0	0	3.91	0	2.2	0	0
mmu-miR-3081-3p	4.63	14.29	8.78	10.89	19.55	12.85	2.2	4.85	18.02
mmu-miR-3082-5p	0.23	0	0	0	0	0	0	0	2.25
mmu-miR-3082-3p	0.23	0	0	0	0	0	0	0	0
mmu-miR-3084-5p	0.7	1.3	0	1.56	7.82	2.57	0	0	9.01
mmu-miR-3084-3p	0	1.3	1.76	0	1.95	5.14	0	9.7	4.5
mmu-miR-3085-5p	0	0	0	0	0	2.57	0	0	0
mmu-miR-3085-3p	0.7	3.9	10.53	10.89	3.91	0	4.39	0	9.01
mmu-miR-3086-5p	0	3.9	0	0	1.95	0	0	0	2.25
mmu-miR-3088-5p	0	1.3	0	0	0	0	0	0	0
mmu-miR-3088-3p	0	0	3.51	4.67	0	2.57	0	2.42	4.5
mmu-miR-3089-3p	0	0	1.76	0	0	0	0	0	0
mmu-miR-3095-3p	0	1.3	0	0	0	0	2.2	0	0
mmu-miR-3097-5p	0	0	0	0	0	0	0	2.42	0
mmu-miR-3097-3p	0.23	0	0	0	0	0	0	2.42	0
mmu-miR-3098-3p	0	3.9	0	0	0	0	0	0	0
mmu-miR-30a-5p	1454.35	5767.05	5265.29	6310.81	5398.4	5562.56	5349.89	5421.5	5829.35
mmu-miR-30a-3p	157.55	714.55	735.39	906.65	873.67	899.26	875.92	967.43	797.37
mmu-miR-30b-5p	98.01	608.01	512.49	650.05	615.68	647.47	430.27	470.38	612.67
mmu-miR-30b-3p	9.73	49.37	50.9	52.88	52.77	56.52	46.1	63.04	56.31
mmu-miR-30c-5p	1880.2	7031.15	6516.68	8340.28	7065.61	7476.7	6785.61	7470.32	7764.21
mmu-miR-30c-1-3p	2.09	28.58	5.27	27.99	13.68	15.42	15.37	12.12	18.02
mmu-miR-30c-2-3p	10.89	64.96	24.57	46.65	50.82	46.25	74.64	55.77	51.81
mmu-miR-30d-5p	2082.47	8191.31	7471.45	8349.61	7214.16	7304.56	7211.49	7955.25	7415.08
mmu-miR-30d-3p	8.11	50.67	47.39	60.65	56.68	48.82	48.3	55.77	38.29
mmu-miR-30e-5p	298.19	1874.71	1548	1786.87	1495.21	1549.3	1411.56	1449.94	1651.05
mmu-miR-30e-3p	114.92	809.39	789.79	981.3	912.76	894.12	1025.2	1231.72	961.8
mmu-miR-30f	0	0	0	0	0	0	0	0	2.25
mmu-miR-31-5p	64.18	10.39	26.33	12.44	46.91	17.99	19.76	24.25	13.51
mmu-miR-31-3p	3.94	1.3	0	1.56	1.95	0	2.2	0	4.5
mmu-miR-3100-5p	0	0	0	0	0	0	4.39	0	0
mmu-miR-3102-3p.2-3p	0.23	0	0	1.56	0	0	0	0	0
mmu-miR-3102-3p	0.93	7.8	1.76	1.56	0	0	0	0	2.25
mmu-miR-3103-3p	0	2.6	0	0	0	0	0	0	0
mmu-miR-3105-5p	0	0	1.76	0	0	0	0	0	0
mmu-miR-3105-3p	0.23	1.3	0	0	0	0	0	0	2.25
mmu-miR-3109-3p	0	0	0	1.56	0	0	0	0	0
mmu-miR-32-5p	15.06	105.23	86	102.64	103.59	128.47	92.2	123.66	121.63
mmu-miR-32-3p	1.16	6.5	1.76	10.89	5.86	2.57	10.98	12.12	6.76
mmu-miR-320-3p	67.19	174.09	128.12	191.28	130.95	133.6	98.79	210.94	198.22
mmu-miR-322-5p	33.36	250.74	193.06	177.29	170.04	146.45	100.98	116.38	101.36
mmu-miR-322-3p	237.26	618.41	584.45	558.3	473	398.24	379.78	373.39	484.28
mmu-miR-323-5p	0.23	0	0	0	0	0	0	0	0
mmu-miR-323-3p	1.16	5.2	0	3.11	1.95	0	0	9.7	4.5
mmu-miR-324-5p	3.01	7.8	7.02	6.22	5.86	12.85	8.78	4.85	6.76
mmu-miR-324-3p	2.55	5.2	5.27	6.22	7.82	23.12	4.39	0	11.26
mmu-miR-326-3p	3.94	15.59	15.8	7.78	9.77	5.14	19.76	12.12	15.77
mmu-miR-328-3p	136.47	697.66	658.16	828.9	756.4	799.06	509.3	635.26	790.61
mmu-miR-329-5p	3.48	20.79	14.04	18.66	11.73	15.42	13.17	12.12	6.76
mmu-miR-329-3p	3.94	2.6	10.53	10.89	5.86	0	2.2	16.97	6.76
mmu-miR-33-5p	0	1.3	5.27	0	0	0	0	0	0
mmu-miR-33-3p	0	0	0	0	1.95	0	0	0	0
mmu-miR-330-5p	18.77	64.96	31.59	32.66	23.45	43.68	57.08	46.07	27.03
mmu-miR-330-3p	5.1	2.6	0	10.89	9.77	2.57	17.56	26.67	2.25
mmu-miR-331-5p	1.16	3.9	5.27	4.67	3.91	5.14	0	2.42	6.76
mmu-miR-331-3p	4.63	14.29	10.53	12.44	17.59	25.69	19.76	21.82	27.03
mmu-miR-335-5p	8.34	9.09	3.51	12.44	15.64	2.57	13.17	7.27	11.26
mmu-miR-335-3p	3.24	15.59	19.31	27.99	17.59	15.42	10.98	21.82	13.51
mmu-miR-337-5p	10.66	20.79	33.35	27.99	25.41	17.99	13.17	12.12	11.26
mmu-miR-337-3p	0.23	0	0	1.56	0	0	0	0	0
mmu-miR-338-5p	3.48	5.2	7.02	3.11	0	2.57	2.2	4.85	4.5
mmu-miR-338-3p	1.16	1.3	7.02	4.67	0	2.57	0	0	0
mmu-miR-339-5p	18.3	103.93	112.33	97.97	119.23	120.76	81.23	106.68	119.38
mmu-miR-339-3p	5.79	20.79	31.59	27.99	39.09	46.25	32.93	29.1	31.53
mmu-miR-340-5p	66.73	540.46	480.9	581.63	447.59	495.88	439.06	370.97	533.83
mmu-miR-340-3p	28.5	239.05	233.43	264.38	234.54	233.81	252.46	271.56	308.59
mmu-miR-341-5p	0	1.3	0	0	0	0	0	0	0
mmu-miR-341-3p	5.33	16.89	15.8	14	7.82	2.57	4.39	0	18.02
mmu-miR-342-5p	2.32	20.79	15.8	20.22	9.77	15.42	21.95	19.4	9.01
mmu-miR-342-3p	28.5	232.55	173.75	166.4	173.95	184.99	122.94	172.15	198.22
mmu-miR-344-3p	1.16	6.5	0	3.11	5.86	0	0	4.85	0
mmu-miR-344b-3p	0	0	0	1.56	0	0	0	0	0
mmu-miR-344d-3p	0.46	0	0	0	0	0	0	0	0
mmu-miR-345-5p	2.55	5.2	1.76	18.66	7.82	10.28	4.39	7.27	22.52
mmu-miR-345-3p	6.72	16.89	15.8	14	31.27	10.28	8.78	9.7	9.01
mmu-miR-346-5p	0	0	0	0	0	2.57	0	0	0
mmu-miR-3470a	61.17	327.39	438.77	492.98	478.86	567.82	454.42	540.7	515.81
mmu-miR-3470b	117.47	770.41	765.22	973.53	959.67	976.34	932.99	1061.99	817.64
mmu-miR-3471	7.88	74.05	84.24	80.87	58.64	66.8	72.44	92.14	101.36
mmu-miR-3472	0.23	12.99	3.51	1.56	3.91	10.28	6.59	9.7	2.25
mmu-miR-3473a	0.23	0	1.76	3.11	3.91	2.57	2.2	2.42	2.25
mmu-miR-3473b	0.7	6.5	8.78	10.89	31.27	15.42	4.39	12.12	9.01
mmu-miR-3473d	0	0	0	0	5.86	5.14	0	0	0
mmu-miR-3473e	0.7	6.5	17.55	15.55	33.23	25.69	13.17	19.4	20.27
mmu-miR-3473f	0	0	0	0	0	0	2.2	0	0
mmu-miR-3473g	0.23	0	0	0	0	0	0	0	0
mmu-miR-3474	0.23	0	3.51	0	1.95	5.14	0	2.42	2.25
mmu-miR-3475-3p	0	0	0	1.56	0	0	0	0	0
mmu-miR-34a-5p	67.89	557.35	631.84	609.62	588.31	657.74	467.59	535.85	734.3
mmu-miR-34a-3p	0	1.3	0	0	0	2.57	0	0	0
mmu-miR-34b-5p	42.86	709.35	733.63	810.23	711.45	984.05	867.14	853.47	934.77
mmu-miR-34b-3p	316.03	3584.43	3611.99	4223.79	3281.65	4306.17	2941.67	3995.81	4297.68
mmu-miR-34c-5p	7790.96	85879.5	117035	114091	99461.9	137790	113516	105026	127300
mmu-miR-34c-3p	56.3	553.45	528.28	583.18	560.95	670.59	461.01	475.23	626.18
mmu-miR-350-5p	0.93	20.79	22.82	7.78	19.55	15.42	24.15	24.25	11.26
mmu-miR-350-3p	7.65	48.07	40.37	46.65	58.64	100.2	30.73	77.59	51.81
mmu-miR-351-5p	84.57	398.85	252.73	270.6	244.32	205.55	193.18	288.53	250.02
mmu-miR-351-3p	1.16	3.9	0	0	0	2.57	0	0	0
mmu-miR-3535	10.66	83.15	63.18	119.75	101.64	100.2	98.79	65.47	137.4
mmu-miR-3572-3p	0	0	1.76	0	0	0	0	0	0
mmu-miR-361-5p	6.02	29.88	10.53	24.88	29.32	17.99	15.37	26.67	20.27
mmu-miR-361-3p	17.61	75.35	77.22	85.53	74.27	71.94	72.44	84.86	63.07
mmu-miR-362-5p	3.01	14.29	19.31	14	15.64	15.42	15.37	7.27	13.51
mmu-miR-362-3p	6.26	40.27	57.92	41.99	15.64	25.69	26.34	9.7	15.77
mmu-miR-363-5p	0	1.3	0	0	0	2.57	0	0	0
mmu-miR-363-3p	1.62	6.5	3.51	3.11	1.95	5.14	4.39	4.85	2.25
mmu-miR-365-1-5p	0.93	10.39	1.76	0	11.73	7.71	8.78	7.27	6.76
mmu-miR-365-3p	16.45	68.86	29.84	29.55	17.59	43.68	35.12	16.97	22.52
mmu-miR-365-2-5p	1.16	1.3	0	0	0	5.14	4.39	7.27	4.5
mmu-miR-369-5p	3.48	3.9	1.76	4.67	1.95	0	2.2	4.85	4.5
mmu-miR-369-3p	3.71	2.6	15.8	6.22	1.95	0	15.37	2.42	24.78
mmu-miR-370-5p	0.46	0	0	0	0	0	0	0	0
mmu-miR-370-3p	7.41	33.78	24.57	23.33	15.64	15.42	8.78	9.7	15.77
mmu-miR-374b-5p	26.88	62.36	54.41	105.75	41.05	74.51	28.54	72.74	90.1
mmu-miR-374c-5p	0.23	0	0	0	0	0	0	0	0
mmu-miR-375-3p	70.67	773.01	926.69	1066.83	770.08	1120.22	783.71	1108.06	1085.68
mmu-miR-376a-5p	0.7	1.3	1.76	0	0	0	0	2.42	0
mmu-miR-376a-3p	0.7	1.3	0	0	0	0	0	0	0
mmu-miR-376b-5p	3.94	3.9	3.51	7.78	1.95	0	4.39	0	2.25
mmu-miR-376b-3p	1.39	3.9	12.29	6.22	5.86	2.57	4.39	2.42	18.02
mmu-miR-376c-3p	2.32	9.09	1.76	0	3.91	2.57	0	7.27	0
mmu-miR-377-5p	0.23	0	1.76	0	0	0	0	0	0
mmu-miR-377-3p	0	2.6	0	6.22	0	0	0	0	0
mmu-miR-378a-5p	15.06	9.09	7.02	4.67	5.86	2.57	2.2	2.42	11.26
mmu-miR-378a-3p	2153.14	453.41	552.86	609.62	529.68	650.04	559.8	649.8	583.39
mmu-miR-378b	19.46	0	1.76	0	1.95	5.14	0	0	6.76
mmu-miR-378c	234.71	36.38	66.69	51.32	43	59.09	61.47	77.59	40.54
mmu-miR-378d	79.93	25.98	15.8	20.22	31.27	25.69	21.95	14.55	45.05
mmu-miR-379-5p	251.39	572.94	465.1	452.55	547.27	444.49	375.39	431.59	301.83
mmu-miR-379-3p	4.4	2.6	3.51	14	3.91	5.14	6.59	4.85	4.5
mmu-miR-380-5p	1.39	0	0	0	0	0	2.2	0	0
mmu-miR-380-3p	1.16	6.5	0	0	0	0	0	0	0
mmu-miR-381-5p	0.23	0	0	0	0	0	0	0	0
mmu-miR-381-3p	93.14	201.37	124.61	167.96	107.5	69.37	118.55	130.93	114.88
mmu-miR-382-5p	12.51	29.88	22.82	34.21	13.68	17.99	10.98	12.12	22.52
mmu-miR-382-3p	10.66	15.59	15.8	10.89	27.36	7.71	6.59	4.85	11.26
mmu-miR-383-5p	1.16	0	0	0	0	0	0	0	0
mmu-miR-3962	0	0	0	0	0	2.57	0	0	0
mmu-miR-3963	0.7	1.3	7.02	3.11	1.95	7.71	2.2	4.85	4.5
mmu-miR-3964	0.46	0	0	0	0	0	0	0	0
mmu-miR-3968	33.36	106.53	122.86	119.75	115.32	123.33	98.79	167.3	177.94
mmu-miR-3970	0	3.9	0	4.67	0	2.57	0	0	0
mmu-miR-409-5p	10.66	37.68	33.35	48.21	27.36	74.51	24.15	38.79	33.79
mmu-miR-409-3p	13.21	50.67	45.63	51.32	48.86	51.39	39.52	58.19	36.04
mmu-miR-410-5p	0	0	0	0	1.95	0	0	0	4.5
mmu-miR-410-3p	3.48	10.39	1.76	1.56	3.91	5.14	6.59	4.85	0
mmu-miR-411-5p	207.13	419.63	375.59	334.36	326.41	251.79	237.09	196.4	218.49
mmu-miR-411-3p	8.8	12.99	10.53	15.55	15.64	25.69	10.98	7.27	6.76
mmu-miR-412-5p	0.46	0	0	1.56	0	0	4.39	0	0
mmu-miR-421-3p	3.01	14.29	15.8	1.56	5.86	0	4.39	7.27	2.25
mmu-miR-423-5p	29.43	159.8	191.31	209.95	168.09	143.88	129.52	181.85	159.92
mmu-miR-423-3p	88.04	427.43	419.47	486.76	418.27	369.98	373.2	514.02	405.44
mmu-miR-425-5p	91.98	893.83	824.9	984.41	1055.44	1038	691.51	872.87	1126.23
mmu-miR-425-3p	10.66	59.76	52.65	60.65	44.95	87.36	41.71	50.92	42.8
mmu-miR-429-3p	135.54	135.11	71.96	90.2	68.41	66.8	50.49	67.89	54.06
mmu-miR-431-5p	9.04	6.5	3.51	1.56	1.95	2.57	6.59	0	4.5
mmu-miR-433-3p	7.18	14.29	1.76	6.22	0	0	0	2.42	2.25
mmu-miR-434-5p	184.43	472.9	475.63	576.96	502.31	346.86	421.49	523.72	358.14
mmu-miR-434-3p	53.98	94.84	114.08	97.97	89.91	89.93	41.71	70.31	83.34
mmu-miR-449a-5p	149.91	1775.98	1904.28	2478.91	2114.8	2772.29	1881.35	2063.37	2565.55
mmu-miR-449a-3p	1.62	11.69	14.04	20.22	9.77	25.69	15.37	16.97	36.04
mmu-miR-449b	0	0	0	0	0	0	0	0	2.25
mmu-miR-449c-5p	9.04	51.97	66.69	104.2	76.23	66.8	48.3	46.07	51.81
mmu-miR-449c-3p	0	2.6	0	0	5.86	0	0	0	2.25
mmu-miR-450a-5p	40.31	166.29	129.88	130.63	99.68	97.63	87.81	84.86	78.84
mmu-miR-450a-1-3p	0.93	3.9	0	0	1.95	0	4.39	0	0
mmu-miR-450a-2-3p	0	0	3.51	1.56	0	0	0	0	0
mmu-miR-450b-5p	2.09	11.69	17.55	26.44	15.64	2.57	37.32	9.7	20.27
mmu-miR-450b-3p	3.24	22.09	19.31	3.11	5.86	12.85	2.2	4.85	2.25
mmu-miR-451a	31.74	114.33	133.39	194.39	134.86	115.62	100.98	70.31	94.6
mmu-miR-452-3p	0	0	0	0	0	0	2.2	0	0
mmu-miR-455-5p	29.66	163.7	61.43	110.42	86	35.97	19.76	31.52	45.05
mmu-miR-455-3p	44.95	115.63	50.9	87.09	64.5	41.11	28.54	16.97	42.8
mmu-miR-463-5p	31.97	324.79	254.49	337.47	334.22	287.76	234.89	341.87	288.31
mmu-miR-463-3p	43.33	497.58	466.86	541.19	506.22	557.54	270.02	273.98	473.02
mmu-miR-465a-5p	147.59	1501.85	1267.18	1496.06	1540.17	1395.14	996.66	1042.6	1362.74
mmu-miR-465a-3p	445.55	4266.5	3815.58	4516.16	4309.73	4218.81	4186.4	5123.27	4092.71
mmu-miR-465b-5p	566.03	5233.09	4322.8	5065.13	4790.54	4236.8	5038.16	5537.88	4863.05
mmu-miR-465b-3p	445.55	4266.5	3815.58	4516.16	4309.73	4218.81	4186.4	5123.27	4092.71
mmu-miR-465c-5p	975.2	8479.73	7387.2	8777.28	7898.24	7738.77	8083.02	10122.9	7856.56
mmu-miR-465c-3p	443.69	4260	3806.81	4485.06	4307.78	4208.54	4173.23	5101.45	4074.69
mmu-miR-465d-5p	0.46	2.6	3.51	0	1.95	0	2.2	0	6.76
mmu-miR-465d-3p	0.7	15.59	7.02	6.22	3.91	5.14	4.39	4.85	13.51
mmu-miR-466a-5p	0.7	2.6	0	3.11	0	0	0	2.42	4.5
mmu-miR-466a-3p	7.18	79.25	45.63	51.32	46.91	71.94	30.73	21.82	45.05
mmu-miR-466b-5p	4.4	28.58	17.55	38.88	3.91	48.82	19.76	14.55	22.52
mmu-miR-466b-3p	7.65	84.45	52.65	54.43	46.91	95.06	41.71	21.82	54.06
mmu-miR-466c-5p	4.87	23.39	42.12	20.22	33.23	30.83	19.76	26.67	29.28
mmu-miR-466c-3p	7.65	84.45	52.65	54.43	46.91	95.06	41.71	21.82	54.06
mmu-miR-466d-5p	0.23	10.39	3.51	4.67	3.91	10.28	0	4.85	2.25
mmu-miR-466d-3p	4.4	36.38	33.35	32.66	29.32	30.83	30.73	7.27	42.8
mmu-miR-466e-5p	1.39	12.99	10.53	32.66	1.95	38.54	13.17	9.7	22.52
mmu-miR-466e-3p	7.65	84.45	52.65	55.99	46.91	95.06	41.71	21.82	54.06
mmu-miR-466f-5p	1.62	6.5	3.51	4.67	1.95	15.42	4.39	4.85	4.5
mmu-miR-466f-3p	4.87	12.99	7.02	10.89	19.55	7.71	6.59	29.1	6.76
mmu-miR-466f	1.62	9.09	5.27	4.67	1.95	17.99	4.39	4.85	4.5
mmu-miR-466g	1.39	6.5	1.76	7.78	7.82	10.28	13.17	7.27	22.52
mmu-miR-466h-5p	1.62	10.39	8.78	21.77	5.86	2.57	2.2	4.85	6.76
mmu-miR-466h-3p	1.62	7.8	0	3.11	1.95	0	2.2	4.85	4.5
mmu-miR-466i-5p	21.55	71.45	77.22	73.09	87.95	95.06	32.93	121.23	117.13
mmu-miR-466i-3p	0.93	12.99	3.51	1.56	5.86	2.57	0	2.42	6.76
mmu-miR-466j	0.23	2.6	8.78	0	0	12.85	0	0	0
mmu-miR-466k	1.39	1.3	0	4.67	1.95	7.71	0	0	2.25
mmu-miR-466l-3p	0	0	0	0	0	0	0	2.42	0
mmu-miR-466m-5p	0.23	2.6	14.04	4.67	1.95	7.71	2.2	0	0
mmu-miR-466m-3p	0	0	1.76	0	0	0	0	0	0
mmu-miR-466n-5p	0.23	10.39	3.51	4.67	3.91	10.28	0	4.85	2.25
mmu-miR-466n-3p	0	1.3	1.76	7.78	0	5.14	2.2	4.85	2.25
mmu-miR-466o-5p	4.4	28.58	17.55	38.88	3.91	48.82	19.76	14.55	22.52
mmu-miR-466p-5p	3.01	11.69	3.51	7.78	1.95	10.28	6.59	4.85	11.26
mmu-miR-466p-3p	7.65	84.45	52.65	54.43	46.91	95.06	41.71	21.82	54.06
mmu-miR-466q	0	0	0	0	3.91	0	0	0	0
mmu-miR-467a-5p	105.88	639.2	656.41	734.03	666.49	714.27	755.18	792.86	801.87
mmu-miR-467a-3p	3.71	35.08	26.33	31.1	25.41	33.4	17.56	41.22	24.78
mmu-miR-467b-5p	105.88	639.2	656.41	734.03	666.49	714.27	755.18	792.86	801.87
mmu-miR-467b-3p	0.23	0	0	1.56	0	0	0	0	2.25
mmu-miR-467c-5p	15.99	115.63	71.96	122.86	127.04	89.93	94.4	121.23	112.62
mmu-miR-467c-3p	1.39	0	1.76	0	1.95	2.57	0	0	4.5
mmu-miR-467d-5p	8.11	61.06	24.57	52.88	25.41	69.37	39.52	38.79	31.53
mmu-miR-467d-3p	3.71	35.08	26.33	31.1	25.41	33.4	17.56	41.22	24.78
mmu-miR-467e-5p	12.05	96.14	94.78	110.42	111.41	87.36	98.79	87.29	87.85
mmu-miR-467e-3p	0.93	1.3	0	3.11	1.95	0	0	0	6.76
mmu-miR-467f	0.23	0	0	0	0	2.57	0	0	2.25
mmu-miR-467h	0	0	0	0	1.95	2.57	6.59	0	0
mmu-miR-468-5p	66.5	823.68	642.37	976.64	730.99	765.66	763.96	894.69	682.49
mmu-miR-468-3p	6.72	57.16	71.96	74.65	80.14	79.65	50.49	92.14	69.83
mmu-miR-470-5p	831.78	7450.78	6334.15	7083.72	6838.89	5960.81	6146.78	7191.49	6471.3
mmu-miR-470-3p	7.18	23.39	35.1	55.99	37.14	53.96	48.3	41.22	45.05
mmu-miR-471-5p	105.88	1157.57	954.77	1118.15	850.22	953.22	654.19	533.42	1072.17
mmu-miR-471-3p	63.25	895.13	614.28	774.47	600.04	662.88	658.58	683.75	855.93
mmu-miR-483-5p	0.23	1.3	0	0	0	2.57	0	0	0
mmu-miR-483-3p	0.46	1.3	0	1.56	1.95	5.14	0	0	4.5
mmu-miR-484	32.9	77.95	47.39	69.98	39.09	59.09	32.93	36.37	54.06
mmu-miR-485-5p	3.48	2.6	3.51	1.56	3.91	7.71	0	12.12	0
mmu-miR-485-3p	4.17	5.2	5.27	0	1.95	0	6.59	0	2.25
mmu-miR-486a-5p	108.9	63.66	59.67	73.09	43	51.39	30.73	36.37	56.31
mmu-miR-486a-3p	3.24	0	0	3.11	0	0	0	0	0
mmu-miR-486b-5p	109.13	63.66	61.43	73.09	43	51.39	30.73	36.37	56.31
mmu-miR-487b-3p	1.16	2.6	0	0	1.95	0	0	0	4.5
mmu-miR-488-3p	1.16	3.9	3.51	0	1.95	2.57	0	0	0
mmu-miR-490-5p	0.93	0	0	0	0	0	0	0	0
mmu-miR-490-3p	6.26	2.6	1.76	0	0	0	0	0	0
mmu-miR-491-5p	0.23	0	1.76	1.56	0	2.57	0	0	2.25
mmu-miR-493-5p	0.23	3.9	0	1.56	5.86	0	0	0	0
mmu-miR-493-3p	0.23	0	3.51	0	0	0	0	2.42	0
mmu-miR-494-3p	5.56	11.69	5.27	17.11	11.73	5.14	0	4.85	2.25
mmu-miR-495-3p	6.26	9.09	1.76	1.56	7.82	0	0	4.85	2.25
mmu-miR-496a-3p	1.62	1.3	0	3.11	0	2.57	4.39	2.42	2.25
mmu-miR-497a-5p	22.01	107.83	105.31	138.41	80.14	100.2	96.59	65.47	101.36
mmu-miR-497b	0	0	0	1.56	1.95	0	0	0	2.25
mmu-miR-499-5p	1.85	42.87	57.92	46.65	41.05	61.66	26.34	31.52	47.3
mmu-miR-500-5p	0.23	0	0	0	0	0	0	2.42	0
mmu-miR-500-3p	2.32	11.69	3.51	7.78	1.95	10.28	6.59	7.27	18.02
mmu-miR-501-5p	0.46	0	0	0	0	0	2.2	2.42	0
mmu-miR-501-3p	16.22	88.34	89.51	91.75	123.14	77.08	81.23	123.66	96.86
mmu-miR-503-5p	9.73	83.15	75.47	40.43	84.04	41.11	37.32	48.49	60.82
mmu-miR-503-3p	20.85	126.02	87.75	110.42	113.36	71.94	85.62	96.99	87.85
mmu-miR-504-5p	3.24	9.09	7.02	10.89	13.68	10.28	6.59	9.7	27.03
mmu-miR-505-3p	0	0	0	1.56	0	2.57	0	0	0
mmu-miR-5099	174	1293.98	1555.02	1715.33	1590.98	1423.4	1404.98	1670.58	1369.49
mmu-miR-5100	1.16	6.5	3.51	6.22	3.91	2.57	2.2	7.27	2.25
mmu-miR-5101	0	1.3	0	0	1.95	2.57	0	0	0
mmu-miR-511-5p	0.93	6.5	5.27	7.78	5.86	12.85	4.39	0	9.01
mmu-miR-511-3p	0.7	2.6	5.27	6.22	9.77	2.57	2.2	0	0
mmu-miR-5113	0	1.3	0	0	1.95	0	0	0	0
mmu-miR-5114	0	1.3	5.27	0	1.95	0	0	0	0
mmu-miR-5121	1.39	5.2	7.02	4.67	5.86	10.28	15.37	16.97	11.26
mmu-miR-5123	0	0	1.76	0	1.95	0	0	2.42	6.76
mmu-miR-5126	3.01	9.09	5.27	10.89	25.41	12.85	13.17	26.67	15.77
mmu-miR-5128	0.46	2.6	7.02	12.44	11.73	12.85	10.98	12.12	6.76
mmu-miR-5129-3p	0.46	1.3	1.76	1.56	0	2.57	4.39	9.7	0
mmu-miR-5130	0	0	0	0	0	0	2.2	0	0
mmu-miR-5134-3p	0.23	0	1.76	0	0	0	0	0	0
mmu-miR-532-5p	115.85	494.99	456.33	580.07	600.04	447.06	498.33	732.24	596.9
mmu-miR-532-3p	4.87	12.99	7.02	14	5.86	12.85	8.78	7.27	27.03
mmu-miR-539-5p	0	1.3	0	0	0	0	0	0	0
mmu-miR-540-5p	0.46	0	0	0	0	0	0	0	0
mmu-miR-540-3p	1.85	5.2	0	0	1.95	0	2.2	0	0
mmu-miR-541-5p	94.3	318.3	243.96	262.82	203.27	210.68	263.43	346.72	216.24
mmu-miR-541-3p	0	2.6	0	0	1.95	0	0	2.42	0
mmu-miR-542-5p	0.46	2.6	0	0	0	0	0	0	0
mmu-miR-542-3p	12.51	45.47	40.37	40.43	29.32	46.25	24.15	24.25	31.53
mmu-miR-543-5p	0	0	0	0	0	0	0	4.85	0
mmu-miR-543-3p	4.4	9.09	7.02	3.11	1.95	2.57	4.39	4.85	0
mmu-miR-544-3p	0.23	0	0	0	0	0	0	0	0
mmu-miR-547-5p	0.93	22.09	15.8	15.55	1.95	5.14	2.2	14.55	27.03
mmu-miR-547-3p	359.82	3849.46	3887.54	4483.5	4262.82	4190.55	3942.72	4041.88	4342.73
mmu-miR-5615-5p	0	0	0	1.56	0	0	0	0	0
mmu-miR-5616-3p	0	0	0	0	1.95	0	0	0	0
mmu-miR-5620-5p	0	0	0	0	1.95	0	0	0	0
mmu-miR-5621-3p	0.23	0	0	0	0	0	0	0	0
mmu-miR-574-5p	18.3	28.58	7.02	29.55	35.18	23.12	26.34	21.82	27.03
mmu-miR-574-3p	17.15	22.09	12.29	26.44	17.59	12.85	13.17	12.12	33.79
mmu-miR-582-5p	0.46	0	0	0	0	2.57	0	0	0
mmu-miR-582-3p	4.87	2.6	5.27	7.78	19.55	17.99	8.78	26.67	15.77
mmu-miR-592-5p	0	0	0	1.56	0	0	0	0	2.25
mmu-miR-598-3p	12.51	55.86	82.49	80.87	50.82	74.51	70.25	33.94	47.3
mmu-miR-615-3p	12.97	80.55	36.86	62.21	29.32	25.69	19.76	41.22	38.29
mmu-miR-6236	0.7	1.3	0	1.56	0	0	4.39	0	0
mmu-miR-6238	0	2.6	1.76	1.56	5.86	5.14	0	4.85	2.25
mmu-miR-6239	50.51	239.05	217.63	267.49	324.45	264.64	349.05	928.64	342.37
mmu-miR-6240	11.35	25.98	19.31	14	37.14	20.55	4.39	43.64	18.02
mmu-miR-6380	1.16	0	14.04	6.22	13.68	7.71	28.54	16.97	2.25
mmu-miR-6395	0	1.3	0	0	0	0	0	0	0
mmu-miR-6399	0	0	7.02	3.11	7.82	0	2.2	0	2.25
mmu-miR-6412	0.46	3.9	3.51	7.78	11.73	15.42	4.39	14.55	9.01
mmu-miR-6416-5p	0	1.3	0	0	0	0	0	0	0
mmu-miR-6516-5p	0	0	0	4.67	1.95	0	13.17	0	2.25
mmu-miR-6516-3p	0.23	0	0	0	0	0	4.39	4.85	0
mmu-miR-652-5p	0.7	1.3	0	4.67	0	0	0	2.42	0
mmu-miR-652-3p	53.52	135.11	159.71	144.63	140.73	120.76	100.98	123.66	132.89
mmu-miR-653-5p	0	0	0	0	1.95	2.57	0	0	0
mmu-miR-6538	8.8	22.09	17.55	51.32	25.41	46.25	26.34	109.11	54.06
mmu-miR-6539	0.23	6.5	10.53	1.56	7.82	10.28	15.37	2.42	6.76
mmu-miR-6540-5p	0.23	0	0	0	0	0	0	0	0
mmu-miR-6546-5p	0.46	9.09	5.27	24.88	5.86	15.42	15.37	9.7	11.26
mmu-miR-664-5p	1.16	5.2	0	0	3.91	5.14	4.39	0	0
mmu-miR-664-3p	1.16	9.09	3.51	7.78	11.73	0	4.39	12.12	9.01
mmu-miR-665-3p	0.23	0	0	0	0	0	0	0	0
mmu-miR-666-5p	1.62	2.6	1.76	0	3.91	0	0	0	0
mmu-miR-666-3p	0.7	0	0	0	0	0	0	0	0
mmu-miR-667-5p	0.23	0	0	0	0	2.57	0	0	0
mmu-miR-667-3p	1.16	2.6	0	0	0	2.57	2.2	0	0
mmu-miR-668-3p	1.85	1.3	0	3.11	0	0	0	0	2.25
mmu-miR-669a-5p	14.37	144.21	103.55	111.97	91.86	92.5	59.27	58.19	90.1
mmu-miR-669a-3p	5.79	46.77	33.35	34.21	39.09	43.68	19.76	19.4	33.79
mmu-miR-669a-3-3p	0.23	3.9	7.02	0	0	0	0	0	0
mmu-miR-669b-5p	3.94	20.79	10.53	23.33	15.64	12.85	6.59	4.85	15.77
mmu-miR-669b-3p	0	2.6	0	0	0	0	0	0	0
mmu-miR-669c-5p	21.32	174.09	112.33	189.73	132.91	123.33	105.37	174.57	90.1
mmu-miR-669c-3p	0.46	5.2	0	0	0	0	0	0	0
mmu-miR-669d-5p	1.85	20.79	14.04	27.99	19.55	17.99	17.56	21.82	13.51
mmu-miR-669d-3p	0	2.6	0	0	0	0	0	0	0
mmu-miR-669d-2-3p	0	2.6	0	0	0	0	0	0	0
mmu-miR-669e-5p	1.16	12.99	3.51	7.78	9.77	5.14	6.59	2.42	4.5
mmu-miR-669e-3p	0	0	0	1.56	0	0	0	0	2.25
mmu-miR-669f-5p	0.93	11.69	19.31	9.33	11.73	5.14	2.2	2.42	11.26
mmu-miR-669f-3p	1.16	9.09	3.51	3.11	9.77	10.28	2.2	7.27	13.51
mmu-miR-669h-5p	1.16	0	0	0	0	2.57	6.59	0	2.25
mmu-miR-669k-5p	0	1.3	1.76	0	0	0	0	0	0
mmu-miR-669l-5p	2.09	19.49	24.57	23.33	17.59	10.28	10.98	12.12	9.01
mmu-miR-669l-3p	0	2.6	0	0	0	0	0	0	0
mmu-miR-669m-5p	0.46	3.9	14.04	4.67	1.95	7.71	4.39	0	0
mmu-miR-669n	0	0	3.51	0	1.95	0	0	4.85	4.5
mmu-miR-669o-5p	6.02	40.27	24.57	38.88	13.68	28.26	32.93	16.97	24.78
mmu-miR-669o-3p	5.79	46.77	33.35	34.21	39.09	43.68	19.76	19.4	33.79
mmu-miR-669p-5p	14.37	144.21	103.55	111.97	91.86	92.5	59.27	58.19	90.1
mmu-miR-669p-3p	0.46	3.9	0	3.11	3.91	0	0	0	0
mmu-miR-670-5p	1.16	3.9	19.31	6.22	7.82	10.28	4.39	4.85	2.25
mmu-miR-670-3p	0.93	3.9	14.04	9.33	5.86	20.55	0	2.42	6.76
mmu-miR-671-5p	3.94	10.39	3.51	1.56	1.95	10.28	2.2	2.42	11.26
mmu-miR-671-3p	3.48	28.58	28.08	24.88	35.18	20.55	17.56	31.52	18.02
mmu-miR-672-5p	13.67	131.22	136.9	105.75	105.54	79.65	68.05	96.99	74.33
mmu-miR-672-3p	0.23	1.3	0	3.11	0	7.71	0	0	0
mmu-miR-673-5p	0.93	1.3	3.51	3.11	3.91	0	0	0	0
mmu-miR-673-3p	0.7	0	0	0	0	0	0	0	0
mmu-miR-674-5p	3.48	7.8	14.04	10.89	5.86	20.55	6.59	4.85	6.76
mmu-miR-674-3p	17.38	45.47	52.65	68.43	68.41	48.82	83.42	60.62	47.3
mmu-miR-676-5p	5.79	28.58	35.1	27.99	15.64	30.83	21.95	26.67	29.28
mmu-miR-676-3p	13.9	57.16	64.94	82.42	56.68	84.79	57.08	63.04	56.31
mmu-miR-677-5p	2.09	18.19	1.76	10.89	17.59	2.57	6.59	14.55	11.26
mmu-miR-677-3p	0.46	1.3	1.76	6.22	0	0	0	0	6.76
mmu-miR-679-5p	0.46	0	3.51	0	0	7.71	0	2.42	0
mmu-miR-679-3p	0.23	0	0	0	0	0	0	0	0
mmu-miR-682	0	1.3	0	0	0	0	0	0	0
mmu-miR-6897-3p	0	0	0	1.56	0	0	0	0	0
mmu-miR-6898-3p	0.46	0	0	0	0	0	0	0	0
mmu-miR-6899-3p	0.23	0	0	1.56	0	0	2.2	2.42	0
mmu-miR-690	9.27	44.17	24.57	54.43	80.14	66.8	68.05	87.29	51.81
mmu-miR-6901-5p	0.23	0	0	0	0	0	0	2.42	0
mmu-miR-6903-3p	0.46	0	3.51	0	0	0	0	0	0
mmu-miR-6911-5p	0	0	0	0	1.95	0	0	2.42	0
mmu-miR-6911-3p	0.23	2.6	3.51	7.78	1.95	10.28	2.2	2.42	0
mmu-miR-6913-3p	0	3.9	0	0	0	0	2.2	0	0
mmu-miR-6915-3p	0	0	0	0	0	0	4.39	0	0
mmu-miR-692	0	1.3	0	0	0	0	0	0	0
mmu-miR-6920-5p	0	0	0	0	0	2.57	0	0	2.25
mmu-miR-6925-5p	0	0	0	0	0	2.57	0	0	0
mmu-miR-6929-5p	0.46	0	0	0	0	0	0	0	0
mmu-miR-6929-3p	0	1.3	0	0	0	0	0	0	4.5
mmu-miR-693-3p	0	0	0	3.11	0	0	0	0	0
mmu-miR-6932-5p	0	2.6	0	0	0	0	0	0	0
mmu-miR-6932-3p	0	0	0	3.11	0	0	0	0	4.5
mmu-miR-6933-5p	0.7	0	1.76	3.11	3.91	5.14	4.39	4.85	0
mmu-miR-694	0	1.3	0	0	1.95	0	2.2	4.85	0
mmu-miR-6940-3p	0	1.3	0	0	1.95	0	0	2.42	0
mmu-miR-6945-3p	0.23	0	0	0	0	0	0	0	0
mmu-miR-6946-5p	0	0	0	1.56	0	0	0	0	0
mmu-miR-6947-5p	0.93	1.3	0	0	0	0	0	0	0
mmu-miR-6948-5p	0	1.3	1.76	0	0	0	2.2	0	0
mmu-miR-6948-3p	0	0	1.76	0	0	0	0	0	0
mmu-miR-6952-3p	0.23	0	0	0	0	0	0	0	0
mmu-miR-6954-3p	0	0	0	0	0	2.57	0	0	0
mmu-miR-6955-5p	0	2.6	0	0	0	0	0	0	0
mmu-miR-696	0	1.3	1.76	0	0	0	0	0	2.25
mmu-miR-6964-3p	0	0	0	1.56	0	0	0	0	0
mmu-miR-6965-3p	0	0	0	0	0	0	0	2.42	0
mmu-miR-6970-5p	0	3.9	0	0	0	2.57	0	2.42	0
mmu-miR-6981-5p	0	0	0	0	0	0	0	2.42	4.5
mmu-miR-6984-3p	0.23	0	0	0	0	0	0	0	0
mmu-miR-6986-5p	0	0	1.76	0	0	0	0	0	0
mmu-miR-6988-3p	0	2.6	1.76	0	1.95	0	0	0	0
mmu-miR-6989-3p	0	0	1.76	0	0	0	0	0	0
mmu-miR-6992-5p	0	1.3	0	0	0	0	0	0	0
mmu-miR-6994-5p	0	1.3	0	0	0	0	0	0	0
mmu-miR-6994-3p	0.7	2.6	0	0	0	5.14	0	4.85	0
mmu-miR-700-5p	2.32	9.09	7.02	0	5.86	2.57	8.78	2.42	11.26
mmu-miR-700-3p	3.94	6.5	12.29	18.66	13.68	20.55	6.59	2.42	4.5
mmu-miR-701-5p	0.46	2.6	0	4.67	5.86	2.57	0	7.27	2.25
mmu-miR-701-3p	0	1.3	0	0	0	0	0	0	0
mmu-miR-7010-5p	0.23	1.3	0	0	0	0	0	0	0
mmu-miR-7013-5p	0	2.6	0	0	0	0	0	0	0
mmu-miR-7015-3p	0.23	0	0	0	3.91	0	0	2.42	2.25
mmu-miR-7017-5p	0	1.3	0	0	0	0	0	0	0
mmu-miR-7021-5p	0	1.3	0	1.56	0	0	0	0	0
mmu-miR-7025-3p	0.23	1.3	0	0	0	0	0	0	0
mmu-miR-7026-5p	0.23	3.9	0	0	0	0	0	2.42	0
mmu-miR-7026-3p	0	0	0	0	0	0	0	0	9.01
mmu-miR-7033-5p	0	3.9	0	0	1.95	0	0	0	2.25
mmu-miR-7034-3p	0	1.3	0	0	0	0	0	0	0
mmu-miR-7036b-5p	0	0	0	4.67	0	0	0	0	0
mmu-miR-7039-5p	0	0	0	0	0	0	4.39	0	0
mmu-miR-704	0.23	3.9	0	0	0	0	0	0	6.76
mmu-miR-7043-3p	0.93	0	0	0	0	0	0	0	0
mmu-miR-7052-3p	0.23	0	0	0	0	0	0	0	0
mmu-miR-706	0.7	0	1.76	0	1.95	0	4.39	0	0
mmu-miR-7065-3p	0	0	0	0	1.95	0	0	0	0
mmu-miR-7068-5p	0	0	0	0	1.95	2.57	0	0	0
mmu-miR-7068-3p	0	0	0	0	0	0	4.39	0	0
mmu-miR-7073-5p	0	1.3	0	0	1.95	2.57	0	0	4.5
mmu-miR-7079-3p	0	0	0	0	1.95	0	0	0	0
mmu-miR-708-5p	8.57	22.09	31.59	15.55	7.82	12.85	4.39	7.27	0
mmu-miR-708-3p	5.56	15.59	10.53	20.22	0	15.42	6.59	7.27	9.01
mmu-miR-7081-3p	0	1.3	0	0	0	0	0	0	0
mmu-miR-7083-5p	0	1.3	1.76	0	0	0	4.39	2.42	0
mmu-miR-7084-5p	0	1.3	0	0	0	0	0	0	0
mmu-miR-7084-3p	0	0	0	0	0	5.14	0	0	0
mmu-miR-7085-3p	0	0	0	0	0	0	0	0	2.25
mmu-miR-709	0	1.3	3.51	0	3.91	5.14	0	2.42	2.25
mmu-miR-7090-5p	0	0	1.76	0	0	0	0	0	0
mmu-miR-7115-5p	0	1.3	0	0	0	0	0	0	0
mmu-miR-7115-3p	0	0	0	0	1.95	0	0	0	0
mmu-miR-7118-3p	0.23	0	0	0	0	0	0	0	0
mmu-miR-712-5p	0.23	0	0	0	1.95	0	0	0	2.25
mmu-miR-712-3p	0.23	0	0	0	0	0	0	0	0
mmu-miR-714	0.23	1.3	1.76	1.56	3.91	0	0	0	2.25
mmu-miR-7210-5p	8.57	87.04	100.04	139.96	72.32	97.63	81.23	106.68	123.89
mmu-miR-7210-3p	2.09	22.09	5.27	27.99	15.64	17.99	21.95	16.97	13.51
mmu-miR-7214-5p	15.29	153.3	124.61	202.17	193.5	149.02	190.99	198.82	132.89
mmu-miR-7214-3p	0	19.49	12.29	10.89	5.86	12.85	8.78	12.12	6.76
mmu-miR-7215-5p	0.7	0	0	3.11	0	0	8.78	0	6.76
mmu-miR-7215-3p	0	0	0	0	0	0	0	0	2.25
mmu-miR-7216-5p	0.23	0	0	1.56	0	0	0	0	0
mmu-miR-7216-3p	0	2.6	0	0	0	0	2.2	0	0
mmu-miR-7217-5p	3.71	27.28	15.8	37.32	33.23	43.68	32.93	19.4	24.78
mmu-miR-7217-3p	3.48	24.68	17.55	35.77	23.45	51.39	37.32	19.4	24.78
mmu-miR-7218-5p	1.16	6.5	1.76	6.22	7.82	7.71	2.2	2.42	11.26
mmu-miR-7218-3p	0.7	3.9	3.51	6.22	9.77	5.14	2.2	12.12	6.76
mmu-miR-7221-3p	0.23	1.3	1.76	0	0	0	4.39	0	0
mmu-miR-7222-5p	0	2.6	5.27	4.67	0	12.85	0	0	2.25
mmu-miR-7222-3p	0	3.9	3.51	10.89	5.86	15.42	2.2	2.42	6.76
mmu-miR-7223-5p	3.01	15.59	14.04	52.88	27.36	25.69	10.98	55.77	33.79
mmu-miR-7224-3p	0.7	0	0	0	0	0	0	0	0
mmu-miR-7225-5p	0	0	0	0	0	0	0	0	2.25
mmu-miR-7226-3p	0	0	0	0	0	0	0	2.42	0
mmu-miR-7229-5p	0	2.6	1.76	1.56	5.86	7.71	13.17	4.85	9.01
mmu-miR-7229-3p	0.46	2.6	3.51	4.67	15.64	5.14	6.59	9.7	2.25
mmu-miR-7230-5p	10.66	109.13	121.1	130.63	156.36	143.88	138.3	133.36	121.63
mmu-miR-7230-3p	0.93	3.9	14.04	10.89	3.91	0	13.17	4.85	2.25
mmu-miR-7232-5p	0	3.9	5.27	9.33	7.82	0	4.39	4.85	2.25
mmu-miR-7232-3p	0.7	14.29	7.02	6.22	7.82	15.42	6.59	26.67	13.51
mmu-miR-7233-3p	0.23	7.8	5.27	10.89	7.82	5.14	6.59	12.12	4.5
mmu-miR-7234-5p	1.16	38.98	24.57	14	11.73	35.97	15.37	21.82	22.52
mmu-miR-7234-3p	0	6.5	3.51	9.33	1.95	0	4.39	7.27	0
mmu-miR-7241-5p	0	3.9	0	1.56	0	0	2.2	0	0
mmu-miR-7241-3p	0	0	1.76	1.56	0	10.28	10.98	9.7	6.76
mmu-miR-7242-5p	0.46	1.3	1.76	0	1.95	0	0	0	0
mmu-miR-7242-3p	0.23	6.5	15.8	20.22	15.64	23.12	13.17	14.55	20.27
mmu-miR-741-5p	24.33	198.77	196.57	270.6	267.77	205.55	160.26	186.7	227.5
mmu-miR-741-3p	910.56	8920.15	8429.73	9326.25	9418.86	8812.75	9378.23	9994.37	8732.77
mmu-miR-742-5p	1.62	12.99	10.53	10.89	15.64	17.99	21.95	21.82	29.28
mmu-miR-742-3p	0.93	3.9	5.27	6.22	15.64	2.57	0	7.27	2.25
mmu-miR-743a-5p	68.12	708.05	605.51	737.14	596.13	601.22	678.34	703.15	756.82
mmu-miR-743a-3p	285.45	2795.83	2897.67	3195.84	2890.74	3096.02	2601.41	2776.22	3175.96
mmu-miR-743b-5p	38.23	385.86	377.35	457.21	340.09	495.88	441.25	497.05	482.03
mmu-miR-743b-3p	542.16	6061.96	6069.13	7010.62	6404.98	6757.29	6346.55	5542.73	6626.72
mmu-miR-744-5p	61.4	266.33	198.33	283.04	259.95	215.82	252.46	385.52	324.35
mmu-miR-744-3p	0.7	3.9	0	4.67	7.82	0	0	2.42	4.5
mmu-miR-758-3p	1.16	1.3	0	6.22	1.95	0	0	0	0
mmu-miR-760-3p	3.71	49.37	28.08	55.99	39.09	51.39	35.12	82.44	29.28
mmu-miR-7647-5p	0	0	3.51	0	0	0	0	0	2.25
mmu-miR-7648-3p	0	0	0	0	0	0	2.2	0	0
mmu-miR-7659-5p	0	0	0	1.56	0	0	2.2	0	0
mmu-miR-7663-5p	0.23	0	0	0	0	0	0	0	0
mmu-miR-7665-5p	0.23	0	0	0	0	0	0	0	0
mmu-miR-7667-3p	0	0	0	0	0	0	0	2.42	0
mmu-miR-7668-5p	0	1.3	0	0	0	0	0	0	0
mmu-miR-7669-5p	0.23	0	0	1.56	0	0	0	0	0
mmu-miR-7685-5p	0	0	1.76	6.22	0	2.57	0	0	0
mmu-miR-7685-3p	0	0	0	1.56	0	0	0	0	0
mmu-miR-7686-5p	0	0	0	1.56	0	0	0	0	0
mmu-miR-7686-3p	0	0	0	0	3.91	0	0	0	0
mmu-miR-7688-5p	0.7	1.3	0	3.11	0	2.57	0	0	0
mmu-miR-7689-3p	0	1.3	0	0	0	5.14	4.39	4.85	2.25
mmu-miR-770-3p	0.46	1.3	0	0	1.95	0	0	0	0
mmu-miR-7a-5p	285.45	3683.17	2629.14	3541.08	2556.52	2911.03	2735.32	2899.87	2835.84
mmu-miR-7a-1-3p	2.55	12.99	21.06	10.89	9.77	5.14	8.78	9.7	24.78
mmu-miR-7a-2-3p	0	2.6	3.51	10.89	5.86	7.71	0	0	4.5
mmu-miR-7b-5p	6.49	12.99	7.02	4.67	0	2.57	4.39	0	6.76
mmu-miR-8103	0.23	3.9	0	4.67	0	2.57	2.2	0	0
mmu-miR-8105	0	0	0	0	0	0	0	0	2.25
mmu-miR-8111	0	1.3	0	0	0	2.57	0	0	0
mmu-miR-8112	1.16	2.6	0	3.11	0	0	2.2	2.42	0
mmu-miR-8114	0.46	0	3.51	3.11	3.91	0	2.2	0	2.25
mmu-miR-8120	0	0	1.76	0	0	0	0	0	2.25
mmu-miR-871-5p	158.25	1605.78	1316.32	1527.16	1303.67	1497.91	1082.27	1403.87	1369.49
mmu-miR-871-3p	1626.26	17548	17077.1	18212.4	17635.7	16464.2	20668.5	22163.7	15328
mmu-miR-872-5p	287.53	1772.08	2132.44	2390.27	2155.84	2435.71	2335.78	2349.48	2506.98
mmu-miR-872-3p	5.1	29.88	21.06	38.88	27.36	30.83	21.95	19.4	13.51
mmu-miR-874-3p	1.39	6.5	1.76	0	0	2.57	2.2	0	4.5
mmu-miR-875-5p	0	0	0	1.56	3.91	0	0	0	0
mmu-miR-877-5p	0	6.5	7.02	17.11	19.55	10.28	8.78	12.12	13.51
mmu-miR-877-3p	0.93	9.09	10.53	14	3.91	23.12	10.98	7.27	22.52
mmu-miR-878-5p	195.78	1956.56	1904.28	2216.09	2019.03	1993.79	2234.79	2179.75	2063.25
mmu-miR-878-3p	89.9	734.04	735.39	790.02	932.31	719.41	515.89	611.01	745.56
mmu-miR-879-5p	0	3.9	1.76	0	0	0	0	0	4.5
mmu-miR-880-3p	854.72	7810.65	8794.79	10035.4	9389.54	11145.7	8533.05	8636.58	10696.9
mmu-miR-881-3p	25485.2	292775	281967	245837	280502	251333	293669	270234	260044
mmu-miR-883a-5p	2.32	27.28	28.08	26.44	19.55	12.85	8.78	14.55	36.04
mmu-miR-883a-3p	202.27	2348.91	1932.36	2426.04	1938.89	1996.36	1945.02	1922.74	2265.97
mmu-miR-883b-5p	2.32	33.78	14.04	17.11	27.36	20.55	19.76	19.4	18.02
mmu-miR-883b-3p	5.1	75.35	42.12	83.98	68.41	41.11	65.86	29.1	74.33
mmu-miR-9-5p	83.87	454.71	410.69	553.63	447.59	531.85	531.26	545.54	502.3
mmu-miR-9-3p	1.62	6.5	10.53	7.78	9.77	7.71	6.59	24.25	2.25
mmu-miR-92a-3p	355.65	2309.94	2186.85	2835.04	2165.61	2597.58	1942.82	2560.42	2588.07
mmu-miR-92a-1-5p	1.39	24.68	24.57	21.77	29.32	23.12	21.95	19.4	15.77
mmu-miR-92b-5p	1.62	1.3	0	1.56	0	0	0	0	0
mmu-miR-92b-3p	3.71	22.09	28.08	27.99	23.45	35.97	19.76	29.1	18.02
mmu-miR-93-5p	157.78	952.3	942.49	1046.62	1035.9	1076.54	766.15	848.62	1049.64
mmu-miR-93-3p	1.16	14.29	7.02	7.78	9.77	5.14	6.59	0	2.25
mmu-miR-935	0	6.5	5.27	9.33	13.68	17.99	8.78	12.12	9.01
mmu-miR-96-5p	44.25	57.16	29.84	34.21	21.5	64.23	32.93	38.79	58.56
mmu-miR-9769-3p	0.46	0	0	0	0	0	0	0	0
mmu-miR-98-5p	75.53	159.8	150.94	132.19	152.45	125.9	149.28	210.94	200.47
mmu-miR-98-3p	0	0	0	3.11	1.95	2.57	0	0	0
mmu-miR-99a-5p	13353.9	41294.3	36288.4	35342.4	33533.8	30384.7	28011.8	28872.6	33798.1
mmu-miR-99a-3p	1.62	1.3	0	3.11	1.95	2.57	0	0	2.25
mmu-miR-99b-5p	962.69	2758.15	2527.34	2807.05	2466.61	2281.55	2219.43	2439.19	2288.49
mmu-miR-99b-3p	26.41	83.15	71.96	122.86	82.09	82.22	74.64	116.38	92.35
mmu-miR-9b-5p	0	1.3	0	0	0	0	0	0	0
