# Supplementary material for: Multiple transcriptome analyses reveal mouse testis developmental dynamics
Source: BMC Genomics. 2024 Apr 22;25:395. doi: 10.1186/s12864-024-10298-y (PMC11036721; doi:10.1186/s12864-024-10298-y)
Supplement: Supplementary file 7 — Supplementary Material 7 [file 12864_2024_10298_MOESM7_ESM.xlsx]

## Sheet: Supplementary Material 4
Supplementary Material 4. The mRNA expression values in the testes of developing mice.
ID	w3	w4	w5	w6	w7	w8	w9	w10	w11
ENSMUSG00000000001	31.8206	22.6208	21.0885	20.5135	25.2018	16.6187	18.0416	16.1836	16.8178
ENSMUSG00000000003	0	0	0	0	0	0	0	0	0
ENSMUSG00000000028	12.658	14.1819	11.6145	11.6224	12.9694	11.6268	10.6339	11.0329	10.9485
ENSMUSG00000000037	8.63939	9.08832	8.23321	7.11105	9.01491	5.64353	6.63553	5.7819	7.30749
ENSMUSG00000000049	3.26416	12.1577	12.1636	17.4224	11.5237	17.8867	17.2966	14.6757	16.0713
ENSMUSG00000000056	5.20385	2.98008	2.61497	2.64816	2.5305	2.38902	2.21751	2.18461	2.04816
ENSMUSG00000000058	4.49687	1.11791	0.718966	0.684138	0.768287	0.577646	0.665296	0.342436	0.506334
ENSMUSG00000000078	12.2377	4.84215	4.24609	2.95527	4.63529	2.93947	2.77499	2.89447	3.43294
ENSMUSG00000000085	24.7092	23.1047	23.2878	23.7482	28.0357	25.9202	24.6393	23.883	24.1543
ENSMUSG00000000088	17.3977	25.0538	21.5459	24.1626	23.9612	20.5757	21.8654	19.726	17.231
ENSMUSG00000000093	16.1822	1.14017	0.820882	1.25847	1.10473	0.807557	0.892777	0.650228	0.976831
ENSMUSG00000000094	1.88983	0.271339	0.267419	0.492664	0.562381	0.464478	0.181812	0.411614	0.411738
ENSMUSG00000000103	2.44861	3.81367	2.80749	3.15538	3.94911	3.19938	3.17255	4.44635	4.12257
ENSMUSG00000000120	5.67158	5.0667	6.03433	5.32785	3.16266	6.3395	6.89253	7.0985	7.52964
ENSMUSG00000000125	0.938144	8.84424	8.58798	10.4423	7.1331	12.2501	13.1137	13.2579	13.0815
ENSMUSG00000000126	1.7731	0.243943	0.248366	0.342686	0.184288	0.219901	0.163892	0.165993	0.0618593
ENSMUSG00000000127	18.0872	17.1156	17.7641	16.0425	16.1393	16.276	16.1969	16.6407	18.8241
ENSMUSG00000000131	24.7636	30.5929	32.7695	30.4964	31.9501	34.5212	32.9508	33.6911	32.0919
ENSMUSG00000000134	4.64096	3.41588	3.39259	3.00644	3.14079	2.62518	2.86319	2.58565	2.20139
ENSMUSG00000000142	3.47816	1.66263	1.19382	1.06833	1.00936	1.1756	1.03055	0.702533	0.979905
ENSMUSG00000000148	4.69853	4.91656	5.68692	4.82334	4.84754	5.30639	4.70926	4.98427	4.59251
ENSMUSG00000000149	25.9191	23.7298	22.0378	20.7367	22.3014	20.8097	21.6791	21.0619	20.1227
ENSMUSG00000000154	5.17267	4.51907	6.37506	7.59582	5.3314	8.1412	8.2423	9.08519	8.38748
ENSMUSG00000000157	0	0	0.00956072	0	0	0.0089105	0	0.0425989	0
ENSMUSG00000000159	2.65147	0.0877836	0.0327709	0.02826	0.214553	0.290151	0.0864997	0.146015	0.114269
ENSMUSG00000000167	9.1239	10.3404	10.4931	10.3034	10.1605	9.40967	9.09005	9.56019	9.95607
ENSMUSG00000000168	29.3248	28.1947	27.3968	27.1352	32.033	25.7149	24.8418	23.9841	22.4137
ENSMUSG00000000171	30.83	26.2379	25.3215	24.2687	34.798	21.4085	24.8791	21.7565	21.3123
ENSMUSG00000000182	0	0	0	0	0	0	0	0	0
ENSMUSG00000000183	0.0187774	0.0554845	0.0355083	0.00765514	0.0232475	0.00827335	0	0.0237317	0.00884387
ENSMUSG00000000184	10.9482	4.38217	2.69335	2.44007	2.53524	1.84271	1.68548	1.86762	2.20178
ENSMUSG00000000194	8.04869	7.49768	8.00516	7.50086	8.05376	7.53014	7.27121	7.26055	6.76538
ENSMUSG00000000197	0.576439	0.446518	0.339939	0.385209	0.375225	0.30111	0.299093	0.29041	0.293885
ENSMUSG00000000202	0.054877	0.0231647	0	0.0559304	0.0339704	0.0846259	0.0456519	0.0462372	0.0387693
ENSMUSG00000000204	0.0772105	0.102433	0.020858	0.0269803	0.118351	0.0583183	0.0550552	0.111522	0.12468
ENSMUSG00000000214	0.536368	0.0312293	0.0699502	0.0150804	0.0610624	0.0325964	0.0769313	0.0311671	0.0348443
ENSMUSG00000000215	0.199954	0.534563	0.378115	0.24455	0.522614	0.646065	0.637639	0.926603	0.533659
ENSMUSG00000000216	5.40876	0.0740482	0.0552866	0	0	0.0257633	0.0243217	0	0.0275399
ENSMUSG00000000223	4.26855	3.21095	2.51823	2.44252	2.2067	1.56314	1.8329	2.13637	1.69501
ENSMUSG00000000244	0.0911777	0.0296062	0.0596832	0.0228746	0.0289444	0.0123609	0.0175039	0.0177283	0.0462466
ENSMUSG00000000247	0.318494	0.65541	0.51758	0.551833	0.501106	0.552544	0.471948	0.612174	0.450017
ENSMUSG00000000248	0	0	0	0	0	0	0	0	0.0144664
ENSMUSG00000000253	5.15719	1.70026	2.02877	2.16386	1.8176	2.27226	2.0042	2.42636	2.67717
ENSMUSG00000000263	0	0	0	0	0	0	0	0	0
ENSMUSG00000000266	2.82902	1.11458	1.02918	0.874335	1.2053	0.736011	0.784484	0.631093	0.908588
ENSMUSG00000000275	7.18082	4.94611	4.58381	4.18209	4.2899	3.69621	3.63479	3.52773	3.493
ENSMUSG00000000276	4.80137	4.56846	4.36227	3.79581	4.78905	3.76699	3.73836	3.63256	3.62409
ENSMUSG00000000278	23.5818	19.8383	23.1247	18.4455	20.393	16.9035	16.374	15.8988	16.1444
ENSMUSG00000000282	10.6591	11.5518	12.0528	12.9209	10.2484	12.3323	13.6783	13.989	11.8653
ENSMUSG00000000290	2.32083	1.25785	0.880451	0.992874	0.768581	0.820571	0.774657	0.627671	1.282
ENSMUSG00000000295	2.04407	1.46263	1.36702	1.39226	1.38879	1.06537	0.964282	1.29169	1.23276
ENSMUSG00000000296	6.31227	8.90042	8.06188	9.40427	8.97423	7.60096	6.90072	8.18655	8.96564
ENSMUSG00000000301	4.71729	6.96505	7.01453	5.87954	6.46631	6.59241	5.67034	7.19631	5.06994
ENSMUSG00000000303	27.6449	1.35579	0.298259	0.24941	0.34715	0.623337	0.341943	0.225515	0.333161
ENSMUSG00000000305	0.590447	0.254327	0.273439	0.206325	0.198913	0.361027	0.14034	0.218286	0.153234
ENSMUSG00000000308	4.92237	0.0443666	0.0496882	0.09998	0.0578331	0	0.0728629	0.0295188	0
ENSMUSG00000000317	1.56364	1.5186	1.42285	1.27493	1.30999	1.45041	1.66266	1.60473	1.53935
ENSMUSG00000000318	1.02559	0.572986	0.941178	0.639462	0.398348	0.518327	0.238389	0.584552	0.639312
ENSMUSG00000000320	1.25229	1.0482	1.38645	1.23051	1.9877	1.94295	1.93218	1.83972	1.97612
ENSMUSG00000000326	14.5399	6.35627	4.13079	3.8297	4.27581	4.23028	4.03667	4.36487	3.74122
ENSMUSG00000000339	25.606	30.2176	29.5101	31.3644	32.6518	29.5935	32.0587	29.0993	32.5544
ENSMUSG00000000340	4.33576	2.92173	2.84	2.70463	3.00732	1.78375	2.08591	2.60781	2.57104
ENSMUSG00000000346	43.4669	34.9401	35.3533	32.9209	41.1153	31.7798	33.6138	35.8994	32.6221
ENSMUSG00000000355	5.20448	2.51413	1.78941	1.29348	2.57278	1.66771	1.36602	0.726941	1.1273
ENSMUSG00000000359	2.49441	1.47241	1.47645	0.843298	0.80344	0.768435	0.641085	0.922696	0.725911
ENSMUSG00000000365	31.1058	36.8598	31.325	34.222	34.9487	31.9233	30.4693	29.6262	33.5902
ENSMUSG00000000374	12.8566	11.7896	11.3829	11.1757	9.44376	10.4902	10.1673	9.7311	8.57364
ENSMUSG00000000378	7.63308	4.57133	3.96941	4.78445	5.07947	3.39467	3.52222	3.76836	3.68494
ENSMUSG00000000381	0	0	0	0.106101	0.0358014	0.0382232	0	0	0.0408591
ENSMUSG00000000384	20.4302	17.7374	19.7643	20.0628	21.9984	20.8073	19.5151	21.0113	19.2669
ENSMUSG00000000385	29.3704	0.0859383	0.0452923	0.0683512	0.0840172	0.0897005	0.114569	0.121083	0.124088
ENSMUSG00000000392	0.417	0.11083	0.0876168	0.0314818	0.0573632	0.0544387	0.0321204	0.0195193	0.0509187
ENSMUSG00000000394	0	0	0	0	0.0724656	0	0	0	0
ENSMUSG00000000399	30.446	34.9101	36.1459	33.8853	34.645	32.7891	33.9494	33.1748	28.4048
ENSMUSG00000000402	1.05104	0.395887	0.321062	0.31642	0.280268	0.199484	0.107613	0.190737	0.319861
ENSMUSG00000000409	0.313482	0.718348	0.395198	0.657255	0.517477	0.723487	0.633332	0.5031	0.618703
ENSMUSG00000000411	18.8215	98.8577	81.4215	109.652	73.3035	124.527	124.123	125.657	115.675
ENSMUSG00000000416	0.737882	0.551877	0.91306	0.908512	1.17309	0.898966	0.762151	0.780268	0.681067
ENSMUSG00000000420	15.092	12.1193	11.2808	10.7938	12.9992	9.10342	10.3142	8.45059	11.0073
ENSMUSG00000000435	0	0	0	0	0	0	0	0	0
ENSMUSG00000000439	10.1678	12.7154	13.3199	13.12	13.7397	13.5305	14.9283	14.1941	13.7816
ENSMUSG00000000440	13.8143	1.33752	1.00796	1.41248	0.806569	1.09598	0.899167	0.89822	1.12972
ENSMUSG00000000441	19.5078	15.6712	14.3016	14.2183	16.2382	13.5147	13.343	12.7929	11.739
ENSMUSG00000000486	0.316491	0.333994	0.194509	0.19354	0.195917	0.0836677	0.223794	0.386661	0.134156
ENSMUSG00000000489	2.03853	0.993573	0.854431	0.771089	0.407625	0.694466	0.699315	0.593186	0.564191
ENSMUSG00000000530	7.48369	2.03389	1.73504	1.50457	1.9292	1.53574	1.14279	1.01924	1.61267
ENSMUSG00000000531	1.18287	0.926003	0.894729	0.596213	1.26032	0.777023	0.733546	0.761072	0.729313
ENSMUSG00000000532	13.2516	10.0429	10.3024	9.65891	9.84288	9.9244	8.95744	9.2057	8.52991
ENSMUSG00000000538	10.402	7.03807	7.23601	6.33353	7.60958	6.28228	5.744	5.51499	5.50775
ENSMUSG00000000544	7.12775	0.0269242	0.120614	0.247028	0.0263223	0.154566	0.106121	0.0671763	0.135184
ENSMUSG00000000552	21.9572	23.8357	29.6534	29.2288	26.2157	34.791	34.8112	35.0231	31.131
ENSMUSG00000000555	24.8796	1.18229	0.946986	0.925036	0.855925	0.51549	0.634115	0.575034	0.459198
ENSMUSG00000000560	0	0	0.00541107	0	0	0	0	0	0
ENSMUSG00000000561	4.96752	3.69054	3.68914	3.42435	4.21932	3.28702	3.2158	3.34074	3.18189
ENSMUSG00000000562	0.820763	2.01938	1.82923	2.04588	1.46132	3.01702	2.1264	2.83533	2.24209
ENSMUSG00000000563	30.9098	23.3618	23.4448	20.3479	23.7011	21.2308	20.7517	23.5037	23.3571
ENSMUSG00000000567	7.08454	5.7936	5.98863	5.58675	6.85102	4.96637	5.40979	4.73078	4.66143
ENSMUSG00000000568	10.2263	7.15773	7.97129	6.57349	8.43064	6.15081	6.40512	5.52542	7.41503
ENSMUSG00000000579	3.25291	2.73647	3.0428	2.85049	3.75497	3.02968	2.78312	2.60422	2.83514
ENSMUSG00000000581	2.99879	1.9496	2.10066	1.74904	1.79762	1.60095	1.58421	1.74284	1.3196
ENSMUSG00000000594	39.2524	47.9413	54.3928	48.4951	53.6902	50.9923	55.1017	52.9517	55.3071
ENSMUSG00000000600	5.13202	3.91038	3.49597	3.14525	5.42647	2.93732	2.71471	2.99227	3.70528
ENSMUSG00000000605	9.53498	5.8286	6.52289	5.06791	6.73359	5.24803	5.2004	5.5764	5.8789
ENSMUSG00000000606	0.875035	1.01176	0.926273	1.0004	0.384665	0.553168	0.838711	0.77734	1.51412
ENSMUSG00000000617	0.129048	0.285989	0.320292	0.243322	0.0798846	0.156362	0.20129	0.217462	0.136755
ENSMUSG00000000627	0.413263	0.425651	0.382928	0.424565	0.518464	0.422435	0.481308	0.320343	0.31921
ENSMUSG00000000628	9.99869	9.54828	10.2295	9.73522	10.3566	7.69418	8.45802	7.74561	7.73487
ENSMUSG00000000631	6.81599	4.69785	4.99324	4.99949	4.6941	4.64645	4.22543	4.29338	4.21439
ENSMUSG00000000632	0.824681	0.970891	1.4021	1.17209	0.855518	1.38008	1.12663	1.19845	1.28283
ENSMUSG00000000673	0.065384	0.0394286	0.0176631	0.114238	0.123351	0.0576165	0.0777038	0.05509	0.0351941
ENSMUSG00000000682	4.89906	7.33907	0.487589	0.450506	1.00328	3.37575	0.398358	0.558644	0.381672
ENSMUSG00000000686	0.533034	0.474335	0.367774	0.387628	0.178358	0.190423	0.13183	0.145659	0.0542813
ENSMUSG00000000690	2.51564	0.526255	0.210492	0.0907587	0.257245	0.0588528	0.0740797	0.0187574	0.104852
ENSMUSG00000000693	1.99476	0.986379	0.772385	0.526657	0.838888	0.443632	0.561046	0.528222	0.348957
ENSMUSG00000000701	0	0	0	0	0	0	0	0	0
ENSMUSG00000000706	0	0.0358466	0.130475	0.0778951	0.0350453	0.102894	0.264917	0.0715503	0.0599941
ENSMUSG00000000708	14.9577	11.7178	10.5411	10.914	9.06831	9.27799	9.93218	10.6953	11.1364
ENSMUSG00000000711	23.1678	14.5596	15.7746	13.722	16.1412	12.3172	13.628	13.5747	12.696
ENSMUSG00000000724	0	0	0	0	0	0	0	0	0
ENSMUSG00000000730	1.59499	1.96425	2.01999	2.54132	1.95657	2.99154	2.58069	2.19459	2.79811
ENSMUSG00000000731	0.0571545	0.0965046	0.21616	0.0466013	0.0283042	0.120875	0.0950932	0.0963124	0.107676
ENSMUSG00000000732	3.46379	1.35028	1.02009	0.987706	1.36696	1.06747	0.866027	0.869157	0.9093
ENSMUSG00000000738	14.9615	16.7163	18.1448	17.9828	18.611	15.6231	16.5281	16.6259	14.5673
ENSMUSG00000000739	0.831127	0.559668	0.50518	0.435642	0.359327	0.418509	0.255163	0.316791	0.205044
ENSMUSG00000000740	82.2569	68.1788	61.1745	65.3652	67.1971	63.8289	66.5089	64.7779	54.1051
ENSMUSG00000000743	23.6923	24.007	22.0601	22.3793	22.4115	20.76	20.8434	20.4126	16.7412
ENSMUSG00000000751	50.4565	45.9924	50.2638	47.691	57.3019	48.1647	50.8037	48.2321	49.618
ENSMUSG00000000753	11.7139	6.52511	3.96056	3.35494	3.30436	2.80923	2.17406	3.014	2.95058
ENSMUSG00000000759	6.89427	4.93294	4.67059	3.88622	4.98272	4.35295	3.85042	4.34696	4.06187
ENSMUSG00000000766	0.021761	0.0229644	0	0.00887147	0	0.00479395	0.0226286	0.0183349	0
ENSMUSG00000000776	4.96367	3.50505	4.1862	3.26021	3.59108	3.8205	3.02047	3.02048	3.31912
ENSMUSG00000000782	3.72205	4.51173	3.19058	3.41267	4.86511	3.54788	4.12044	3.3313	3.62884
ENSMUSG00000000787	24.3432	10.4506	9.72995	8.46494	9.84774	6.90703	7.33391	6.42265	8.31211
ENSMUSG00000000791	0.0745585	0.152868	0.120849	0.138953	0.105494	0.0844728	0.0531642	0.179486	0.110364
ENSMUSG00000000792	0.627177	0.579918	0.395333	0.316564	0.591604	0.2237	0.161493	0.276799	0.253192
ENSMUSG00000000794	2.18386	0.286093	0.320408	0.460506	0.324587	0.475575	0.341074	0.500546	0.697532
ENSMUSG00000000804	59.8063	64.1267	63.6095	62.0719	73.3927	58.6263	59.4142	59.5764	65.0341
ENSMUSG00000000805	1.33438	1.82124	0.546721	0.689064	0.422188	1.23465	0.703041	0.393504	0.481829
ENSMUSG00000000811	152.538	202.28	210.172	211.776	180.261	206.815	215.507	196.057	197.143
ENSMUSG00000000817	0.654607	0.609817	1.04579	0.754595	1.15511	1.25314	0.563342	0.912904	1.29703
ENSMUSG00000000823	38.2915	38.3006	40.3632	39.1103	44.4024	39.4003	38.1517	40.1394	38.1197
ENSMUSG00000000826	14.8029	11.2549	10.4526	10.2443	12.1763	9.37042	9.70927	9.14497	8.25732
ENSMUSG00000000827	6.32767	4.11215	4.0992	3.8498	3.79567	3.37187	3.09559	2.79513	3.05877
ENSMUSG00000000838	7.57817	5.38915	5.06267	3.94035	5.81205	3.17136	3.59026	2.91725	4.42361
ENSMUSG00000000861	1.07192	1.42609	1.60969	1.63435	1.19973	1.60257	1.28928	1.63855	1.6787
ENSMUSG00000000869	0	0	0	0	0	0.0942029	0	0	0
ENSMUSG00000000876	2.54139	1.50544	1.76567	1.39669	1.33272	1.39813	1.21477	1.20669	0.687755
ENSMUSG00000000881	3.62864	3.00029	2.75179	3.28805	2.4639	3.15141	2.56429	3.20234	2.40322
ENSMUSG00000000884	3.30593	3.91091	3.40993	4.56293	4.15707	3.85381	4.42271	4.61912	4.266
ENSMUSG00000000889	0.990756	0	0	0	0.0536224	0.0572496	0.0270231	0.0547392	0.0458981
ENSMUSG00000000901	2.78582	1.5015	1.87506	1.55279	1.68878	1.44241	1.45335	1.27307	0.993325
ENSMUSG00000000902	12.7365	11.3532	11.3908	11.1805	11.8184	10.791	10.6826	9.66282	9.31228
ENSMUSG00000000903	0.0509001	0.0429721	0.770022	0.332014	0.168046	0.0897066	0.296405	0.128659	0.287678
ENSMUSG00000000915	13.9494	9.56763	10.2776	10.0046	10.3136	8.31335	8.97852	8.63371	7.65704
ENSMUSG00000000916	4.73997	3.07822	3.25592	2.60129	3.21004	2.75781	2.40971	2.54301	2.56637
ENSMUSG00000000934	2.54678	4.58928	3.52093	4.46716	3.63881	4.07355	3.63197	4.34572	4.61653
ENSMUSG00000000938	6.53843	0.146749	0.0505695	0.0654129	0	0.117826	0	0	0
ENSMUSG00000000942	42.2694	38.3719	49.2508	38.1996	41.544	45.3694	44.2913	47.1009	60.0736
ENSMUSG00000000948	0.452656	0.54492	0.356657	0.321233	0.52582	0.650029	0.45327	0.38139	0.600102
ENSMUSG00000000957	13.3811	6.10675	7.29009	5.05441	6.49097	4.62219	4.92502	4.92635	4.78199
ENSMUSG00000000958	3.23143	3.57438	3.99064	3.47359	3.0046	3.66113	3.19294	4.13402	3.32966
ENSMUSG00000000959	6.40594	4.2404	4.24814	4.49524	4.85004	3.86414	3.90907	4.4138	3.17881
ENSMUSG00000000976	6.04183	4.47396	4.52112	4.643	5.6895	4.17162	4.19886	4.19531	3.3942
ENSMUSG00000000982	0.0570799	0	0	0	0	0	0	0	0
ENSMUSG00000000983	0	0	0	0	0.236642	0	0.0596281	0.0603926	0.033759
ENSMUSG00000001014	0.393903	0.033255	0	0.160586	0.0325116	0.0347108	0	0.0995662	0.111313
ENSMUSG00000001016	11.2213	10.1876	11.135	9.60639	11.6003	8.98112	9.22894	8.9909	10.0325
ENSMUSG00000001017	38.4457	31.9805	32.3268	31.0627	42.0016	28.0625	28.9025	27.0041	26.4192
ENSMUSG00000001018	11.9332	11.3802	12.348	10.8662	13.3951	11.912	11.2137	11.4701	11.2947
ENSMUSG00000001020	0	0	0	0	0	0	0	0	0
ENSMUSG00000001021	0.0163757	0	0.108383	0	0	0	0	0	0
ENSMUSG00000001023	1.92301	0	0	0	0	0	0	0	0
ENSMUSG00000001025	135.967	2.18724	2.26814	1.35611	2.71913	0.930107	1.75613	1.18576	1.80772
ENSMUSG00000001027	0.0869372	0.214946	0.193756	0.25316	0.128135	0.186051	0.242798	0.256375	0.169634
ENSMUSG00000001029	0.551133	0.32958	0.238837	0.262132	0.454889	0.303537	0.26745	0.464363	0.216313
ENSMUSG00000001034	5.37336	3.93996	3.41525	3.221	4.05721	3.43727	3.25322	3.00149	2.53077
ENSMUSG00000001036	19.5784	16.2183	15.2852	14.5791	16.1457	14.4447	14.4018	13.9029	13.6289
ENSMUSG00000001039	31.3446	40.4583	40.4842	41.3343	40.1203	40.7541	41.5106	39.9615	38.3161
ENSMUSG00000001052	31.8991	33.2217	34.7206	39.446	32.0894	43.7963	40.663	40.5173	40.9875
ENSMUSG00000001053	8.17406	9.58006	11.8506	10.4153	9.93474	10.0842	10.9066	11.2895	10.9004
ENSMUSG00000001054	26.8288	29.4826	34.6067	33.159	30.6772	32.5384	32.9395	30.208	29.3314
ENSMUSG00000001056	7.74504	7.44058	7.17868	6.90602	9.0692	7.32925	6.09393	7.00786	8.76908
ENSMUSG00000001062	6.89831	7.65768	7.50917	7.1812	7.75262	8.02282	6.93158	7.16343	6.48201
ENSMUSG00000001065	4.64114	3.83148	3.98454	3.11374	3.86329	3.0447	2.76252	3.45745	2.74076
ENSMUSG00000001076	0	0	0.056093	0	0.122415	0.104556	0.0740295	0.124964	0.0838248
ENSMUSG00000001082	2.77991	1.56887	1.2285	1.23186	1.77072	1.39791	1.67161	1.56574	0.967741
ENSMUSG00000001089	17.3772	31.0976	26.5921	34.1734	21.8342	40.8563	37.3955	37.112	42.5517
ENSMUSG00000001095	1.3233	1.20901	1.18263	1.38935	1.46626	1.26194	0.919885	1.74117	0.478112
ENSMUSG00000001098	27.3554	21.4313	21.5659	19.8683	22.2924	18.7637	20.1543	19.4367	19.456
ENSMUSG00000001100	37.8865	43.7336	44.4441	43.0476	45.4175	44.1612	44.3439	42.6532	41.665
ENSMUSG00000001103	0	0	0	0	0	0	0	0	0
ENSMUSG00000001105	13.1886	13.2887	12.0362	10.4963	14.2932	10.0049	9.5405	9.92854	10.0737
ENSMUSG00000001119	94.3743	32.7919	19.5093	13.9589	12.7543	10.7758	9.70781	9.18464	9.80752
ENSMUSG00000001120	99.1189	93.4719	112.14	100.277	110.761	107.088	112.22	114.94	108.055
ENSMUSG00000001123	5.68791	3.16101	2.55356	2.05192	1.75626	1.65871	1.51484	2.18934	2.10073
ENSMUSG00000001127	6.49732	3.70767	3.28651	2.83412	2.98479	2.52697	2.27992	2.36548	2.78309
ENSMUSG00000001128	2.94678	1.23327	0.690597	0.533929	1.12255	0.599241	0.27238	0.763952	0.688014
ENSMUSG00000001131	0.787806	0.914512	0.744875	0.642343	1.30046	0.303719	0.57345	0.414859	0.185522
ENSMUSG00000001134	4.24161	3.17556	3.25377	2.37087	2.15779	2.49181	2.37457	2.15777	2.61338
ENSMUSG00000001138	4.44724	3.11058	2.64013	2.55436	2.90052	2.33454	2.61184	2.36415	2.04647
ENSMUSG00000001143	7.6229	6.21487	5.19074	5.28525	4.78621	5.45029	5.12555	5.55671	4.93627
ENSMUSG00000001150	12.685	10.1245	11.4308	10.4072	11.1418	10.0431	10.1331	9.98152	9.43093
ENSMUSG00000001151	9.43247	10.8728	10.296	10.492	11.4196	9.76697	10.241	10.9027	10.4608
ENSMUSG00000001155	0.178071	0.115642	0.0777078	0.0446742	0.07914	0.0120705	0.113951	0.219283	0.09032
ENSMUSG00000001156	16.1984	16.8854	18.9809	19.3071	16.8447	18.0714	17.7545	17.9665	18.6769
ENSMUSG00000001157	29.7436	29.1188	31.3381	30.0112	36.9882	26.9934	26.2953	26.9388	26.9202
ENSMUSG00000001158	8.4257	7.13343	7.67399	9.02409	9.13492	6.75358	7.88052	6.35717	6.59154
ENSMUSG00000001166	0.763566	0.29162	0.103137	0.192703	0.360128	0.368468	0.181488	0.107225	0.342502
ENSMUSG00000001168	0	0	0	0	0.0635723	0	0	0.0865284	0.0241843
ENSMUSG00000001173	4.05613	2.60718	1.93934	1.55588	2.38531	1.96991	1.54526	1.76702	1.76275
ENSMUSG00000001175	179.055	165.693	171.854	163.198	205.339	148.86	152.348	147.882	167.325
ENSMUSG00000001211	27.1769	39.197	42.524	43.439	40.424	44.4097	43.6664	46.1747	46.0341
ENSMUSG00000001225	0.0823801	0.0463659	0.0519272	0	0.0283309	0.0604946	0.0513987	0.0173526	0.0840661
ENSMUSG00000001227	0.969668	0.41862	0.270881	0.467188	0.345599	0.213618	0.421664	0.241388	0.311386
ENSMUSG00000001228	38.005	41.6366	49.9309	47.8207	46.7642	48.5796	48.9274	49.7363	52.1327
ENSMUSG00000001229	5.08061	3.4745	3.55037	3.48676	3.85004	3.3138	3.58979	3.18251	2.61233
ENSMUSG00000001240	2.55637	0.872225	0.976844	0.647986	0.601282	0.571924	0.705205	0.535685	0.848423
ENSMUSG00000001247	28.8871	18.2526	19.5473	16.4299	18.6587	14.6701	16.2105	15.6551	14.051
ENSMUSG00000001248	8.69624	7.074	6.13125	6.06982	5.85506	5.20682	4.61694	6.08249	4.73257
ENSMUSG00000001249	0.181247	0.0990108	0.110887	0.043465	0.0879977	0.0281851	0.053216	0.0449152	0.0200858
ENSMUSG00000001260	0	0	0	0	0.00917216	0	0	0.0046816	0.0157018
ENSMUSG00000001270	34.0875	2.76688	2.5704	2.20427	2.23134	1.57044	2.32436	1.89606	1.87791
ENSMUSG00000001280	23.3804	16.5175	16.8324	15.9049	19.7693	15.5618	14.2684	15.3163	15.5083
ENSMUSG00000001281	0.915504	0.226542	0.134319	0.257401	0.221478	0.139094	0.183835	0.226091	0.267634
ENSMUSG00000001285	7.79057	6.30254	6.44344	6.35209	6.39176	5.88239	6.0944	5.78105	4.9604
ENSMUSG00000001288	8.07561	1.74992	1.4068	1.13786	1.2704	1.14836	1.40849	1.19311	1.42087
ENSMUSG00000001289	75.904	72.4756	79.0631	77.8469	82.5827	80.3194	90.0457	84.3291	94.2194
ENSMUSG00000001300	5.68944	1.94392	1.59814	1.47697	1.64778	1.422	1.4008	1.65522	1.38788
ENSMUSG00000001305	3.73922	2.84911	3.58651	2.67458	3.46506	2.5575	2.04381	2.4681	2.08536
ENSMUSG00000001313	16.3687	15.9709	15.3936	10.5875	13.5647	8.55769	10.5464	9.6264	12.3972
ENSMUSG00000001323	7.43103	8.54018	7.46124	8.4747	6.59236	8.9563	8.50302	9.10485	7.89397
ENSMUSG00000001333	0.702749	0.619086	0.433339	0.523166	0.416107	0.161547	0.292307	0.270311	0.287812
ENSMUSG00000001334	8.68768	10.0866	10.7429	9.66408	12.4864	9.66362	9.45201	9.10654	8.66052
ENSMUSG00000001348	2.36924	1.3456	0.753498	1.08882	1.15552	1.32859	1.18258	1.01626	1.2579
ENSMUSG00000001349	118.129	3.38639	2.32692	2.07177	1.41133	1.60537	1.1699	1.49458	0.99352
ENSMUSG00000001366	17.9233	15.1673	17.1331	14.2003	17.9218	13.1989	12.648	13.1425	12.7553
ENSMUSG00000001376	3.98729	3.03301	3.16071	3.04746	3.02173	2.54825	2.3152	2.37543	3.0161
ENSMUSG00000001380	12.2396	9.86559	10.7279	9.33864	12.1079	8.37655	8.20514	7.91891	7.99482
ENSMUSG00000001383	8.56921	7.97503	7.48022	7.81219	9.11942	7.44715	7.14272	7.74596	7.055
ENSMUSG00000001403	1.6144	1.51911	1.89213	1.11063	2.13751	1.79308	1.93057	2.1962	1.93257
ENSMUSG00000001415	41.6867	47.7969	52.7336	54.3155	57.0474	56.7632	55.3702	54.4595	51.8258
ENSMUSG00000001416	50.7931	53.0516	53.1392	51.7513	58.4204	47.7711	49.3179	46.7405	45.7571
ENSMUSG00000001418	3.83647	1.72507	1.9517	1.67171	2.05364	1.89858	1.50904	1.48154	1.53195
ENSMUSG00000001419	11.9371	8.81965	7.83295	7.72566	8.30292	7.86674	7.31109	6.90625	6.37917
ENSMUSG00000001420	3.01798	1.60987	1.73199	1.50582	1.0286	1.82589	2.1734	1.88499	1.47093
ENSMUSG00000001424	10.5801	5.58784	5.40219	4.73166	5.47032	4.51354	4.51076	4.36471	4.3478
ENSMUSG00000001435	18.1967	6.6455	5.69382	5.4686	5.49979	4.55477	4.20148	3.73065	3.22049
ENSMUSG00000001436	1.10155	0.643832	0.596429	0.468271	0.784856	0.472901	0.501266	0.523559	0.58533
ENSMUSG00000001440	83.0675	73.4451	77.9887	70.7861	95.1098	67.4637	68.2479	65.8583	71.6848
ENSMUSG00000001441	28.3236	24.9877	25.3861	22.5942	27.1786	22.8201	23.0525	22.7448	24.4395
ENSMUSG00000001444	0.210884	0.0593457	0.0664639	0.0716439	0.0290095	0.0154859	0.0292389	0.0148069	0.231754
ENSMUSG00000001445	25.9575	21.2012	19.2664	16.677	20.5371	19.5577	20.3374	20.3178	16.5419
ENSMUSG00000001467	15.9642	29.3548	26.9018	25.2094	21.0642	25.8663	22.7796	24.4484	25.775
ENSMUSG00000001472	25.7553	15.9911	16.3752	14.4915	17.8431	13.4101	13.3008	12.4393	12.7913
ENSMUSG00000001473	26.1945	16.601	14.504	16.8668	10.4102	15.6361	15.3284	17.9738	13.2329
ENSMUSG00000001482	4.78099	1.98466	1.98825	1.65795	2.23502	1.47718	1.7741	1.98906	1.37349
ENSMUSG00000001493	0.961597	1.14318	1.05764	0.816046	0.745081	1.2451	1.04483	1.15743	1.22005
ENSMUSG00000001494	0.232795	0.553874	0.580288	0.396878	0.296947	0.261087	0.528168	0.320964	0.358832
ENSMUSG00000001496	0	0	0	0	0	0	0	0	0
ENSMUSG00000001497	0.259434	0.343139	0.490592	0.514725	0.499634	0.541052	0.561136	0.612048	0.822741
ENSMUSG00000001504	1.66527	1.31591	1.53673	1.1514	1.20953	0.880461	1.58481	1.31329	1.19216
ENSMUSG00000001506	254.751	71.2051	31.6526	25.1011	15.9902	14.6179	10.2751	9.28425	7.36113
ENSMUSG00000001507	7.70325	1.54505	1.32492	1.11133	1.28298	1.02564	0.777149	0.722596	0.851128
ENSMUSG00000001508	7.157	7.02092	7.62477	7.52041	5.65758	6.57324	6.91823	6.64597	5.79214
ENSMUSG00000001510	0.1174	0.0849552	0.0158575	0.0136747	0.0276854	0.0295581	0.0279042	0.028262	0.078991
ENSMUSG00000001517	24.126	31.6526	36.3257	33.9152	28.1666	37.7054	38.5414	38.9971	39.3678
ENSMUSG00000001518	2.00254	2.07558	1.69534	1.81867	1.92238	1.61804	1.71716	1.81705	1.15502
ENSMUSG00000001520	0.430599	0.38318	0.209069	0.332113	0.220926	0.266637	0.232354	0.284361	0.131549
ENSMUSG00000001521	3.18259	2.16926	1.82762	1.62947	1.95466	1.55485	1.74818	1.52611	1.71498
ENSMUSG00000001524	8.67074	8.63495	9.58332	7.65082	9.73817	7.47786	7.98167	7.39458	7.12331
ENSMUSG00000001525	65.8805	39.7866	38.3459	29.3815	30.2847	27.2841	28.6	26.431	24.5977
ENSMUSG00000001542	4.35097	9.93061	8.90496	10.864	7.03177	12.3961	11.3287	11.9612	12.8067
ENSMUSG00000001552	13.4648	10.6449	8.42099	9.67691	7.2557	11.081	9.59627	11.6368	8.2999
ENSMUSG00000001555	8.23814	4.13778	3.09878	2.78155	2.60669	2.34981	2.13158	1.75725	2.0628
ENSMUSG00000001558	43.8042	130.656	133.778	167.23	101.45	193.59	190.534	189.431	179.571
ENSMUSG00000001566	0.0971627	0.0820289	0	0.0950667	0.0481171	0.051372	0.129327	0.245597	0.109829
ENSMUSG00000001569	5.02495	3.77847	3.62715	3.40977	4.15917	3.12172	3.1204	3.0806	3.19423
ENSMUSG00000001576	10.3159	5.88914	5.39548	5.31461	5.22153	6.37237	6.18769	6.01419	5.43091
ENSMUSG00000001583	1.65489	0.354826	0.459477	0.289141	0.455299	0.810162	0.458898	0.907431	0.72994
ENSMUSG00000001588	0.528838	0.82483	0.779691	0.738141	0.688022	0.829345	0.835136	1.45757	0.802104
ENSMUSG00000001604	2.34232	0.395497	0.354348	0.636607	0.902196	0.412811	0.337751	0.289453	0.441278
ENSMUSG00000001622	0	0	0	0.0171725	0	0	0	0	0
ENSMUSG00000001627	5.64267	3.72407	3.03456	3.11588	3.70858	3.25569	2.65751	2.89911	2.98102
ENSMUSG00000001630	6.88999	5.34028	4.49833	3.90105	4.65888	4.46873	3.53296	3.88777	4.08483
ENSMUSG00000001632	11.9966	10.139	9.90978	10.4967	10.1732	9.23582	10.1838	9.77097	9.44743
ENSMUSG00000001642	31.6972	22.0536	20.5421	20.9461	23.6052	18.5798	20.4772	19.7423	17.0707
ENSMUSG00000001655	0.0177664	0.0449976	0	0	0	0	0	0.0449079	0.117148
ENSMUSG00000001656	0.670668	0	0	0.0176398	0.0178564	0.0190643	0.0719904	0.164055	0.020379
ENSMUSG00000001657	0.509487	0.260685	0.131379	0.214001	0.191143	0.204073	0.179811	0.143091	0.218146
ENSMUSG00000001661	1.92469	0.68982	0.927072	0.755046	0.914186	0.752019	0.55889	0.520159	0.290764
ENSMUSG00000001663	5.03618	1.98093	2.38087	2.02981	2.55071	1.10947	1.95196	1.47069	1.88679
ENSMUSG00000001665	8.3873	5.14976	6.8327	5.63237	5.33522	6.06716	6.24838	5.87783	6.06747
ENSMUSG00000001666	6.22193	5.01406	7.54077	6.45666	6.62933	5.43294	7.01112	7.0057	5.80759
ENSMUSG00000001670	0.127261	0.0306969	0	0	0	0	0.0302479	0	0
ENSMUSG00000001672	2.01042	0.562013	0.402831	0.40166	0.32967	0.281576	0.409807	0.471151	0.501656
ENSMUSG00000001674	25.6916	23.682	22.5433	24.7095	27.4256	21.2429	22.237	19.8812	18.7269
ENSMUSG00000001687	13.7303	20.8906	20.4354	22.9185	17.8211	24.4601	24.1694	26.3627	24.6719
ENSMUSG00000001700	4.97362	5.09593	4.24398	4.75836	4.42281	4.23351	4.39373	4.19707	4.73576
ENSMUSG00000001707	3.38294	3.33203	3.0082	2.85682	3.80047	2.28311	2.51273	2.6015	2.13707
ENSMUSG00000001729	19.0342	12.5565	11.6819	11.4745	10.5586	9.53353	10.6954	10.2572	10.0603
ENSMUSG00000001739	1.23512	0.399717	0.0778541	0.234981	0.118934	0.163258	0.222623	0.121411	0.232689
ENSMUSG00000001741	1.10072	0.445866	0.315376	0.312759	2.86776	0.382106	0.36535	0.379402	0.403219
ENSMUSG00000001750	2.09925	1.11469	0.700535	0.78224	0.846728	0.945856	0.647968	0.680286	0.608439
ENSMUSG00000001751	16.9761	17.4566	20.3437	21.3256	17.9353	20.1197	20.595	20.2215	17.7264
ENSMUSG00000001755	8.61654	8.16284	8.72376	7.11259	9.45308	7.87513	6.77477	7.37561	6.23463
ENSMUSG00000001761	6.0906	2.17367	1.7357	1.73779	1.38034	1.46	1.3589	1.31733	1.28958
ENSMUSG00000001763	3.12249	2.98431	2.825	2.50476	2.76477	2.57354	2.33152	3.01382	2.46561
ENSMUSG00000001767	8.98578	8.67129	9.49628	9.16291	10.7588	9.62222	8.94189	7.72441	9.97505
ENSMUSG00000001768	3.02971	1.66372	1.44514	1.64159	1.29674	1.54171	1.37476	1.49045	1.32646
ENSMUSG00000001773	1.40296	1.66741	1.5712	1.56594	1.91119	2.01647	2.16426	1.59523	2.84837
ENSMUSG00000001774	7.86062	4.00736	4.41635	3.75614	4.52903	3.16536	2.93973	2.84968	4.09772
ENSMUSG00000001783	22.9902	17.2778	17.5638	17.0411	19.3757	14.4097	14.6744	14.3132	14.3009
ENSMUSG00000001785	13.7917	12.5971	13.6303	12.1782	13.9347	11.8913	11.6463	9.84223	10.6815
ENSMUSG00000001786	8.29892	7.96198	7.59248	8.15105	9.02196	8.11104	7.4512	7.24868	7.05092
ENSMUSG00000001794	91.93	89.6225	86.937	86.3833	86.5992	83.9176	89.5452	81.145	75.7209
ENSMUSG00000001802	2.16756	0.337715	0.448589	0.197213	0.360879	0.409883	0.355992	0.689761	0.32423
ENSMUSG00000001804	0	0	0	0	0	0	0	0	0
ENSMUSG00000001815	0.239951	0	0.00986413	0.0425316	0.0344432	0.00919327	0.0173577	0	0.0491362
ENSMUSG00000001819	2.65896	0.0445989	0	0.0287153	0.116272	0.0465513	0.0146489	0.0148367	0.0663486
ENSMUSG00000001823	0.22431	0	0	0	0	0	0	0	0
ENSMUSG00000001827	7.633	9.1921	9.23278	8.27229	10.5734	7.02814	8.8043	7.50582	8.06864
ENSMUSG00000001829	12.1292	46.1524	48.6167	63.5902	43.0554	73.8743	73.8857	71.8703	68.8913
ENSMUSG00000001833	7.32667	5.58249	4.60287	4.76621	6.83531	3.89232	4.20304	3.81033	4.74146
ENSMUSG00000001844	32.0444	45.9866	51.156	47.052	45.3366	55.0895	55.1947	59.0409	52.5178
ENSMUSG00000001847	21.1031	10.0903	8.78119	8.92836	10.531	7.46413	7.88786	6.61243	6.95287
ENSMUSG00000001855	16.4681	20.5183	21.9521	21.9938	19.7906	25.9639	23.6337	25.1305	21.9937
ENSMUSG00000001864	0.834992	1.05283	0.799743	0.707341	1.1725	0.535125	0.748753	0.712669	0.551597
ENSMUSG00000001865	0.951131	0.535324	0.327018	0.376005	1.26081	0.304778	0.335678	0.364267	0.0271496
ENSMUSG00000001870	6.95253	3.07637	2.67586	2.27085	2.96034	1.99294	2.00051	1.7815	1.84915
ENSMUSG00000001891	24.9888	15.4075	14.2786	14.3808	13.5109	13.3954	13.3214	12.6279	13.8494
ENSMUSG00000001901	0.184798	0.197618	0.221322	0.170766	0.0813477	0.119419	0.204977	0.249126	0.127654
ENSMUSG00000001909	13.7978	14.2829	16.1993	15.1397	15.2627	16.3012	15.989	16.7022	15.5378
ENSMUSG00000001910	21.5014	16.7226	17.3572	15.6698	18.5034	14.6432	15.0069	13.938	13.335
ENSMUSG00000001911	12.2884	3.40457	2.77253	2.74977	2.6559	2.45294	2.47403	2.62101	2.41479
ENSMUSG00000001918	11.8607	3.71518	4.05183	3.69913	2.39548	2.96377	2.38827	3.08099	2.0134
ENSMUSG00000001924	47.6246	59.7931	56.6963	60.0628	51.3947	67.3837	64.0361	64.1308	62.5096
ENSMUSG00000001930	3.41043	2.60349	2.42165	2.97601	2.56776	2.88775	2.90958	3.18997	2.86896
ENSMUSG00000001942	4.00702	3.72752	3.50117	3.29772	3.09069	3.17129	3.18096	3.16559	3.15457
ENSMUSG00000001943	19.0226	0.167871	0.250675	0.234184	0.291766	0.389378	0.202175	0.148922	0.14568
ENSMUSG00000001946	4.5294	1.60939	1.21123	0.94503	1.28391	1.00791	1.21794	0.822367	0.876296
ENSMUSG00000001948	32.3494	62.5886	61.1731	75.2649	59.795	82.8682	80.8368	82.2552	94.6772
ENSMUSG00000001962	2.21674	1.43586	0.903421	1.4179	1.76654	0.639904	0.858457	0.563541	0.828039
ENSMUSG00000001964	6.21888	3.02109	2.6772	3.6684	2.88187	3.39827	3.39598	3.58589	4.36895
ENSMUSG00000001983	5.65904	3.9502	3.07887	2.96439	3.70533	3.12021	3.62942	3.86242	2.79933
ENSMUSG00000001985	0.662695	0.39081	0.28104	0.329762	0.458488	0.253339	0.316182	0.275075	0.312119
ENSMUSG00000001986	1.68524	0.711378	0.624784	0.394143	0.589324	0.3908	0.265632	0.403557	0.472057
ENSMUSG00000001988	0.0726541	0.453899	0.425908	0.31989	0.14392	0.486574	0.217586	0.51421	0.232689
ENSMUSG00000001995	14.1349	13.5915	13.8117	14.1792	14.4471	13.2289	12.4925	13.0702	11.5588
ENSMUSG00000001998	4.0113	3.45425	3.3123	2.68556	3.33656	2.65108	2.51386	2.98546	2.59039
ENSMUSG00000001999	3.00307	1.76567	2.02815	1.74898	2.12455	1.35466	1.91829	1.71697	1.88586
ENSMUSG00000002006	1.62998	0.613667	0.281157	0.242456	0.227253	0.349381	0.4581	0.296943	0.394223
ENSMUSG00000002007	0.172757	0.013259	0.044548	0.0640266	0.0129626	0.0415183	0.0130651	0.0132326	0.0295876
ENSMUSG00000002010	12.416	6.88788	7.28549	5.42471	6.29299	5.17809	5.73675	5.59207	5.74865
ENSMUSG00000002012	3.34967	0.48693	0.440462	0.723491	0.476045	0.371411	0.461354	0.336434	0.250751
ENSMUSG00000002014	11.1568	6.41447	5.91533	4.35262	6.11955	5.64992	5.01658	5.33078	4.54961
ENSMUSG00000002015	30.739	18.0477	14.2776	13.0726	15.1871	12.8957	13.6362	11.1818	12.4335
ENSMUSG00000002017	52.3722	53.1117	57.0462	54.2852	51.5295	55.1341	57.0295	53.8845	61.8829
ENSMUSG00000002020	3.44059	3.50908	2.68734	2.42197	3.0911	2.36334	2.25332	2.21469	2.17907
ENSMUSG00000002028	9.56298	4.34232	4.28781	3.82163	4.23875	3.27739	2.96091	3.17346	3.36257
ENSMUSG00000002031	15.5512	15.4188	16.5787	15.2968	17.5658	15.4512	15.5561	14.8885	15.0211
ENSMUSG00000002032	0.462824	0.792963	0.656404	0.466158	0.224706	0.599766	0.543559	0.67669	0.30774
ENSMUSG00000002033	0.0802506	0	0.0126462	0	0.0551971	0	0.0222534	0.0112693	0.0629947
ENSMUSG00000002043	9.30047	9.77997	8.97576	8.14409	8.76646	7.6379	9.79717	7.58119	6.92048
ENSMUSG00000002052	23.1218	20.5454	21.5996	23.1135	23.5601	23.0142	22.4391	21.0808	22.2212
ENSMUSG00000002055	27.4514	29.6079	31.9904	33.4694	32.6036	32.1646	33.9608	32.4966	31.8341
ENSMUSG00000002057	0.013604	0	0	0	0	0.0359636	0	0.0114622	0
ENSMUSG00000002058	13.2348	12.9678	12.3785	11.4901	11.7787	10.0729	11.5152	10.7599	9.03466
ENSMUSG00000002059	5.60977	3.76095	3.58805	2.57099	3.88871	2.27781	3.09591	2.5332	2.14132
ENSMUSG00000002064	19.3941	11.0617	11.1879	7.85947	9.81399	6.89198	7.77881	8.29192	8.53622
ENSMUSG00000002068	1.6425	2.0384	2.25183	1.98204	1.92505	2.08421	2.40484	1.86827	1.57812
ENSMUSG00000002076	12.1582	13.4631	14.6863	14.552	16.0078	14.4497	14.9486	13.9598	14.2068
ENSMUSG00000002083	1.19395	0.938466	1.12889	0.5371	0.900497	0.616754	0.736368	0.86722	0.601113
ENSMUSG00000002100	0.115531	0.168472	0.0993047	0.239779	0.060681	0.166592	0.218431	0.0973419	0.17808
ENSMUSG00000002102	167.346	216.395	217.835	225.223	227.601	192.468	210.384	196.887	189.12
ENSMUSG00000002103	8.22867	6.63381	6.3374	5.54067	7.28577	6.18128	6.15103	6.65611	6.6393
ENSMUSG00000002104	0.703648	0.983255	2.17944	2.31468	1.16154	1.11182	1.97812	1.83993	1.73703
ENSMUSG00000002105	3.75361	6.97473	6.15566	6.71412	5.27717	8.26921	7.38818	7.42994	6.42869
ENSMUSG00000002107	4.13178	2.89212	2.47717	2.10864	2.59603	1.88001	1.73828	1.9527	1.93328
ENSMUSG00000002108	4.13762	4.72604	6.4271	4.89036	3.98904	5.46912	5.88623	5.55156	5.32224
ENSMUSG00000002109	7.2872	6.86722	6.17993	5.32926	6.50267	5.0696	4.04146	5.08967	4.45579
ENSMUSG00000002111	0.827415	0.465693	0.613589	0.436531	0.441892	0.314522	0.431889	0.710818	0.473753
ENSMUSG00000002129	17.448	16.2436	17.6136	17.5959	20.1956	17.1804	17.2842	15.6659	14.392
ENSMUSG00000002147	12.6144	3.69801	3.05218	2.56725	3.71372	2.46824	2.58628	2.41859	2.32033
ENSMUSG00000002190	146.063	158.868	160.535	165.558	172.047	164.894	163.34	154.689	181.658
ENSMUSG00000002204	0.262997	0.0693854	0.248665	0.053609	0.0271337	0.202784	0.0820447	0.110795	0.216768
ENSMUSG00000002205	14.9829	15.5008	17.1884	15.7052	13.9824	16.1966	17.6526	16.7427	17.4906
ENSMUSG00000002210	51.4238	52.8668	62.1448	55.1025	67.906	55.8889	58.873	54.5626	57.6736
ENSMUSG00000002221	7.06229	7.83831	7.56696	7.93804	8.01093	7.64503	7.32704	7.63619	7.00534
ENSMUSG00000002222	16.7983	9.9534	9.51387	8.73512	8.75728	7.51494	7.66287	7.98379	7.95423
ENSMUSG00000002227	8.24245	8.55181	7.62371	6.90492	8.27054	5.779	6.88929	6.85279	5.78821
ENSMUSG00000002228	13.9558	50.9538	45.7618	54.497	36.2868	62.6361	60.8157	62.9155	49.5412
ENSMUSG00000002233	6.75575	2.89737	2.04403	1.67454	2.52035	1.38114	1.73098	1.04735	1.12001
ENSMUSG00000002240	12.0345	25.621	28.9106	33.4635	19.6769	36.1948	36.6452	34.7729	31.6981
ENSMUSG00000002249	4.40228	0.698235	0.455645	0.451333	0.532127	0.482043	0.449653	0.460905	0.417135
ENSMUSG00000002250	2.87454	0.673021	0.770252	0.621527	0.624357	0.558911	0.653497	0.632459	0.602935
ENSMUSG00000002257	1.65271	0.469702	0.123774	0.45363	0.162071	0.30281	0.258641	0.413617	0.323692
ENSMUSG00000002265	10.4684	2.99837	2.37429	1.92703	1.95069	1.04698	1.17272	1.24187	1.12523
ENSMUSG00000002266	0.5948	0.114126	0.0204504	0.0749506	0.0580191	0.0190596	0.00449829	0.00911192	0.010187
ENSMUSG00000002274	1.00873	1.34105	1.09628	1.13445	0.995263	0.694768	0.626957	0.957377	0.698992
ENSMUSG00000002279	5.78515	6.43784	7.24958	7.61062	6.68431	7.60146	7.52945	7.34946	7.08608
ENSMUSG00000002280	4.45453	5.01822	4.99568	4.68612	5.81071	4.61877	4.6935	5.03191	4.20926
ENSMUSG00000002289	1.61755	1.97022	1.75122	2.03369	1.55929	0.859585	0.965568	0.925929	0.872337
ENSMUSG00000002297	8.67651	9.52007	9.13206	8.47545	8.75734	7.75612	8.36399	8.55142	9.36215
ENSMUSG00000002307	31.1655	34.4764	35.8565	42.6872	45.5479	35.2275	37.3428	33.2502	30.5725
ENSMUSG00000002308	30.4986	38.8848	39.333	34.5742	38.1783	33.3303	36.0325	35.4211	34.0716
ENSMUSG00000002319	17.0623	24.3504	24.8805	24.7695	21.8506	26.7368	27.7336	28.034	25.9871
ENSMUSG00000002320	7.07685	4.21455	4.22995	3.94172	3.67389	4.08129	3.36545	3.65546	3.65154
ENSMUSG00000002324	13.0052	22.3616	25.4945	29.0787	18.7017	27.7251	28.5532	25.1538	23.6451
ENSMUSG00000002325	2.07819	2.152	1.01317	0.728092	0.984945	0.844118	0.769873	0.581388	0.779979
ENSMUSG00000002326	10.1037	9.00019	9.35297	9.80943	9.96668	8.62853	8.44228	10.2024	9.66426
ENSMUSG00000002329	3.63643	1.61676	1.93275	1.31582	1.98909	1.55481	2.05852	1.79484	1.52015
ENSMUSG00000002332	47.3985	66.0154	66.0101	64.2217	57.8844	68.8775	70.3873	73.5455	68.6731
ENSMUSG00000002341	1.38553	2.84736	3.09695	3.26523	2.43261	4.1019	3.96844	3.56875	3.50896
ENSMUSG00000002342	5.47582	3.34659	3.3203	2.75649	2.70192	2.22383	2.446	2.4573	2.16414
ENSMUSG00000002343	2.31886	2.07084	2.96557	1.94534	2.279	1.75991	1.40497	1.79567	1.56562
ENSMUSG00000002345	10.7223	10.1586	9.37766	10.4182	9.26779	10.5509	10.1587	8.88364	8.83758
ENSMUSG00000002346	1.99073	1.76069	1.40652	1.34966	1.85375	1.24018	1.3831	1.33939	1.05781
ENSMUSG00000002365	10.6981	6.68455	6.892	5.75604	6.62492	5.1024	4.92752	4.50181	5.13543
ENSMUSG00000002372	22.2197	24.9693	25.9745	24.745	30.4621	24.0419	25.3358	24.205	21.1551
ENSMUSG00000002379	14.9348	11.4593	10.903	11.9813	12.9546	9.98508	12.7906	8.60263	8.25981
ENSMUSG00000002384	0.338066	0.951366	0.543394	0.542101	0.306933	0.625599	0.449977	0.901998	0.700585
ENSMUSG00000002393	6.93298	2.7595	2.99348	1.81656	2.2623	1.4337	1.35348	1.44493	1.22881
ENSMUSG00000002395	17.6242	22.2014	20.3794	21.9596	20.9352	18.6786	21.6125	18.495	19.6301
ENSMUSG00000002396	5.32672	5.31986	5.78408	5.14784	4.87209	4.86676	5.42053	5.5675	4.95986
ENSMUSG00000002409	67.3127	130.668	140.328	161.093	134.322	200.594	200.41	201.325	171.285
ENSMUSG00000002413	14.238	11.5143	11.3148	10.7115	9.71316	11.0039	11.1045	11.2761	11.6617
ENSMUSG00000002416	1.2974	0.432882	0.521531	0.380064	0.442442	0.390219	0.232664	0.353471	0.285404
ENSMUSG00000002428	4.17991	2.69488	2.30018	1.90542	2.89628	1.92937	1.96247	1.5901	2.2013
ENSMUSG00000002455	28.722	24.2962	26.7498	23.9545	28.5224	21.9153	21.4619	21.6703	22.1885
ENSMUSG00000002458	2.84299	3.84028	2.76222	2.95751	2.37889	2.57436	3.32741	2.51103	3.37983
ENSMUSG00000002459	0.134089	0.113203	0.0585146	0.05046	0.0340532	0.0454458	0.0686448	0.0608343	0.0485798
ENSMUSG00000002475	2.00445	3.46356	3.34763	2.9632	3.46344	3.40059	3.17914	3.47245	4.18212
ENSMUSG00000002477	10.1637	7.41138	8.80401	8.30444	10.2003	6.62804	8.61469	8.56356	9.81477
ENSMUSG00000002486	11.8633	12.0964	12.8822	12.6127	16.0754	11.4227	11.4868	11.4398	10.941
ENSMUSG00000002489	13.3981	10.2606	12.0097	11.7154	12.3621	11.3348	11.1965	11.703	11.518
ENSMUSG00000002496	11.808	9.42778	9.31666	8.93103	10.6613	9.41597	8.71897	8.40185	8.20722
ENSMUSG00000002500	0.0532236	0.49427	0.0251616	0.173585	0.241611	0.0938015	0.265659	0.11211	0.050135
ENSMUSG00000002504	5.86612	1.60431	1.578	1.87277	1.75939	1.33963	1.34715	1.14166	0.996183
ENSMUSG00000002524	38.1059	38.8644	39.7298	39.2616	42.8676	37.2468	36.9094	37.1421	32.3294
ENSMUSG00000002546	17.5926	16.5505	15.4012	14.26	18.0899	13.9755	12.9885	13.3091	12.6928
ENSMUSG00000002550	13.8592	10.8418	11.7665	10.6522	12.9607	10.4901	9.79735	11.1817	10.7044
ENSMUSG00000002565	0.583171	0.135393	0.137848	0	0.0842331	0.0899309	0.0363853	0.0245678	0.0274664
ENSMUSG00000002578	0.527846	0.468483	0.409502	0.408312	0.474767	0.351836	0.32089	0.393426	0.427094
ENSMUSG00000002580	6.90675	8.35114	8.19063	6.68139	9.80701	7.06623	7.88815	7.54544	7.00216
ENSMUSG00000002588	0.120699	0.0127374	0	0	0	0.0265901	0	0	0
ENSMUSG00000002602	31.7782	20.1984	19.623	15.4415	17.4882	13.9785	14.9742	13.7681	13.9769
ENSMUSG00000002603	2.75763	1.91813	2.40238	2.26967	2.82719	2.15493	2.43113	2.49883	1.76441
ENSMUSG00000002608	16.3615	15.4718	16.5299	16.9516	19.4686	18.3597	17.2493	17.9942	15.7153
ENSMUSG00000002617	1.1999	0.757697	0.424289	0.437472	0.692449	0.438415	0.422	0.410972	0.312432
ENSMUSG00000002625	11.5406	10.3834	9.99084	10.3092	9.80269	10.1696	9.16319	10.3627	9.12537
ENSMUSG00000002633	9.0303	0.155587	0.0726037	0	0.050703	0.0676659	0	0	0
ENSMUSG00000002635	25.517	21.4949	24.9805	21.1046	27.5843	21.7394	22.0963	21.5947	18.0803
ENSMUSG00000002658	50.2422	69.6768	67.7773	74.8505	67.1524	71.1563	77.3221	69.9886	68.8191
ENSMUSG00000002660	9.43821	8.11905	5.94925	6.38377	7.731	8.28546	6.45378	8.55471	5.75862
ENSMUSG00000002661	7.9883	8.07136	9.68229	9.14636	8.59235	9.21101	10.3923	7.76887	7.60479
ENSMUSG00000002664	0	0	0.0872164	0	0.0761347	0.16257	0	0.0777204	0.17378
ENSMUSG00000002668	0.213952	0.0794761	0.194201	0.0488452	0.0918266	0.0301656	0.0213583	0.0576856	0.0967373
ENSMUSG00000002679	10.5153	9.38769	7.11389	7.04624	9.75145	6.60345	6.68642	8.04511	6.77419
ENSMUSG00000002688	5.09885	4.00152	3.5535	2.91797	3.75401	2.70009	2.74815	2.93465	2.41275
ENSMUSG00000002699	0.392224	0.463586	0.639717	0.423739	0.34801	0.129611	0.195774	0.330473	0.544958
ENSMUSG00000002718	25.9371	26.3564	26.2563	27.7128	25.4935	26.122	24.5086	26.0594	25.9394
ENSMUSG00000002728	9.03967	8.07005	10.1203	8.37126	7.70459	8.9433	8.03056	8.67045	8.75965
ENSMUSG00000002731	16.8813	14.6888	18.1222	14.2389	15.2323	12.425	13.5951	13.4061	15.2518
ENSMUSG00000002732	6.91916	7.92946	7.93404	8.59441	4.73881	7.88741	7.81349	8.90598	8.34812
ENSMUSG00000002733	20.2811	19.7082	19.242	18.1443	19.5678	17.009	18.1749	17.9601	18.7352
ENSMUSG00000002741	35.7815	33.2019	31.9475	28.6371	30.5489	25.7592	27.4261	28.358	28.7087
ENSMUSG00000002748	9.88867	5.74749	5.21483	5.26651	5.66125	4.71922	4.32741	4.42333	4.68001
ENSMUSG00000002763	16.7936	16.4144	15.9111	16.3036	13.3856	17.0924	16.6151	17.0902	15.3525
ENSMUSG00000002767	8.2962	8.10824	7.03143	7.98316	7.49517	6.4215	6.34198	7.5883	6.96993
ENSMUSG00000002768	74.2868	141.927	140.522	152.982	131.396	164.647	181.767	177.265	192.127
ENSMUSG00000002769	0.253783	0.244862	0.342791	0.620771	0.897708	0.607007	0.482562	0.610937	0.478112
ENSMUSG00000002771	5.70674	5.28358	6.09118	5.89526	4.97035	6.45815	6.95449	6.54014	5.95086
ENSMUSG00000002778	21.5116	13.6306	15.442	12.993	14.2888	13.2816	13.4313	12.3454	12.5712
ENSMUSG00000002781	1.61098	0.844512	0.753346	0.886745	0.936038	0.717486	0.67734	0.906532	0.651919
ENSMUSG00000002797	1.47344	1.50607	1.3024	1.3993	1.34194	1.28347	1.05198	1.28903	1.28689
ENSMUSG00000002799	5.10366	2.79299	2.52851	2.92264	2.71501	2.17953	2.05758	2.14743	1.76215
ENSMUSG00000002803	4.51531	2.77959	3.61107	3.71226	3.49388	3.91258	2.95806	3.77272	3.15452
ENSMUSG00000002804	3.27855	3.30287	3.41248	2.42609	2.09205	2.45207	2.26902	3.13379	2.05021
ENSMUSG00000002808	1.9114	0.470658	0.406628	0.14286	0.381256	0.182469	0.18551	0.0536823	0.15004
ENSMUSG00000002812	22.1783	14.1748	13.6352	12.9823	15.7701	12.4479	12.6609	11.8363	11.9169
ENSMUSG00000002814	11.9029	12.7538	12.4049	11.2787	17.2082	13.1781	12.0137	11.3667	11.0778
ENSMUSG00000002820	5.63996	5.32047	5.13911	5.4967	5.72318	5.45261	5.24266	4.7723	3.84417
ENSMUSG00000002825	4.87537	3.27409	3.58299	5.02316	2.68876	2.96827	3.37369	3.15554	3.33996
ENSMUSG00000002831	10.8929	0.906839	1.56248	1.15091	0.522848	0.922269	0.332227	0.574348	0.415102
ENSMUSG00000002833	19.6468	21.8405	21.7725	23.3377	20.4049	19.6438	21.9388	21.3587	20.0439
ENSMUSG00000002835	20.0592	25.0562	26.9456	27.1824	28.7757	25.7614	28.4281	27.0783	25.5005
ENSMUSG00000002844	21.0213	17.548	18.9001	15.7096	18.1534	15.1596	16.1509	14.4948	14.0526
ENSMUSG00000002845	9.72932	8.05162	7.34113	5.76461	8.12726	5.69371	5.54393	6.14591	5.93544
ENSMUSG00000002846	8.52897	7.42812	6.27987	5.89504	6.16973	4.18981	5.5049	4.72884	4.87121
ENSMUSG00000002847	2.13284	2.55396	2.38701	1.73902	1.74242	1.4959	1.7743	2.09044	2.05007
ENSMUSG00000002870	4.82741	4.44166	3.72041	3.06479	3.62642	2.64762	2.91257	2.48386	2.32692
ENSMUSG00000002871	3.6899	1.72573	1.89308	1.37609	1.4622	1.42255	1.23831	1.26302	1.16517
ENSMUSG00000002881	8.29675	5.82505	4.80962	4.16496	4.69142	3.93747	3.72603	3.33352	3.92773
ENSMUSG00000002885	10.5671	5.12872	3.79624	2.69486	3.77496	2.95351	2.74953	2.83381	2.5981
ENSMUSG00000002897	2.33204	1.82392	1.74678	1.60923	2.11644	0.996363	1.41512	1.45453	1.18394
ENSMUSG00000002900	13.6015	5.47163	4.73142	4.42165	4.12297	3.18582	3.20929	2.98297	2.7161
ENSMUSG00000002908	0.390811	0.233372	0.198276	0.303107	0.188818	0.344384	0.269607	0.144563	0.341196
ENSMUSG00000002910	4.64018	4.1116	4.56639	4.00401	5.28142	4.62539	3.54503	4.09201	3.96313
ENSMUSG00000002930	0.0497703	0.0630273	0.164703	0.121742	0.0205395	0	0.103509	0.104836	0.0703231
ENSMUSG00000002944	6.17484	4.65783	7.2202	6.84202	7.64982	7.85605	7.2341	5.7055	6.6081
ENSMUSG00000002948	9.56909	8.87879	8.86409	9.1988	10.226	8.04993	8.91992	8.89959	8.30387
ENSMUSG00000002949	15.3461	15.958	17.2967	14.4585	19.8168	12.9446	14.1264	13.8852	15.6358
ENSMUSG00000002957	26.3899	24.965	24.6087	24.5641	20.1947	23.0371	23.0455	22.2091	21.8912
ENSMUSG00000002963	8.26033	8.82505	8.16635	7.73331	7.31751	7.84806	7.3082	7.90065	6.1969
ENSMUSG00000002968	14.7177	14.8107	15.5847	15.1778	13.7984	16.757	16.3486	16.8576	14.058
ENSMUSG00000002980	10.5105	2.68857	2.04183	1.84992	1.95161	1.79457	2.06937	1.27827	1.5707
ENSMUSG00000002981	28.6278	28.4902	28.1595	29.6969	29.771	28.1243	28.4249	27.1283	23.5642
ENSMUSG00000002983	2.0708	1.70075	1.23436	1.02775	1.34691	1.01157	0.898796	1.01463	0.92231
ENSMUSG00000002984	7.55686	7.14868	6.27482	6.6908	6.89292	6.5396	6.52025	6.55487	4.94633
ENSMUSG00000002985	30.2259	19.9586	22.3912	17.3414	21.9262	15.39	16.8426	16.5933	14.6597
ENSMUSG00000002992	0	0	0	0	0	0	0	0	0
ENSMUSG00000002996	16.172	11.6659	10.4575	9.53249	10.1528	9.69004	9.60199	9.85055	9.08935
ENSMUSG00000002997	4.54951	3.69939	2.45643	2.48925	3.31036	2.03617	2.51983	1.75522	2.10892
ENSMUSG00000003031	8.20291	4.3222	3.51467	2.74894	3.34558	2.43769	2.60493	2.3227	2.59674
ENSMUSG00000003032	33.7711	53.2206	48.8928	58.263	34.8332	65.2554	59.2659	62.4543	48.2236
ENSMUSG00000003033	78.6853	90.1146	95.9246	88.8563	92.3164	96.7339	99.8891	97.8028	94.8932
ENSMUSG00000003037	18.5342	14.8031	15.474	14.8605	16.5782	14.5616	14.781	16.0572	14.2099
ENSMUSG00000003038	17.7608	14.8496	11.9428	11.1494	12.5482	10.8284	10.7099	10.1248	10.9964
ENSMUSG00000003039	10.0061	5.57588	5.31642	5.41744	6.35978	4.80629	4.70236	4.89633	5.52073
ENSMUSG00000003051	10.0581	0.599399	0.0186471	0.0482409	0.0162778	0.31282	0	0.0332336	0.055732
ENSMUSG00000003053	0	0.0723548	0.0675279	0.0931722	0.0353687	0.138458	0.13071	0.0722107	0.0538202
ENSMUSG00000003062	2.67024	1.81928	1.21807	1.66791	1.87528	1.54116	1.60432	1.72356	1.7504
ENSMUSG00000003068	28.3915	28.128	29.6785	27.5237	27.9248	26.3814	27.8914	28.3214	26.4741
ENSMUSG00000003070	0.923297	0.329116	0.48499	0.468419	0.745127	0.867851	0.648606	0.449473	0.889044
ENSMUSG00000003072	40.0721	32.4138	35.2939	32.0998	35.2456	32.0542	31.6378	30.0945	26.852
ENSMUSG00000003099	26.9506	24.6479	22.964	21.0308	25.2017	18.4413	18.6853	17.4212	15.7599
ENSMUSG00000003119	18.3802	15.4418	15.8701	15.0806	18.4869	15.1652	13.3802	14.5285	14.8557
ENSMUSG00000003123	11.6328	50.227	50.0989	63.8987	46.5537	84.9523	84.2836	79.6749	81.2733
ENSMUSG00000003131	25.0988	30.7415	32.0532	30.2935	30.4647	33.0382	31.2424	31.2552	31.3503
ENSMUSG00000003134	9.15525	7.53902	7.93038	6.16509	7.18451	5.22153	5.86664	5.23867	5.19639
ENSMUSG00000003135	11.4917	9.29139	8.92098	9.03445	9.3203	8.00674	9.5184	7.81316	7.24393
ENSMUSG00000003153	186.733	214.768	230.326	226.61	277.441	217.273	219.399	206.606	198.102
ENSMUSG00000003154	4.84996	2.37525	1.73992	2.16728	2.15339	1.92429	1.76899	1.74343	1.28658
ENSMUSG00000003161	7.39834	1.69654	2.1812	1.27112	1.52473	1.38171	1.19944	1.1313	1.37513
ENSMUSG00000003166	7.43288	8.14424	6.97957	7.30375	6.70888	7.15707	6.56553	7.24103	6.02794
ENSMUSG00000003184	16.8694	13.7378	15.3616	12.8949	15.6534	11.899	12.4379	12.8221	12.6358
ENSMUSG00000003190	29.0972	26.5452	24.8127	24.9334	36.5992	25.894	24.1874	26.1381	21.7185
ENSMUSG00000003198	1.75036	0.738863	0.726162	0.771834	0.810797	0.440691	0.505183	0.75244	0.487905
ENSMUSG00000003199	6.10797	3.33098	2.97724	2.24263	3.30349	2.173	1.51489	1.69414	1.60813
ENSMUSG00000003200	20.1692	19.4655	20.7115	20.0016	22.9185	18.8263	20.7484	18.655	18.9495
ENSMUSG00000003206	0.0378884	0.415831	0.0716474	0	0.187632	0.0333873	0.0945576	0.319233	0.321207
ENSMUSG00000003208	1.39392	1.55666	1.35967	1.20847	1.73303	1.34494	1.11556	1.34543	1.40444
ENSMUSG00000003226	39.2085	34.7822	32.4224	32.8565	35.5371	28.9066	28.4367	29.7059	34.5417
ENSMUSG00000003227	0.74535	1.16717	0.897966	0.519508	0.396897	0.625023	0.680059	0.709036	1.01917
ENSMUSG00000003228	6.46397	3.9189	3.83228	3.72418	3.56531	2.98729	3.24806	3.01817	2.55113
ENSMUSG00000003233	6.2413	3.20757	2.83773	3.13119	3.09646	2.50048	2.85992	1.90807	2.15889
ENSMUSG00000003234	27.4775	31.9954	35.4497	37.7541	34.6679	34.9446	35.5144	34.3338	31.393
ENSMUSG00000003235	45.7114	51.8774	51.5841	53.7154	58.3803	49.9169	51.5251	47.6287	42.8048
ENSMUSG00000003269	51.4018	57.6464	60.3848	55.643	57.573	53.9518	54.7022	51.9389	51.5392
ENSMUSG00000003271	0.420628	0.635465	0.743083	0.613722	0.374583	0.546234	0.386752	0.484976	0.45878
ENSMUSG00000003273	1.70262	0.498307	0.472218	0.351688	0.393481	0.200047	0.264395	0.267784	0.171073
ENSMUSG00000003279	0.606113	0.664393	0.656273	0.761224	0.611214	0.559952	0.485924	0.574523	0.658422
ENSMUSG00000003282	1.51463	1.03515	1.05215	1.10474	1.05453	0.96697	0.634291	0.920228	0.839539
ENSMUSG00000003283	0.856908	0.494056	0.533554	0.46011	0.500262	0.294677	0.452056	0.369804	0.846556
ENSMUSG00000003299	12.731	9.05547	11.2158	7.58772	8.46692	8.49493	8.57556	8.98112	8.2781
ENSMUSG00000003308	13.7328	13.3242	12.6761	13.1114	12.7803	11.6252	11.6878	12.1595	11.1105
ENSMUSG00000003309	3.75964	0.752367	0.552963	0.703917	1.17228	0.576708	0.845618	0.762601	0.760759
ENSMUSG00000003316	26.4806	18.2222	16.0523	14.8734	14.9543	13.1781	13.6361	12.1482	11.711
ENSMUSG00000003341	432.918	709.14	692.974	740.904	610.867	781.166	787.421	752.571	731.865
ENSMUSG00000003344	9.32746	6.51588	6.77865	6.31282	7.23569	6.14573	5.26427	6.15361	4.91567
ENSMUSG00000003345	30.2491	94.3324	96.8916	121.439	89.2829	148.554	143.221	149.857	136.914
ENSMUSG00000003346	50.9869	66.3575	70.3351	63.2114	60.8618	61.0686	67.0093	62.2247	56.7338
ENSMUSG00000003348	11.2869	8.22432	8.81695	6.92403	8.66153	7.13982	7.27686	6.98524	6.6829
ENSMUSG00000003352	3.96889	0.994166	0.659799	0.853467	0.827951	0.624535	0.680296	0.91869	0.89356
ENSMUSG00000003354	87.4684	103.827	110.511	114.538	99.5677	120.693	122.394	118.489	123.144
ENSMUSG00000003355	0.193895	0.0954882	0.122219	0.131744	0.200044	0.156622	0.120975	0.122526	0.0761011
ENSMUSG00000003360	8.44422	6.8386	6.48414	7.25706	7.75173	5.52977	5.92107	6.15667	5.12427
ENSMUSG00000003363	12.6654	18.1662	24.4594	20.1537	24.3507	23.7446	25.7622	23.2452	19.6492
ENSMUSG00000003378	16.3793	15.5923	17.5665	16.2246	17.0454	17.1919	15.7866	18.8261	15.5722
ENSMUSG00000003379	0.0300091	0	0	0.0734043	0	0.0264441	0	0.0252845	0
ENSMUSG00000003380	27.4741	33.6168	32.5187	29.1661	32.7942	29.3711	29.9726	30.4778	24.2302
ENSMUSG00000003382	3.73226	2.47548	2.38612	2.26239	2.88028	2.17133	1.80202	2.10839	1.87209
ENSMUSG00000003402	16.9779	15.456	14.6312	14.2183	16.0475	13.6992	13.0433	12.2367	12.3991
ENSMUSG00000003410	0.545747	0.6804	0.708009	0.517417	0.576149	0.598346	0.712681	0.572108	0.585808
ENSMUSG00000003411	1.79905	1.56074	2.66297	1.74001	3.36916	1.68373	1.59984	1.36946	1.36741
ENSMUSG00000003418	8.97399	0.0963283	0.140247	0.1442	0.178932	0.0703818	0.142379	0.177852	0.166592
ENSMUSG00000003420	12.7925	5.70729	6.23452	3.69729	4.78997	3.57429	3.68577	2.45363	3.58564
ENSMUSG00000003421	13.7884	13.1437	13.1847	13.2796	13.5587	13.3338	12.8865	12.1833	11.9733
ENSMUSG00000003423	36.4721	43.6743	44.9425	45.092	41.9834	50.0877	48.7616	50.5175	46.6298
ENSMUSG00000003429	187.277	153.2	125.886	125.331	144.602	111.756	121.524	117.205	105.845
ENSMUSG00000003435	40.5297	40.4865	44.1521	44.5996	49.0041	44.7254	45.4727	44.2598	39.2138
ENSMUSG00000003436	2.56203	2.94009	3.20571	2.2766	1.87404	2.73083	3.2672	3.54176	3.09256
ENSMUSG00000003437	15.3502	15.3321	15.8484	17.1303	13.5408	15.1852	14.6212	14.5836	15.7292
ENSMUSG00000003438	5.44097	5.25364	5.63735	5.45907	6.14462	5.58412	6.07122	4.74905	4.54211
ENSMUSG00000003444	27.8859	24.1764	26.2049	24.4902	21.6358	26.8289	28.7919	32.1806	28.5183
ENSMUSG00000003452	0.586213	0.285886	0.218989	0.239638	0.228079	0.25899	0.240512	0.254362	0.308447
ENSMUSG00000003458	22.9671	22.6214	23.2027	20.8609	23.0145	21.1691	20.616	21.9091	20.4013
ENSMUSG00000003464	16.6641	12.8978	12.2234	10.9613	13.9432	10.5639	10.9548	10.4193	10.2776
ENSMUSG00000003469	0.300503	0.215643	0.454604	0.56354	0.260428	0.185363	0.299985	0.303831	0.452904
ENSMUSG00000003476	0	0.00721662	0.0161644	0.0487879	0.0211659	0.0376627	0	0.0216067	0
ENSMUSG00000003477	7.02304	0.322989	0.155027	0.423344	0.112775	0.216726	0.113666	0.138148	0.154447
ENSMUSG00000003484	0.542121	0.0795968	0.089144	0.11531	0	0.0415407	0.0980408	0	0.155419
ENSMUSG00000003500	4.04845	2.28605	2.02059	2.29441	2.35546	2.10541	2.24157	1.95717	1.55041
ENSMUSG00000003505	0	0	0	0	0	0	0.0112541	0	0
ENSMUSG00000003518	9.96426	12.5514	10.8605	10.8503	9.19539	12.5577	11.7152	11.8497	9.54437
ENSMUSG00000003526	0.902839	0.430818	0.381752	0.434366	0.546155	0.331081	0.377866	0.344912	0.316937
ENSMUSG00000003527	6.35542	6.7527	7.93395	8.01304	7.2841	8.58729	8.69138	8.45454	7.13526
ENSMUSG00000003528	23.9427	21.5269	20.4983	19.4065	24.6311	19.9233	19.2119	18.9305	16.8055
ENSMUSG00000003531	29.8958	35.2436	34.5128	33.7272	28.3867	34.3211	35.4349	34.149	29.6235
ENSMUSG00000003534	10.5416	5.36607	6.64185	5.04805	7.13593	3.90616	4.89902	4.32135	3.88221
ENSMUSG00000003541	6.72665	2.31726	1.57175	1.32387	1.34013	0.681326	0.836164	0.879457	1.27454
ENSMUSG00000003545	0.623317	0.555794	0.231767	0.222705	0.184977	0.283891	0.337921	0.418966	0.244094
ENSMUSG00000003546	9.76737	10.9792	11.6004	8.53381	8.44125	7.5048	7.68166	9.25249	7.4852
ENSMUSG00000003549	7.42072	7.51075	7.16251	7.76943	6.76285	7.56709	6.55909	7.02212	6.01042
ENSMUSG00000003555	5.05288	136.441	172.603	122.786	176.96	129.766	119.759	140.453	119.572
ENSMUSG00000003559	7.50047	6.58504	6.31949	4.85027	6.0109	4.69017	4.47304	5.29883	5.59062
ENSMUSG00000003573	2.16074	1.28766	1.97089	1.77214	1.65752	1.35523	1.34285	1.1673	1.1374
ENSMUSG00000003575	3.11638	2.31738	2.1406	2.33692	2.40112	2.05359	2.11109	2.4709	1.82688
ENSMUSG00000003581	5.40663	3.40685	3.48209	3.09861	3.00732	2.33038	2.46073	3.30103	1.73453
ENSMUSG00000003585	0.548879	0.905712	0.967168	0.823866	0.761912	1.07727	1.35945	0.882886	0.869546
ENSMUSG00000003604	12.4237	22.2393	21.1373	24.9857	20.0248	21.7722	25.3179	22.5265	21.9642
ENSMUSG00000003617	3.70683	4.25237	3.22392	2.523	3.10855	2.1951	2.20535	1.80231	2.73396
ENSMUSG00000003623	7.17234	4.67502	3.58396	3.11676	4.02152	2.6411	3.13998	2.45101	3.38938
ENSMUSG00000003644	9.5805	14.8588	15.7673	17.4315	13.1282	19.735	17.9132	19.0686	15.8147
ENSMUSG00000003657	0.0501701	0.0211779	0.23718	0.143173	0.124227	0.0663149	0.146077	0.063407	0.0945173
ENSMUSG00000003660	60.4487	54.0878	58.9152	56.4956	60.1987	51.5034	55.2831	50.1401	50.9728
ENSMUSG00000003662	12.3908	8.74043	9.00001	7.97302	10.3624	8.38792	6.88325	7.96249	7.8069
ENSMUSG00000003665	0.0290327	0.00817021	0.00915019	0.00789066	0	0	0	0.00815394	0.0820437
ENSMUSG00000003680	7.03302	9.41771	10.16	9.21628	8.31524	9.52281	9.86722	9.18601	8.48018
ENSMUSG00000003721	17.9652	17.5371	17.9027	16.2493	23.7226	14.1447	15.8563	14.2245	16.0451
ENSMUSG00000003731	46.7707	63.5953	68.047	70.2192	64.3618	67.5474	68.6544	65.9815	64.677
ENSMUSG00000003746	5.65633	0.47447	0.432818	0.458236	0.538681	0.279572	0.286551	0.316956	0.537932
ENSMUSG00000003752	5.95662	4.26054	4.89672	4.4318	6.15235	4.30854	4.46664	4.98396	4.31731
ENSMUSG00000003762	3.26398	2.86132	2.88629	2.58472	2.67461	2.74517	2.79994	2.76989	2.50684
ENSMUSG00000003778	15.4325	13.0878	12.5347	10.8194	18.6192	11.4322	9.81079	12.1089	12.3252
ENSMUSG00000003779	33.2309	34.7432	38.6627	38.7318	37.5936	35.9089	36.3815	35.5572	38.8314
ENSMUSG00000003808	13.0842	10.9893	12.189	9.63917	11.5309	9.72139	9.45798	10.1637	8.36788
ENSMUSG00000003809	2.17505	1.66202	1.7563	1.56632	1.3759	1.11922	1.62451	1.31092	1.09171
ENSMUSG00000003810	42.0012	45.9475	45.5419	46.5634	45.4001	45.4986	47.6299	47.522	43.6727
ENSMUSG00000003812	1.2089	0.376733	0.575346	0.337382	0.428581	0.386076	0.452218	0.232426	0.305704
ENSMUSG00000003813	40.0923	36.9273	37.5867	38.6658	37.3482	37.7515	35.8227	36.7537	34.01
ENSMUSG00000003814	200.55	203.675	197.128	184.947	213.069	168.471	185.667	165.727	172.852
ENSMUSG00000003824	20.6175	48.3733	51.1085	58.7102	46.9619	72.4572	66.6102	66.1726	71.2173
ENSMUSG00000003847	20.2747	12.9832	11.9604	10.6903	12.2256	9.59556	8.99136	9.31912	9.81354
ENSMUSG00000003848	4.82887	4.36264	4.25739	4.02929	4.01666	4.001	3.4015	3.73045	3.00093
ENSMUSG00000003849	10.1636	2.2105	2.52888	1.81349	2.53289	1.41414	1.68633	2.68053	2.67854
ENSMUSG00000003863	0.29337	0.163559	0.109907	0.0722117	0.13706	0.0926764	0.138143	0.0839487	0.0677829
ENSMUSG00000003865	4.10847	1.24868	1.07042	1.0124	0.685737	0.635579	0.577231	0.615402	0.645008
ENSMUSG00000003868	45.8627	54.937	57.1958	58.5609	62.8864	55.9878	57.9313	57.1888	52.2985
ENSMUSG00000003872	0.717264	0.681238	0.480375	0.194942	0.690677	0.579383	0.546965	0.428073	0.591186
ENSMUSG00000003873	3.35692	1.33505	1.44272	1.19889	1.3968	1.00234	1.06165	0.958388	1.04533
ENSMUSG00000003882	0.103143	0	0.0354626	0.145261	0.038696	0.0991524	0.109205	0.0158008	0.0441625
ENSMUSG00000003923	4.26592	9.54016	8.43951	8.09716	6.68414	8.58611	10.3022	10.4924	11.4055
ENSMUSG00000003929	3.00074	2.59859	2.478	2.24191	1.96118	1.87822	1.90705	2.34384	2.04413
ENSMUSG00000003934	0.769243	0.765397	0.441589	0.716808	0.816313	0.581021	0.514229	0.671282	0.465816
ENSMUSG00000003948	5.51882	1.64928	1.23525	1.18468	0.906983	0.667075	0.721165	0.812711	1.13862
ENSMUSG00000003949	3.40309	0.812186	0.748721	0.592299	0.912864	0.634364	0.577092	0.490752	0.567146
ENSMUSG00000003955	40.0196	34.4377	31.3702	34.266	27.724	27.0156	30.5962	31.2052	29.3147
ENSMUSG00000003970	197.446	168.512	157.636	149.289	162.807	137.729	138.534	130.226	119.315
ENSMUSG00000003974	0.0286804	0.108959	0.149146	0.187078	0.153868	0.189549	0.298238	0.19332	0.418748
ENSMUSG00000003992	3.73441	1.22966	1.52212	1.50011	1.26997	1.33657	1.25723	1.28719	1.274
ENSMUSG00000004018	4.65499	4.84949	4.9285	4.78928	4.3772	4.31909	4.54125	4.3919	4.66578
ENSMUSG00000004031	0.174554	0.0294731	0.00943095	0.0162655	0.0576286	0.0307634	0.0207443	0.0126062	0.0610719
ENSMUSG00000004032	498.472	1048.99	1066.02	1174.02	1017.41	1230.09	1356.91	1240.84	1146.73
ENSMUSG00000004035	51.3427	47.2191	50.3523	39.7917	51.0324	44.2085	40.7806	43.8346	39.3594
ENSMUSG00000004038	0.0667021	0.0563128	0.0630672	0.027193	0.0550539	0.058778	0	0.0843009	0
ENSMUSG00000004040	13.5387	7.79563	7.43757	6.60463	8.06077	5.90047	6.29572	6.34164	6.18632
ENSMUSG00000004043	1.53856	1.56284	1.48949	1.15951	1.16363	1.31257	1.04535	1.28083	1.05087
ENSMUSG00000004044	49.0743	10.4348	9.95769	7.75216	8.61199	5.18804	6.34781	5.03244	5.4195
ENSMUSG00000004054	14.5014	12.8813	12.2996	11.6696	12.7823	10.2703	10.9128	11.6397	10.191
ENSMUSG00000004056	24.0965	20.7781	20.9051	19.3773	21.4422	18.608	18.8777	19.2851	18.5397
ENSMUSG00000004069	16.575	16.7014	16.5066	15.9751	16.5403	14.4188	15.3786	15.4722	16.1501
ENSMUSG00000004070	98.7667	266.883	263.781	276.549	204.433	324.777	340.319	335.46	352.672
ENSMUSG00000004071	6.60137	7.07615	7.0075	6.52324	7.57938	6.99659	6.65916	7.36498	6.05507
ENSMUSG00000004085	11.8386	3.47907	2.90095	3.02368	3.05018	2.67715	2.9027	2.8494	2.59461
ENSMUSG00000004096	9.3792	8.90518	9.73648	9.73511	11.6924	8.82905	9.65474	8.27775	9.14951
ENSMUSG00000004098	1.96494	0.498751	0.595003	0.371736	0.121901	0.220683	0.133548	0.183954	0.157267
ENSMUSG00000004099	19.9502	16.7877	17.0081	14.8989	18.1589	14.3002	14.9792	13.2536	12.7628
ENSMUSG00000004100	8.29911	5.68814	6.08131	5.53804	7.89534	5.22508	5.15983	5.11557	4.75222
ENSMUSG00000004105	4.6742	1.0159	0.999644	0.629518	0.683178	0.588416	0.746442	0.685686	0.570025
ENSMUSG00000004110	0.109187	0.165339	0.204835	0.240229	0.160212	0.221448	0.188873	0.210278	0.197538
ENSMUSG00000004113	0.910351	0.883655	0.777578	0.867763	0.89657	0.767324	0.72439	0.818902	0.737386
ENSMUSG00000004127	6.60563	7.4187	7.20453	7.16934	11.3069	6.76286	7.18251	6.42936	7.79207
ENSMUSG00000004151	1.09177	0.868966	0.705799	0.643502	0.645977	0.625922	0.601842	0.626183	0.718647
ENSMUSG00000004187	1.4567	0.948173	0.767513	0.933863	1.09218	0.793705	0.656789	0.787008	0.754167
ENSMUSG00000004207	142.292	91.6637	94.2968	88.8522	108.119	80.5963	89.0638	81.1704	76.4731
ENSMUSG00000004221	3.57441	1.97992	1.97272	1.43303	1.74432	1.29222	1.21543	1.2083	1.43719
ENSMUSG00000004231	0.816425	0.59372	0.275145	0.316362	0.153452	0.491496	0.470719	0.558484	0.51016
ENSMUSG00000004233	1.53686	1.03053	1.08462	0.989279	0.880044	0.803497	0.66678	0.997504	0.810419
ENSMUSG00000004263	0.0665353	0.0882702	0.0539225	0.062	0.0470711	0.0418793	0.079072	0.0480515	0.0716277
ENSMUSG00000004264	12.9594	10.1565	9.70691	9.11866	11.1622	9.01566	9.64602	9.82915	7.43296
ENSMUSG00000004266	1.40439	0.843124	1.00327	0.432584	0.708363	0.646275	0.636076	0.43387	0.984817
ENSMUSG00000004267	1.49616	0.125528	0.0351461	0.12881	0.0997114	0.139212	0.1005	0.0939583	0.122551
ENSMUSG00000004268	6.48486	5.62621	4.89089	4.73332	5.92115	4.342	4.47597	4.66061	3.89452
ENSMUSG00000004270	51.443	61.7288	67.0329	67.7219	70.9389	72.6368	72.9244	73.3746	69.7817
ENSMUSG00000004285	39.6923	55.5952	53.3188	55.5376	48.0379	56.543	52.3185	53.3012	50.9109
ENSMUSG00000004296	0	0.0187661	0.0630512	0.0181241	0	0	0	0	0.0418769
ENSMUSG00000004317	5.62385	3.43602	2.72547	2.26937	2.97476	2.11957	2.02638	1.99124	1.94205
ENSMUSG00000004319	6.82319	6.13667	5.65947	5.92253	5.47311	6.18865	5.85729	6.28846	6.26317
ENSMUSG00000004328	1.46613	1.08374	0.936477	0.749128	0.564713	0.683301	0.504128	0.730201	0.564695
ENSMUSG00000004341	3.48379	10.3076	7.8269	10.6064	7.6502	11.0405	11.1672	11.0141	11.4104
ENSMUSG00000004344	3.31711	0.154355	0	0	0	0	0	0	0
ENSMUSG00000004347	13.9139	14.5907	15.6538	14.941	18.4396	15.0567	14.6964	14.5527	16.3479
ENSMUSG00000004356	13.0325	11.7663	11.5684	11.119	12.9681	9.59541	9.5471	9.20355	10.1925
ENSMUSG00000004359	0.113833	0.0864924	0.0753408	0.00928144	0.0751635	0.0300929	0.0757576	0.105502	0.0428908
ENSMUSG00000004360	1.10692	0.0832095	0.215054	0.0989076	0.131411	0.153662	0.0882996	0.140536	0.121408
ENSMUSG00000004364	63.5615	84.8855	80.399	87.6216	83.7582	81.5173	88.6301	77.3607	94.9736
ENSMUSG00000004366	0	0	0	0	0	0	0	0	0
ENSMUSG00000004371	1.15559	2.69619	2.94013	3.01509	2.54921	2.83274	2.88398	3.59366	3.00829
ENSMUSG00000004383	4.79114	1.75402	1.92294	1.68953	2.027	1.8936	1.47298	1.87061	1.33741
ENSMUSG00000004393	25.219	23.5206	23.0286	23.1099	25.1888	16.5494	22.6022	20.754	20.2434
ENSMUSG00000004394	30.9556	30.0999	33.1977	31.8362	40.3627	30.48	28.9916	30.1921	27.4573
ENSMUSG00000004415	0.491993	1.33187	0.652267	0.640968	0.467871	0.669168	0.609481	0.765987	0.569228
ENSMUSG00000004446	2.67266	2.16279	1.85159	1.88794	2.03312	1.3458	1.80329	1.61886	1.32259
ENSMUSG00000004451	8.31894	6.34934	6.67486	5.92962	7.02725	4.48593	5.45228	4.55823	4.9373
ENSMUSG00000004455	150.758	181.741	202.586	187.746	186.679	184.464	199.712	186.78	207.457
ENSMUSG00000004460	21.9562	17.4413	15.9307	17.1089	18.5569	14.6329	15.2079	14.8451	15.4893
ENSMUSG00000004462	5.07237	4.54298	5.1415	4.53139	6.04845	4.59194	4.19347	4.73036	4.80176
ENSMUSG00000004473	1.24798	0.793295	0.583043	0.538701	0.496844	0.905651	0.574056	0.977273	0.719163
ENSMUSG00000004500	2.5908	1.2598	0.986772	0.671797	0.921842	0.669578	0.487412	0.910188	0.707129
ENSMUSG00000004508	18.9978	17.9239	17.1381	17.5534	19.4598	16.6159	17.4023	16.6817	16.3128
ENSMUSG00000004530	11.5868	4.53009	4.45318	4.12056	4.72383	3.98686	4.15897	3.65574	3.74185
ENSMUSG00000004535	24.7784	34.1938	32.4857	35.9319	27.6104	36.1188	35.645	34.8815	39.2567
ENSMUSG00000004540	1.10349	1.37105	0.807125	1.0016	0.687388	1.37604	1.14316	1.22798	1.1179
ENSMUSG00000004542	0.504761	1.77367	1.0835	1.56838	0.945828	1.33439	1.41861	1.32185	1.01519
ENSMUSG00000004552	20.4823	0.0465779	0	0	0.0341525	0.0607713	0.0458967	0.139455	0.0389772
ENSMUSG00000004558	39.7332	6.06343	6.99759	6.39119	7.26644	5.65969	5.7713	4.86928	6.03785
ENSMUSG00000004561	3.50226	2.47326	2.33257	2.5413	3.16337	2.00894	2.05229	2.21779	1.75325
ENSMUSG00000004562	3.25204	1.1858	0.685952	0.588091	0.626646	0.550095	0.529842	0.408696	0.389371
ENSMUSG00000004565	4.06214	2.13911	1.65396	1.51452	1.82709	1.53353	1.51523	1.7094	1.24433
ENSMUSG00000004567	2.81843	2.03742	1.83857	1.62324	1.92023	1.77983	1.58395	1.40921	1.38468
ENSMUSG00000004568	6.56368	3.49755	3.28307	2.89789	3.38299	2.9516	2.51409	2.73199	2.17361
ENSMUSG00000004591	11.9859	9.3336	8.73555	8.20584	8.88674	7.7435	8.13784	7.81019	8.98433
ENSMUSG00000004609	0.647043	0.864518	0.787338	0.766124	0.724451	0.882532	0.7489	1.02872	1.12889
ENSMUSG00000004610	0.788821	1.07822	0.497223	0.245017	0.589063	0.695111	0.343732	0.221543	0.353831
ENSMUSG00000004612	0.239186	0	0.226152	0	0	0.0421542	0	0.161223	0.0901224
ENSMUSG00000004626	17.4094	17.7598	18.2201	18.4722	19.8444	18.0926	18.7244	18.2559	16.6566
ENSMUSG00000004630	0	0	0	0	0	0	0	0	0
ENSMUSG00000004631	2.5339	1.3705	1.2544	1.25978	1.49289	1.11462	1.10024	1.15254	1.2497
ENSMUSG00000004633	5.22091	22.3688	20.7556	25.4862	15.4982	30.3684	28.5065	28.1367	27.9911
ENSMUSG00000004637	3.53293	3.81358	3.67363	3.25907	4.22497	3.58286	3.25367	3.61768	3.2024
ENSMUSG00000004642	12.0678	10.8078	10.5529	9.99796	14.4981	9.2708	9.34471	8.70663	11.2184
ENSMUSG00000004651	0	0	0	0	0	0	0	0	0
ENSMUSG00000004654	0.0125389	0	0	0	0	0.0110493	0	0.0105648	0
ENSMUSG00000004655	30.1585	0.857135	0.991418	1.05851	0.563229	0.557328	0.526144	0.336562	0.423304
ENSMUSG00000004661	8.32145	9.31156	10.2729	10.5573	10.9087	10.9655	10.9037	11.5701	10.7406
ENSMUSG00000004665	16.3162	4.23149	3.22658	3.05779	2.65524	2.61559	2.49881	1.93183	2.62853
ENSMUSG00000004667	12.6912	8.64069	9.11969	8.22487	10.3533	7.9944	8.43257	7.9198	8.6074
ENSMUSG00000004668	0.0265835	0.0504966	0.0837828	0.0848939	0.0402256	0.0917496	0.0995161	0.0634616	0.0688623
ENSMUSG00000004677	15.358	11.0798	10.4068	10.0301	11.3232	9.18507	9.36016	9.15581	8.11521
ENSMUSG00000004698	0.577554	0.932901	0.65474	0.77124	0.717477	0.991917	0.745211	0.754765	0.835487
ENSMUSG00000004707	0.740399	0.848318	0.975072	1.02412	0.622016	0.699044	0.824912	0.891188	1.27032
ENSMUSG00000004709	0.170373	0.128696	0.0932621	0.16816	0.118418	0.126428	0.0745963	0.0982185	0.10136
ENSMUSG00000004730	3.88891	3.67078	3.48548	2.79651	2.52994	2.51069	2.38144	3.01497	3.34524
ENSMUSG00000004748	5.08176	5.45837	4.51939	3.93832	6.24997	4.41155	4.75069	4.7904	4.17073
ENSMUSG00000004768	5.93179	5.67173	6.31211	5.18076	6.05457	5.09689	4.89951	5.20688	5.71184
ENSMUSG00000004771	37.4395	31.1145	28.6427	25.9749	27.5001	23.4883	23.7544	24.6253	25.2319
ENSMUSG00000004788	14.9146	11.8474	14.4527	14.7139	13.7459	14.0421	15.1667	14.5599	13.7869
ENSMUSG00000004789	16.5443	15.3499	15.9368	14.8545	19.6881	13.8695	14.155	13.7854	14.0116
ENSMUSG00000004791	1.02417	1.33512	1.60919	1.2526	1.00693	1.34048	1.56619	1.66241	1.48967
ENSMUSG00000004798	40.3582	48.8015	49.9794	50.8119	46.4789	54.8121	54.4471	54.2145	55.877
ENSMUSG00000004814	0.168816	0.142521	0.319232	0.0825869	0.250804	0.148761	0.280874	0.11379	0.0954114
ENSMUSG00000004815	2.37196	1.09368	1.08685	0.942204	1.25497	0.793196	0.67798	0.881401	0.618734
ENSMUSG00000004821	0	0	0	0	0	0	0	0	0
ENSMUSG00000004837	1.48752	0.288222	0.691699	0.516955	0.503177	0.494237	0.405724	0.698574	0.321586
ENSMUSG00000004842	0	0	0	0	0	0.00990208	0	0	0
ENSMUSG00000004843	26.9415	30.48	30.5122	30.2692	36.2002	28.6969	30.2606	28.4512	30.7826
ENSMUSG00000004846	6.3761	3.3082	2.89997	3.37646	3.91304	2.9841	2.72054	2.82879	2.26026
ENSMUSG00000004849	9.0112	6.0794	5.51082	6.71479	6.96144	5.55673	5.24581	5.09518	5.07797
ENSMUSG00000004864	3.42846	0.503892	0.354348	0.430064	0.309324	0.4281	0.265582	0.268987	0.300723
ENSMUSG00000004865	36.3924	40.1104	40.9564	38.0466	36.9568	40.9261	38.886	39.9799	44.6369
ENSMUSG00000004872	0.0636025	0.0477298	0.0534547	0.0633829	0.0349971	0.031137	0.0646686	0.071452	0.086539
ENSMUSG00000004880	18.3672	14.2039	13.9452	12.5572	13.6286	10.7875	11.5285	10.9644	10.3895
ENSMUSG00000004885	0.429956	0.390909	0.218899	0.242701	0.0818938	0.116578	0.0550274	0.222932	0.0311543
ENSMUSG00000004891	1.91494	0.799705	0.567015	0.516747	0.427475	0.396339	0.362824	0.304316	0.372317
ENSMUSG00000004892	0.193656	0.0544976	0.111896	0.061405	0.159838	0.0284417	0.0447504	0.0815835	0.0405373
ENSMUSG00000004894	0.534784	0.809564	0.976411	0.766829	0.852349	1.20251	1.04318	0.978864	1.21595
ENSMUSG00000004895	22.247	15.2822	15.2442	16.4578	18.0353	14.905	13.6724	15.0236	13.5978
ENSMUSG00000004896	3.57121	2.75305	3.05067	2.73193	2.50373	2.86142	2.43176	2.79404	2.7795
ENSMUSG00000004897	92.773	94.8843	102.337	107.881	111.73	108.627	111.234	106.902	113.279
ENSMUSG00000004902	3.59212	2.99399	4.17516	3.28331	3.83351	2.52021	2.32209	3.45069	2.45693
ENSMUSG00000004929	45.9185	60.6777	63.8372	67.692	57.7092	66.4337	69.5396	67.7587	61.3678
ENSMUSG00000004931	12.769	11.687	10.6713	10.3249	12.1875	11.3587	11.0504	11.9187	10.0756
ENSMUSG00000004933	0.590083	0.289262	0.368951	0.256084	0.282796	0.402567	0.245443	0.272647	0.206199
ENSMUSG00000004934	22.1634	27.7322	28.9887	31.6943	32.9332	32.1787	34.1189	33.4696	28.245
ENSMUSG00000004936	9.55438	4.58283	3.70614	3.17496	3.56515	3.26093	3.293	2.84634	2.55059
ENSMUSG00000004937	46.4749	49.6452	54.4499	54.0204	56.5284	53.4529	55.2047	56.5786	49.2914
ENSMUSG00000004939	0	0	0	0	0	0	0	0	0
ENSMUSG00000004945	18.4461	16.2562	18.0935	17.8347	18.3681	13.2765	14.5136	13.9176	16.1201
ENSMUSG00000004947	7.05093	6.02094	6.96652	6.35738	6.35335	6.5256	7.37601	6.64808	6.16149
ENSMUSG00000004948	0.198291	0.111604	0.281228	0.215571	0.218218	0.0582449	0.0549859	0.0278454	0.0622614
ENSMUSG00000004951	55.3008	19.2263	19.9686	15.7676	20.7216	12.7433	16.6519	15.4004	11.5448
ENSMUSG00000004952	0.759388	0.512886	0.447373	0.342926	0.404994	0.24708	0.27213	0.310072	0.37967
ENSMUSG00000004961	1.13901	0.992619	1.33749	0.853803	1.28885	1.10083	1.03923	1.28474	1.28057
ENSMUSG00000004980	39.659	29.5237	28.5629	27.4631	34.6079	22.1085	22.6503	21.984	26.3042
ENSMUSG00000004988	1.02773	0.0754482	0	0	0.0184404	0	0	0	0
ENSMUSG00000004994	14.4608	14.7022	16.2354	15.496	13.985	15.26	16.5664	15.7669	18.0399
ENSMUSG00000004996	4.47518	2.27816	2.48826	1.59025	1.94056	1.9188	1.83366	2.30739	1.72394
ENSMUSG00000005034	11.0106	4.55732	4.30749	3.80803	4.14278	3.43915	2.93987	3.01956	3.50259
ENSMUSG00000005043	5.53722	6.08805	5.70376	5.75052	5.09351	5.14127	5.90837	5.50005	5.17857
ENSMUSG00000005045	15.4945	49.8131	46.6898	56.0326	38.0385	58.684	56.801	59.1362	51.6339
ENSMUSG00000005054	5.72825	1.59161	1.78251	1.951	1.97496	1.98076	3.19698	2.99359	2.52716
ENSMUSG00000005057	0.719824	0.361892	0.282945	0.303348	0.340451	0.228066	0.383513	0.286211	0.388546
ENSMUSG00000005069	13.0737	13.3778	13.3573	12.6579	14.0123	10.6021	11.6693	11.2116	9.12922
ENSMUSG00000005078	6.10696	3.77083	3.14815	3.08561	3.1235	2.79092	2.81041	2.518	3.07517
ENSMUSG00000005087	8.03356	0.359542	0.225738	0.147314	0.154449	0.170583	0.123463	0.135919	0.255285
ENSMUSG00000005089	3.29264	3.14237	3.31153	2.82312	1.83558	3.26233	3.42045	3.27356	3.49985
ENSMUSG00000005102	5.30636	3.35618	3.12119	3.11226	3.76026	3.14143	2.89736	3.23587	3.20341
ENSMUSG00000005103	24.1193	14.659	13.249	13.865	12.0685	14.1621	12.9323	14.5387	13.6253
ENSMUSG00000005107	0.584926	0.101669	0.162662	0.175339	0.099396	0.0757997	0.0572467	0.0724759	0.153951
ENSMUSG00000005124	2.14491	1.96339	1.09201	1.08904	1.14132	0.851584	0.803935	0.695085	1.11013
ENSMUSG00000005125	7.57003	3.48088	3.4346	3.23747	4.26204	3.10755	3.0219	2.7032	2.72242
ENSMUSG00000005131	6.9804	9.28301	8.66761	9.89215	8.40248	9.31925	8.55113	9.44148	10.8231
ENSMUSG00000005142	9.96929	7.78641	8.25163	7.12911	7.9271	7.28239	6.55315	6.60504	6.26564
ENSMUSG00000005148	8.38147	2.41308	2.28919	2.82403	1.4363	3.37805	3.24498	3.06701	2.32022
ENSMUSG00000005150	5.89596	4.78114	5.07588	3.8332	5.04564	3.59586	5.13716	4.40557	3.01075
ENSMUSG00000005161	30.4772	24.7257	22.9881	20.1978	23.9718	18.3044	19.4388	17.4293	18.5134
ENSMUSG00000005198	56.0538	55.649	56.0236	52.7663	59.1745	50.8013	50.4293	48.042	43.6395
ENSMUSG00000005202	12.1357	9.33855	8.70183	6.79386	7.38052	5.50049	4.97534	6.87377	5.05936
ENSMUSG00000005204	21.2597	19.2797	18.3597	18.0606	22.545	18.6598	17.4054	16.6549	15.8189
ENSMUSG00000005220	5.78928	10.3015	13.0606	11.6721	14.0141	10.7881	10.9591	10.7585	9.97615
ENSMUSG00000005225	17.9886	19.1547	18.7611	18.367	19.5147	17.6997	16.7612	16.3135	16.9565
ENSMUSG00000005232	0.132897	0.0186996	0.0209425	0.144478	0	0.0780729	0.0737044	0.111974	0.0625926
ENSMUSG00000005233	4.67679	5.43043	5.86133	4.24937	4.01857	4.42334	4.66644	4.36804	5.85233
ENSMUSG00000005237	33.5694	35.4851	40.164	35.2213	31.9433	36.3745	35.4303	36.7337	35.8946
ENSMUSG00000005251	6.6358	1.72692	1.34694	1.17146	1.32654	1.41627	1.11419	0.892519	1.0437
ENSMUSG00000005262	9.17623	15.196	13.6054	14.9474	12.168	14.5994	14.5459	15.5565	13.5165
ENSMUSG00000005267	2.25147	1.8766	1.70086	1.7143	2.35952	1.71644	1.64423	1.76185	1.61894
ENSMUSG00000005268	1.95257	4.42071	4.20979	3.5327	4.83242	3.23022	3.08504	3.15101	3.46371
ENSMUSG00000005299	6.80995	5.89843	5.91191	5.51559	6.70898	5.1545	5.21286	4.88648	3.95214
ENSMUSG00000005312	46.9881	39.351	45.7223	42.9079	44.3686	45.927	45.3467	43.6873	51.1973
ENSMUSG00000005320	0.580178	0.802457	1.41225	1.39903	1.41621	1.25094	1.29391	1.62252	1.5
ENSMUSG00000005338	1.49605	0.101857	0.131186	0.0049186	0.0398321	0.0106316	0.0100367	0.0101654	0
ENSMUSG00000005339	0.0876217	0	0	0	0	0	0	0	0
ENSMUSG00000005354	17.8301	15.0617	16.5834	15.3936	16.4402	14.5216	15.0402	14.7078	14.1136
ENSMUSG00000005355	0.0182637	0	0	0	0	0.016094	0	0	0
ENSMUSG00000005357	0.182857	0.171529	0.153682	0.16566	0.201233	0.322268	0.16902	0.0855936	0.210523
ENSMUSG00000005360	1.50063	1.24528	1.40433	1.13586	1.46262	1.10573	0.933082	1.03998	1.25917
ENSMUSG00000005362	9.96328	10.5262	10.4388	9.75754	13.5627	10.1372	9.22092	9.67155	11.6798
ENSMUSG00000005364	0.0611514	0.351061	0.358477	0.269245	0.151418	0.150883	0.172963	0.329752	0.161288
ENSMUSG00000005370	22.2942	20.5884	19.7666	18.875	20.7841	16.8442	16.2281	14.9952	15.6082
ENSMUSG00000005371	20.2756	13.5328	13.4636	10.8158	11.9828	9.73521	9.63719	9.10724	12.2424
ENSMUSG00000005373	2.35275	1.9263	2.02298	1.75096	2.02009	1.29404	1.46465	1.54329	1.29403
ENSMUSG00000005374	20.239	20.6064	20.8834	18.6397	22.6543	17.8543	18.175	17.9437	17.2556
ENSMUSG00000005378	5.32013	5.30911	5.34766	3.97983	5.46753	3.85745	4.11427	4.18878	3.55177
ENSMUSG00000005397	32.2241	13.3978	12.0931	11.3168	10.2811	9.54484	8.54976	8.57448	7.96669
ENSMUSG00000005410	11.4318	10.6866	11.8131	10.3834	11.6497	8.27896	8.40782	9.05072	7.97313
ENSMUSG00000005413	5.66829	6.40866	6.42183	4.74383	7.7287	6.0951	5.44247	5.86991	5.57457
ENSMUSG00000005417	48.7035	64.2619	62.791	65.4257	57.0983	65.0399	67.8254	65.5575	62.5963
ENSMUSG00000005442	12.9505	9.42727	10.2568	9.82159	10.6539	9.95975	10.0067	10.5895	7.79788
ENSMUSG00000005447	5.60288	4.73019	4.65008	4.29763	4.43605	3.47437	4.03954	3.72416	3.40121
ENSMUSG00000005465	0.400327	0	0.0827994	0.163205	0	0.0661442	0.104072	0.0316219	0.129627
ENSMUSG00000005469	54.9001	60.5326	64.7691	60.8114	58.5122	60.0699	62.3519	58.9906	61.7954
ENSMUSG00000005470	18.7385	20.0827	19.8392	17.642	23.755	17.6001	18.84	16.3241	14.903
ENSMUSG00000005474	5.96061	7.27214	6.83854	7.91235	6.14963	6.40548	8.34496	8.48257	6.43637
ENSMUSG00000005481	20.6445	21.5964	19.9044	20.0553	26.5321	18.192	18.2465	18.8164	15.3798
ENSMUSG00000005483	68.6689	83.1349	91.4679	89.5812	87.0321	88.013	96.9383	89.8221	95.7663
ENSMUSG00000005493	4.26135	4.60944	4.34091	4.53445	5.09783	4.19097	3.44477	3.75608	4.43219
ENSMUSG00000005501	6.61134	5.04674	5.25855	5.09929	5.80032	4.91065	4.70942	4.64877	4.36111
ENSMUSG00000005503	0.12158	0.0128304	0	0	0	0.0133921	0.0126427	0	0
ENSMUSG00000005505	16.8541	18.286	15.8698	17.5581	13.5545	17.8345	16.5354	18.6603	16.9913
ENSMUSG00000005506	22.4673	15.1393	14.4883	13.1229	16.0528	11.7238	11.477	11.297	11.8837
ENSMUSG00000005510	25.7963	26.4391	26.8011	27.1222	25.003	24.2708	25.9522	24.7457	22.9378
ENSMUSG00000005514	21.867	9.61152	10.3017	8.95462	9.75566	9.15075	9.3624	9.07015	8.17368
ENSMUSG00000005533	9.317	4.84963	4.69516	3.95333	4.87447	3.77924	3.43131	3.48408	3.42174
ENSMUSG00000005534	7.35082	3.48292	3.3864	3.43377	2.95088	3.32987	2.97685	3.09274	3.4786
ENSMUSG00000005540	0	0.0477529	0.120331	0.103768	0.116714	0.0623043	0.117636	0.21446	0.0133202
ENSMUSG00000005547	0	0	0	0	0	0	0	0.0533133	0.119207
ENSMUSG00000005553	0.383639	0.549622	0.725466	0.464464	0.498955	0.512217	0.42553	0.685659	0.580392
ENSMUSG00000005566	187.259	200.207	215.661	195.664	218.237	205.321	201.583	197.08	179.621
ENSMUSG00000005575	45.9122	45.8711	54.6706	56.9462	57.6916	60.2209	64.7525	60.0185	63.8146
ENSMUSG00000005580	7.29421	5.04296	4.85236	4.20501	5.56907	4.34443	3.80739	4.5438	4.15267
ENSMUSG00000005583	1.63597	1.03822	0.868112	0.8507	0.897891	0.794361	0.701308	0.743119	0.801966
ENSMUSG00000005609	21.091	19.287	20.7426	19.7323	24.6615	18.7058	18.8367	18.3599	21.1747
ENSMUSG00000005610	112.177	96.9012	101.473	94.0486	98.9203	90.6261	92.5966	90.5187	102.495
ENSMUSG00000005611	11.829	1.54097	1.04759	0.929501	1.21051	1.04407	1.0336	0.771649	0.7541
ENSMUSG00000005615	13.2196	16.1208	14.6633	15.675	17.0799	15.4906	15.6838	14.9406	14.3473
ENSMUSG00000005621	20.263	17.3957	18.0042	17.9982	15.775	17.2736	17.1364	17.381	17.0978
ENSMUSG00000005625	31.8893	33.9684	33.3021	33.9361	36.5634	30.8177	33.07	30.7914	31.0948
ENSMUSG00000005628	0.305579	0.945936	0.939011	0.872045	0.966827	1.16686	2.03368	1.78083	1.58315
ENSMUSG00000005640	0.107127	0.0387606	0.101289	0.0311953	0	0	0.0190969	0	0.0360395
ENSMUSG00000005649	0.0173093	0.0292265	0	0	0.0142866	0.0305059	0.057598	0.0729206	0.0652192
ENSMUSG00000005656	12.0465	7.99084	8.49426	7.20611	7.69184	6.56715	7.34014	6.07028	6.84142
ENSMUSG00000005667	8.47631	9.2309	8.1211	8.14828	7.87578	7.27045	6.50899	7.24746	7.07496
ENSMUSG00000005672	7.09993	6.93854	7.3718	6.10503	7.31396	5.34416	5.52679	5.79196	5.76353
ENSMUSG00000005674	2.79284	1.63898	1.36058	1.28437	1.56018	1.47063	1.23959	1.37745	1.22716
ENSMUSG00000005677	0	0	0	0.0161532	0	0	0.0082404	0	0.0559845
ENSMUSG00000005681	0.814213	0.687393	0.923811	0.464711	0.470419	0.645737	2.37069	0.343012	0.84366
ENSMUSG00000005682	11.6637	9.9646	9.62759	8.97141	10.3254	8.75907	9.42387	9.34902	8.97418
ENSMUSG00000005683	24.7631	18.5427	16.9254	17.8713	18.4779	15.5476	15.263	15.0316	13.1846
ENSMUSG00000005686	1.66283	0.990557	0.955086	0.72225	0.994067	0.910673	0.775685	0.635051	0.739253
ENSMUSG00000005687	13.7743	18.364	17.5721	18.3285	15.6682	16.6315	15.7921	15.726	16.7464
ENSMUSG00000005696	0	0.0402322	0.0600771	0.0388556	0.0131109	0.0629902	0.0330365	0.060228	0.0897786
ENSMUSG00000005698	17.2284	11.5904	12.4787	11.1791	12.0367	10.1634	10.7772	10.3621	11.2117
ENSMUSG00000005699	14.3994	20.2998	23.4141	22.1968	18.8423	24.038	21.7273	22.4483	19.7078
ENSMUSG00000005705	0.345297	0	0.04081	0.0351925	0.178124	0	0	0	0
ENSMUSG00000005716	0	0.141837	0.119137	0.17123	0.0693331	0.0370115	0	0.141554	0
ENSMUSG00000005718	1.63467	0.726348	0.715854	0.743585	1.12198	0.788472	0.758668	0.536427	0.534882
ENSMUSG00000005732	9.13306	9.15071	7.44428	7.29691	7.10493	8.57998	7.0956	6.25785	8.67723
ENSMUSG00000005763	0.311781	0.637267	0.76025	1.07706	0.568846	0.874837	0.969222	1.07152	0.888794
ENSMUSG00000005774	7.65176	5.64742	5.69307	4.8705	6.68974	4.626	4.6186	4.45666	4.2557
ENSMUSG00000005779	39.9134	40.8862	36.2339	34.5902	37.9746	31.3011	34.6766	32.4021	27.1688
ENSMUSG00000005800	0	0	0	0.014701	0	0	0	0	0
ENSMUSG00000005802	11.7084	22.1734	21.3641	21.7269	19.2684	24.1281	25.5249	24.3065	25.1233
ENSMUSG00000005803	15.8663	39.3624	36.4615	45.1474	27.6579	49.8782	48.5658	47.5648	47.7511
ENSMUSG00000005804	7.60306	5.3869	6.10725	5.19344	6.16428	4.80254	4.82301	4.65808	5.45061
ENSMUSG00000005813	14.7847	12.2709	13.0459	10.7918	12.3214	11.278	11.099	11.6097	14.0385
ENSMUSG00000005823	24.0462	21.5261	25.7837	21.7238	24.2981	22.6435	21.3638	21.5476	21.3413
ENSMUSG00000005824	0.118363	0	0	0.0579047	0	0	0.0196931	0	0
ENSMUSG00000005836	5.28737	2.17235	2.07084	2.03229	2.32342	1.84712	1.94497	1.98123	2.06309
ENSMUSG00000005846	28.8325	23.4752	20.4872	19.2144	23.0144	15.6812	19.443	17.5061	20.3376
ENSMUSG00000005864	0.0423811	0.0477066	0	0.0806301	0.0583002	0.0497951	0.0235045	0.0357087	0.0399217
ENSMUSG00000005871	10.8413	5.28638	4.75073	4.32684	4.82784	3.94231	3.8594	3.53628	4.07361
ENSMUSG00000005873	14.1674	7.89571	6.94038	6.31314	7.34126	5.22116	6.48737	6.34841	5.85569
ENSMUSG00000005881	76.2528	95.5283	102.874	94.0078	88.4756	96.8947	96.9264	107.6	98.1782
ENSMUSG00000005882	6.03328	8.1106	7.20245	7.97465	6.50823	7.77719	7.43832	7.94207	6.5077
ENSMUSG00000005883	11.4521	14.1872	17.1646	15.1656	13.189	14.1401	14.1374	16.2071	15.5878
ENSMUSG00000005886	15.972	17.3167	17.697	18.0392	18.3346	17.7669	17.0006	16.5592	16.9857
ENSMUSG00000005891	0	0	0	0	0	0	0	0	0
ENSMUSG00000005892	0.0947758	0.533425	0.268833	0.38638	0.3129	0.97436	0.341655	0.665453	0.476138
ENSMUSG00000005893	20.3378	19.7875	18.9416	19.0483	24.243	18.7214	16.6559	17.0668	16.6674
ENSMUSG00000005897	10.2499	9.01392	10.4271	8.94539	9.28242	9.84342	9.66371	9.05994	9.8696
ENSMUSG00000005899	19.0835	20.5445	22.876	21.2858	18.1078	24.5146	23.465	24.5651	23.8618
ENSMUSG00000005907	2.98074	1.93904	2.08779	1.61451	1.87827	1.76721	1.53487	1.69684	1.74988
ENSMUSG00000005917	0.0483842	0.013616	0.0533722	0.0131501	0.0532466	0.0284242	0.00670844	0.0135889	0.0303843
ENSMUSG00000005936	10.1915	9.05244	8.3252	8.42363	7.4935	7.70481	7.38531	7.67784	6.22976
ENSMUSG00000005947	8.13189	11.6033	11.6414	12.4125	10.2017	11.5394	11.4654	11.5641	10.6359
ENSMUSG00000005949	6.04724	4.48486	4.05969	4.43654	4.41653	4.63575	3.64697	3.65027	3.72872
ENSMUSG00000005950	0.383377	0.493201	0.535097	0.342359	2.89306	0.305658	0.364491	0.292255	0.498702
ENSMUSG00000005951	2.827	1.65707	1.95277	1.5526	1.71674	1.69089	1.94965	1.48098	1.65572
ENSMUSG00000005952	0.546392	1.12313	1.99908	1.93697	1.59802	2.27134	2.30235	2.46197	1.61119
ENSMUSG00000005958	2.17925	0.600302	0.547804	0.547553	0.342348	0.371308	0.471027	0.51035	0.446527
ENSMUSG00000005968	11.9513	10.8122	11.4857	9.4472	15.3289	9.7404	9.93056	10.1879	10.9803
ENSMUSG00000005973	13.2702	5.62473	4.29445	3.20136	3.46651	2.86918	2.45826	2.6281	2.19074
ENSMUSG00000005980	0	0	0.134092	0	0	0.0874807	0.0235959	0	0.0534362
ENSMUSG00000005981	43.1624	43.9284	45.8393	43.991	49.5103	46.4504	45.2791	44.1845	41.4901
ENSMUSG00000005982	6.86333	8.16694	8.58654	9.44039	8.54031	11.5433	10.4047	10.7045	9.39674
ENSMUSG00000005983	7.91272	17.1239	13.0542	15.8641	11.3173	13.7663	14.9686	15.5943	11.7291
ENSMUSG00000005986	2.48831	1.48552	1.20997	1.4347	1.0709	1.20599	1.09415	1.43764	1.5068
ENSMUSG00000005994	0.0154608	0	0	0	0	0	0	0	0
ENSMUSG00000006005	17.8292	16.3218	13.943	15.2946	16.5827	11.4236	13.3107	11.0596	13.9065
ENSMUSG00000006007	0	0	0	0	0	0	0	0.0329906	0
ENSMUSG00000006010	6.16391	5.05978	3.7509	3.41718	4.72663	2.85678	3.40666	3.2886	3.80719
ENSMUSG00000006014	0.132804	0.0948699	0.028977	0.0832944	0.0590222	0.126029	0.042492	0.0774662	0.0673602
ENSMUSG00000006019	13.5565	12.6417	13.3214	13.8148	15.6177	14.3017	14.2533	14.452	12.6264
ENSMUSG00000006021	5.13005	3.99955	4.15757	4.63098	4.03977	3.64417	3.1572	4.53189	4.03107
ENSMUSG00000006024	22.312	25.1644	24.9725	27.0341	23.8012	29.0239	27.765	27.3328	24.4657
ENSMUSG00000006050	11.5495	11.7752	10.376	9.91755	13.3964	9.7041	10.0549	10.6687	9.3974
ENSMUSG00000006056	0.080919	0.204946	0.204025	0.131956	0.0890508	0.213918	0.0897548	0.227264	0.203262
ENSMUSG00000006057	5.00253	4.11815	3.98088	4.91349	4.27588	4.973	4.76139	5.17493	3.81506
ENSMUSG00000006058	12.2007	15.0851	13.2809	12.3849	14.303	12.1761	11.06	12.0413	10.4619
ENSMUSG00000006095	30.0483	31.6397	31.3638	27.6646	33.5852	23.8869	28.3014	23.0694	22.5923
ENSMUSG00000006127	24.3424	26.5634	28.1185	27.8516	26.9714	28.5806	27.8577	29.4369	29.8325
ENSMUSG00000006134	10.8571	7.79698	7.34652	7.76353	9.87728	6.83924	6.22571	7.08733	6.19178
ENSMUSG00000006143	2.51669	4.58934	5.48881	6.04655	4.23748	4.11015	5.0526	5.37184	5.34184
ENSMUSG00000006154	0.83303	0.214042	0.164376	0.253968	0.119575	0.165963	0.144625	0.0976527	0.0614104
ENSMUSG00000006169	11.3769	8.88579	9.45783	8.46517	8.47677	8.74339	8.57481	8.49618	8.84271
ENSMUSG00000006179	0.0627156	0.00882453	0.00988299	0.0852259	0.00862727	0.0644759	0.0347819	0.0352278	0
ENSMUSG00000006191	5.16521	5.9152	6.3017	6.64033	7.02076	6.77922	6.30043	6.18837	6.81873
ENSMUSG00000006200	0.0432903	0	0	0	0	0	0	0	0.0407781
ENSMUSG00000006204	0.0902783	0.0962739	0.0853587	0.0929798	0.0784348	0.121424	0.15811	0.116099	0.120845
ENSMUSG00000006205	16.1741	10.4367	9.13254	6.52572	7.30782	4.55014	5.33153	4.97762	4.8353
ENSMUSG00000006215	10.9393	9.21635	10.599	9.15848	10.4159	7.94033	8.83763	8.96044	7.72302
ENSMUSG00000006216	0.0662724	0.16785	0.0469957	0.0270178	0.0136748	0.0437995	0.0551317	0.195435	0.0624266
ENSMUSG00000006218	0.213582	1.2622	1.21166	1.64194	0.705136	1.90897	1.82754	1.69672	1.69572
ENSMUSG00000006219	6.88663	1.292	0.89044	1.1998	0.955433	0.803948	0.930343	0.677774	1.10889
ENSMUSG00000006221	7.89513	6.42545	8.61448	8.63892	7.57206	9.21134	10.7714	10.7898	11.0216
ENSMUSG00000006235	0.571545	0.426847	0.2702	0.268854	0.381018	0.36805	0.493753	0.407475	0.352016
ENSMUSG00000006241	5.84846	23.9267	21.2289	22.4711	15.6056	27.0391	25.6095	27.3385	20.0364
ENSMUSG00000006262	4.2871	2.81151	2.78024	2.67262	3.17116	2.08369	2.56473	2.14425	2.63011
ENSMUSG00000006269	0.888237	1.67672	1.87783	2.0018	1.06262	1.96998	2.04241	1.92564	1.51357
ENSMUSG00000006270	0.0391434	0.0991397	0.592165	0.159579	0.161539	0.275946	0.130253	0.42875	0.516207
ENSMUSG00000006273	15.3958	12.9352	12.8347	11.955	12.5712	9.76842	10.6	9.71507	9.44054
ENSMUSG00000006276	9.07035	6.18412	5.72351	5.19488	5.92271	4.71107	4.35031	4.96915	4.96871
ENSMUSG00000006281	7.84166	6.40422	6.45514	6.36767	7.18891	6.37452	5.77454	6.15275	5.22572
ENSMUSG00000006288	7.142	4.9853	4.82052	4.26222	5.85928	4.57798	3.28387	3.86973	3.74878
ENSMUSG00000006289	7.52504	5.76181	5.0031	4.63963	5.09166	4.31137	4.56415	4.53306	4.45005
ENSMUSG00000006299	61.1341	73.6339	79.238	80.3311	82.1317	75.4535	85.8103	77.5142	69.8064
ENSMUSG00000006301	4.5799	0.772727	0.764175	0.777265	0.906544	0.715247	0.537308	0.573298	0.631177
ENSMUSG00000006304	130.073	97.8113	99.7013	95.0082	101.962	87.7089	90.2261	85.693	96.0262
ENSMUSG00000006307	12.7625	10.8631	10.3524	10.9484	11.0904	10.2345	10.1015	10.8453	8.23203
ENSMUSG00000006310	26.9722	25.1516	28.9401	26.4388	37.2515	26.9556	25.401	31.3534	26.6651
ENSMUSG00000006311	0.66753	1.86678	1.45954	1.66684	1.23966	1.80145	2.11714	2.67157	1.45408
ENSMUSG00000006313	229.232	0.389652	0.610944	0.200704	0.152377	0.162684	0.281565	0.311101	0.260854
ENSMUSG00000006315	28.0741	30.0084	27.9569	24.0125	25.5081	26.7832	27.7705	24.6811	21.1856
ENSMUSG00000006333	58.4074	36.0641	29.9973	31.692	32.7395	26.7656	28.3111	26.8773	25.2962
ENSMUSG00000006335	11.6134	12.2941	10.4298	10.9236	10.006	8.5014	11.66	11.288	9.29341
ENSMUSG00000006342	5.91886	2.04177	1.60067	1.5879	1.53387	1.70492	1.74718	1.17972	1.25896
ENSMUSG00000006344	0.981964	0.704352	0.698084	0.523734	0.560635	0.455425	0.485221	0.267494	0.417284
ENSMUSG00000006345	0.564005	0.400405	0.981702	0.668895	0.581892	0.643844	0.49052	0.745214	0.615797
ENSMUSG00000006356	22.4136	24.2159	24.5404	24.5932	17.1413	26.4692	27.2755	28.3273	25.1158
ENSMUSG00000006360	2.93406	1.32757	0.326373	0.672347	0.459012	0.371771	0.478594	0.371626	0.4516
ENSMUSG00000006362	0.997389	0.379138	0.528298	0.413	0.271532	0.340517	0.291055	0.329985	0.329566
ENSMUSG00000006369	52.2817	2.93242	2.48914	2.17099	2.83382	2.75207	2.88953	2.22656	2.52698
ENSMUSG00000006373	46.1248	50.6287	45.3254	42.0428	51.1488	37.8028	41.4266	36.2443	34.9981
ENSMUSG00000006378	0.238424	0.263222	0.41618	0.1944	0.136238	0.226261	0.167829	0.10817	0.0691039
ENSMUSG00000006386	3.04355	1.07323	1.123	1.21053	1.24837	1.23469	1.03438	0.96946	0.821621
ENSMUSG00000006389	0.0692919	0.0116998	0	0.0451981	0	0	0	0	0
ENSMUSG00000006390	4.87596	1.82805	1.98665	1.79165	1.78718	1.41339	1.09413	1.50007	1.55618
ENSMUSG00000006392	9.7616	10.4675	10.6761	9.74109	10.5822	9.23104	9.44175	8.8017	10.3754
ENSMUSG00000006398	75.2517	88.1921	92.1089	92.3885	83.2841	83.9264	91.4586	88.8052	81.6222
ENSMUSG00000006403	0.336332	0.460453	0.180489	0.251996	0.240086	0.224285	0.120992	0.237427	0.111313
ENSMUSG00000006411	5.18236	2.14817	2.03061	2.1508	1.72443	2.39649	2.65079	3.01915	2.85861
ENSMUSG00000006412	7.29097	5.98383	6.76559	5.46621	6.96792	4.65451	4.86352	4.75471	5.03927
ENSMUSG00000006418	38.2513	36.0221	39.074	32.8881	42.2064	32.272	31.4743	30.3959	30.5213
ENSMUSG00000006423	2.86227	1.44191	1.23064	1.12847	1.16663	1.01201	0.847596	0.803879	1.1872
ENSMUSG00000006435	2.10092	1.94599	2.13967	2.55971	1.94213	3.58102	3.23084	3.20145	2.55009
ENSMUSG00000006442	9.40637	5.63276	4.8347	4.68199	4.28811	4.67456	4.413	3.36371	4.30147
ENSMUSG00000006445	3.04023	0.608109	0.512998	0.518657	0.795261	0.478109	0.482485	0.591134	0.572761
ENSMUSG00000006456	14.4029	13.9816	17.1389	13.6582	14.9797	14.8598	14.6609	15.9041	13.7883
ENSMUSG00000006457	4.79282	5.15332	6.36995	6.4025	6.17014	4.35626	3.89936	4.91447	3.36472
ENSMUSG00000006463	3.62861	2.77227	2.60859	2.75077	2.31428	1.96873	1.90847	2.28668	1.79376
ENSMUSG00000006464	8.38684	8.48028	8.5547	7.66052	9.55571	7.42564	6.40345	7.99293	6.33299
ENSMUSG00000006469	0	0.0156544	0	0.0151187	0	0	0	0.0156232	0.0349329
ENSMUSG00000006471	2.01569	1.53093	1.1761	1.20972	1.50907	1.22157	0.984911	1.0733	1.10817
ENSMUSG00000006476	4.6706	4.47088	4.01078	3.48054	3.38324	4.39904	3.88545	4.52969	3.88642
ENSMUSG00000006488	0	0	0	0	0	0	0	0	0
ENSMUSG00000006490	0	0	0	0	0	0	0	0	0
ENSMUSG00000006494	7.42491	5.3526	4.40031	4.01	4.81079	3.39277	3.84352	3.64654	4.26207
ENSMUSG00000006498	39.4893	34.3275	37.6775	33.672	39.651	34.0664	35.3832	35.0441	35.0602
ENSMUSG00000006517	4.09244	2.76004	2.00143	2.55054	2.89246	1.90676	1.91747	2.10058	1.75024
ENSMUSG00000006519	6.05981	2.91325	2.18838	1.50972	1.84086	1.55748	1.7854	1.56009	2.06128
ENSMUSG00000006522	0.324499	0.46674	0.590904	0.59776	0.753897	0.465991	0.569893	0.526568	0.815114
ENSMUSG00000006526	4.77126	2.5218	2.48309	2.65618	2.48197	2.31421	1.88453	2.56745	2.15277
ENSMUSG00000006527	31.28	33.4384	33.6057	35.5551	40.709	33.0822	33.5389	31.5846	33.7708
ENSMUSG00000006529	0	0	0	0	0.0657538	0	0	0	0
ENSMUSG00000006538	0.358622	0.133216	0.284827	0.0935696	0.213117	0.0884852	0.155135	0.0725187	0.0405373
ENSMUSG00000006542	0.213747	0.280707	0.134733	0.106505	0.25483	0.198819	0.237087	0.130069	0.111857
ENSMUSG00000006546	0.549747	0.495061	0.519789	0.537888	0.332746	0.581326	0.914664	1.17343	0.759506
ENSMUSG00000006567	3.89846	3.592	4.02919	3.63351	3.25096	3.55379	3.79108	4.36071	3.98247
ENSMUSG00000006570	1.00348	1.21026	0.271086	0	0	0	0	0	0
ENSMUSG00000006574	0.151972	0.0679242	0	0.0218667	0	0.00787753	0.0148735	0.0075321	0.0673661
ENSMUSG00000006575	0.862274	5.8363	7.02832	7.0306	5.42361	9.03944	10.8959	9.40716	8.08034
ENSMUSG00000006576	2.40506	1.8244	1.74035	1.39715	2.18231	0.972298	1.08286	1.41806	1.12556
ENSMUSG00000006585	2.7153	1.92794	1.5009	1.51002	1.51707	1.07979	1.51748	1.22016	0.970624
ENSMUSG00000006586	3.09287	2.00821	2.06729	2.34263	1.94065	1.81051	1.98341	2.26804	2.96514
ENSMUSG00000006587	1.66513	0.748237	1.29507	0.941616	0.66501	1.01766	1.11711	0.882518	1.16373
ENSMUSG00000006589	40.7993	43.7014	45.8458	44.9654	48.4449	48.2626	46.9135	50.9594	36.8251
ENSMUSG00000006599	56.1046	49.506	49.7777	45.3749	57.3608	40.6724	40.3956	43.6913	47.7972
ENSMUSG00000006611	3.72113	4.69163	5.04605	5.24969	4.87974	4.49792	4.85722	4.77511	4.8081
ENSMUSG00000006641	1.44612	1.28562	1.20158	1.01832	1.18454	0.994359	1.03897	1.13537	0.650141
ENSMUSG00000006642	1.72088	1.52459	1.49654	1.55038	1.09596	1.23562	1.09579	0.787627	0.990624
ENSMUSG00000006649	0.0198141	0.0390319	0.0249792	0.0053852	0.0599647	0.00582009	0.0219777	0.0111298	0
ENSMUSG00000006651	3.05787	3.08322	3.68598	3.58036	6.11233	3.53746	3.87	3.91961	3.41282
ENSMUSG00000006673	61.5703	61.9661	70.0513	66.0367	84.8917	68.2602	68.2858	66.6628	70.7048
ENSMUSG00000006675	1.74218	1.45185	1.28591	1.0081	0.872046	0.940939	0.991145	0.94703	0.857599
ENSMUSG00000006676	46.9553	42.1294	44.549	42.7315	46.5128	39.01	39.9702	40.6133	36.3182
ENSMUSG00000006678	1.59751	1.2733	1.04137	0.825213	0.962288	0.821905	0.858461	0.756604	1.00476
ENSMUSG00000006699	82.0068	53.2289	47.4594	41.6117	51.2238	34.1643	36.7165	33.635	37.5061
ENSMUSG00000006705	11.7175	11.5004	12.1285	12.2021	12.7112	11.9983	11.8988	11.7113	11.6494
ENSMUSG00000006711	0.853581	1.43426	1.33989	1.31762	1.49796	1.27067	0.875548	1.39649	1.04604
ENSMUSG00000006715	10.1474	10.507	7.16758	7.71403	10.6909	6.44341	7.076	8.57492	8.85568
ENSMUSG00000006717	6.81706	2.82801	3.77844	1.91667	3.10433	1.91609	1.66221	2.07965	2.93394
ENSMUSG00000006720	3.72139	5.16971	4.2129	5.08416	5.09524	5.53861	4.65924	4.92871	5.4047
ENSMUSG00000006724	0.33973	0.40154	0.224851	0.249301	0.280403	0.224528	0.127179	0.20037	0.144007
ENSMUSG00000006728	17.9791	11.9749	11.3372	10.1058	11.2073	8.57386	9.49351	8.79884	8.50593
ENSMUSG00000006731	9.26618	9.83207	11.7654	10.4865	12.078	9.54858	10.7203	10.8577	9.50353
ENSMUSG00000006732	4.28659	3.31417	2.98642	2.9555	3.45113	2.69053	2.48994	2.88937	1.91266
ENSMUSG00000006736	12.5806	8.01213	8.2191	7.08774	7.83302	6.43028	6.9993	6.11472	5.35248
ENSMUSG00000006740	19.536	10.6378	9.10103	8.62104	10.5311	6.98552	6.84076	6.87769	8.21551
ENSMUSG00000006763	3.7392	3.19334	4.08289	3.13702	3.53286	2.99935	2.73249	2.80855	2.77291
ENSMUSG00000006764	0.592291	0.52568	0.574374	0.928708	0.977719	1.12415	0.96018	0.81894	0.829727
ENSMUSG00000006777	0.586701	0.259452	0.528314	0.227796	0.299771	0.443145	0.627524	0.423713	0.263169
ENSMUSG00000006782	3.18402	1.96788	1.97671	1.64584	1.95364	1.36583	1.7292	1.25532	1.3921
ENSMUSG00000006784	21.0045	28.1276	30.1698	31.4801	27.6985	30.0171	30.5624	30.4988	29.608
ENSMUSG00000006800	13.4797	8.37475	6.89361	6.67337	6.3435	5.75539	6.38745	5.3838	5.75242
ENSMUSG00000006818	9.75996	7.97421	8.24911	7.03525	7.47503	6.58319	6.86903	6.15464	6.76967
ENSMUSG00000006850	2.76927	2.20622	1.59806	1.74911	1.70621	1.60394	1.25462	1.52265	1.10221
ENSMUSG00000006906	12.6607	11.195	12.0818	11.4479	15.756	10.8721	9.19969	10.3282	9.39384
ENSMUSG00000006920	10.9073	7.90851	7.33461	7.26896	8.67273	6.73221	6.96663	6.69944	6.77021
ENSMUSG00000006930	9.79883	13.4773	12.9313	14.3603	12.1219	14.763	15.6175	16.2677	15.3326
ENSMUSG00000006931	8.1705	4.67768	3.94804	3.02812	3.91035	2.51199	2.78894	2.33418	2.49612
ENSMUSG00000006932	82.301	40.6313	35.1458	34.9496	38.5275	28.5702	28.1626	28.921	26.1696
ENSMUSG00000006941	84.3372	92.4958	106.787	93.1337	112.626	90.6544	91.4987	85.9261	97.455
ENSMUSG00000006948	0	0	0	0.142714	0.0577868	0.0616957	0	0	0
ENSMUSG00000006958	0.517021	0.129768	0.277453	0.250655	0.392134	0.381719	0.203429	0.217811	0.223765
ENSMUSG00000006998	109.741	125.429	135.017	127.274	130.079	126.932	126.567	118.793	114.501
ENSMUSG00000007021	0.6967	0.231709	0.219578	0.0172139	0.0348507	0.0558121	0.175631	0.160094	0
ENSMUSG00000007029	31.6073	99.4242	92.9499	101.038	77.5747	117.772	114.944	122.409	106.204
ENSMUSG00000007030	0.557565	0.171171	0.172532	0.107454	0.15061	0.0982654	0.193968	0.196454	0.143239
ENSMUSG00000007033	50.356	319.047	291.207	304.049	224.761	381.128	393.336	409.452	437.717
ENSMUSG00000007034	0.758693	0.450737	0.106274	0.0801896	0.12756	0.272377	0.0701282	0.201244	0.0926419
ENSMUSG00000007035	3.85328	4.46884	4.37644	3.73532	4.44731	4.44833	4.48247	3.98661	3.54023
ENSMUSG00000007036	34.4354	33.749	35.73	34.1775	33.8912	31.4693	31.369	31.7826	31.1708
ENSMUSG00000007038	3.3381	2.22487	1.83834	1.38474	1.35342	1.31079	1.08155	1.06581	1.44531
ENSMUSG00000007039	9.00265	6.3723	5.34598	4.38632	5.68616	3.65215	3.67613	3.81577	2.7147
ENSMUSG00000007041	25.9083	16.497	15.3505	12.3259	12.718	9.80894	12.0907	10.9761	11.9506
ENSMUSG00000007050	24.7746	24.6985	26.5854	26.1381	31.7486	27.2832	28.1453	28.7984	29.0863
ENSMUSG00000007080	8.30584	10.2768	10.3796	9.55778	9.77218	9.72546	9.01832	9.03492	7.91611
ENSMUSG00000007097	11.5117	11.6382	11.6773	10.8399	12.3677	8.7317	9.85041	10.453	8.20441
ENSMUSG00000007107	37.0699	189.387	170.187	208.145	141.812	239.485	235.577	240.175	230.796
ENSMUSG00000007122	1.52393	2.27041	2.45797	1.91863	1.31329	1.89584	2.14398	3.05894	1.8788
ENSMUSG00000007207	2.95206	1.88303	1.61268	2.27326	2.32825	1.58972	2.06014	2.07274	1.39037
ENSMUSG00000007209	0	0	0	0	0	0	0	0	0
ENSMUSG00000007216	1.17447	0.887165	0.818239	0.88201	0.88434	0.526551	0.677068	0.70311	0.756951
ENSMUSG00000007279	8.56988	6.71954	5.79345	7.54548	4.675	6.78177	6.56871	7.16742	6.44615
ENSMUSG00000007338	9.04297	7.33931	5.90579	6.32807	6.32884	4.29241	6.53398	5.8519	6.10324
ENSMUSG00000007379	2.44182	1.72777	1.61552	1.5231	1.45762	1.30902	1.36837	1.12807	1.27317
ENSMUSG00000007411	11.1877	10.0655	9.38473	9.00071	9.96694	8.87358	8.22708	8.6136	8.89956
ENSMUSG00000007415	21.4105	22.4507	23.5467	22.2214	24.529	22.8789	24.1033	21.8933	25.7807
ENSMUSG00000007440	1.06881	1.41205	1.24199	1.21073	1.67678	1.63923	1.03167	1.44361	1.2066
ENSMUSG00000007457	0	0	0	0	0	0	0	0	0
ENSMUSG00000007458	18.6217	12.5876	11.6785	11.8577	12.0639	10.219	11.3568	9.22312	10.3409
ENSMUSG00000007476	2.68957	1.69656	1.68894	2.03572	1.62513	1.64562	1.69708	1.58201	1.42449
ENSMUSG00000007480	1.81433	0.0472759	0.0105893	0.0456583	0.138657	0.148037	0.0931689	0.1038	0.158245
ENSMUSG00000007564	29.4949	16.092	16.6526	15.6145	16.2295	13.4078	14.609	13.1222	12.2918
ENSMUSG00000007570	3.43814	1.91966	1.0361	1.53009	1.7863	1.40018	0.923003	0.900213	1.09674
ENSMUSG00000007589	10.1472	10.6	11.4026	10.6127	10.86	11.1654	9.8262	9.63884	10.4508
ENSMUSG00000007591	18.9968	49.0167	51.6697	67.2512	38.5049	73.4901	63.4465	64.5388	57.5691
ENSMUSG00000007594	0.0668551	0.0846629	0.0632119	0.0363405	0.0091967	0.127644	0.0278082	0.112659	0.0524795
ENSMUSG00000007603	11.4506	8.95241	10.616	8.98516	9.05874	8.48056	7.47478	8.79693	6.9809
ENSMUSG00000007610	2.79855	1.50098	1.53574	1.18118	1.63048	1.04446	1.21426	1.40552	0.899391
ENSMUSG00000007613	13.9454	11.7225	10.5344	9.46084	10.1459	8.46765	8.28332	9.00972	9.56845
ENSMUSG00000007617	3.51217	3.53842	3.32768	3.24172	3.18511	2.95981	2.46011	2.7162	3.34275
ENSMUSG00000007646	7.4501	8.50414	8.00596	8.1969	11.0881	7.45269	7.43393	7.55445	8.74637
ENSMUSG00000007653	0.178743	0.0232157	0.0585008	0.0560535	0.0113484	0.0242321	0.00571905	0.0521313	0.0323789
ENSMUSG00000007655	56.8757	5.54124	5.78576	4.45108	3.83512	3.33381	3.44299	2.5993	2.79835
ENSMUSG00000007656	8.80286	5.94987	4.72869	4.99834	5.67854	4.27495	4.62277	4.30302	5.07658
ENSMUSG00000007659	25.599	26.9644	25.5832	30.224	32.8694	27.5651	27.1966	27.0312	23.386
ENSMUSG00000007670	27.9003	24.4349	26.3798	26.2237	27.9328	25.1834	24.7428	23.2433	21.3129
ENSMUSG00000007682	0.872209	1.18706	1.0735	0.846036	1.06743	1.00049	0.763117	1.10233	1.28905
ENSMUSG00000007721	8.327	9.33708	8.31199	7.08376	10.8944	7.79212	8.64291	7.29839	6.65386
ENSMUSG00000007739	102.121	101.17	101.25	96.2406	104.948	90.9801	91.777	90.814	92.2933
ENSMUSG00000007777	16.911	15.4236	15.658	14.3957	13.6324	15.4039	13.6673	14.0271	12.8758
ENSMUSG00000007783	15.0867	20.0009	20.2388	20.4359	17.0749	22.8631	21.2853	22.5178	21.0302
ENSMUSG00000007805	0.743873	0.0930385	0.130247	0.23587	0.0909587	0.0606947	0.103137	0.0464266	0
ENSMUSG00000007812	10.1771	7.12808	6.38054	5.50225	6.58194	4.93485	5.10705	5.65951	5.29722
ENSMUSG00000007815	27.1068	15.7917	16.1412	15.1753	16.6522	13.4034	13.5562	12.5453	12.7174
ENSMUSG00000007817	4.08847	1.45318	1.1356	0.967899	0.971142	0.999914	0.981723	1.12081	1.07873
ENSMUSG00000007827	1.35034	1.17055	1.00886	0.702875	1.05482	0.770261	0.812415	0.741564	0.891519
ENSMUSG00000007833	2.55091	2.29147	2.20601	1.89601	2.13112	1.58995	1.74037	1.93306	1.68495
ENSMUSG00000007836	20.2289	19.6281	17.7064	15.8149	21.3994	9.0064	12.3462	9.79452	9.45831
ENSMUSG00000007837	3.67607	2.86037	3.6199	2.873	2.55873	3.2095	3.04401	3.06877	2.32977
ENSMUSG00000007850	39.1803	27.3783	24.9515	23.61	31.6155	21.7707	19.2575	23.3132	25.8029
ENSMUSG00000007867	19.3855	20.3905	19.1804	19.0018	19.2133	17.4792	20.4007	19.1672	17.3375
ENSMUSG00000007872	5.90788	1.85493	0.923295	0.557342	0.584337	0.344201	0.609265	0.637646	0.505913
ENSMUSG00000007877	0.322851	0.116813	0.0872164	0.300844	0.190337	0.121927	0.115105	0.116581	0.0868901
ENSMUSG00000007880	16.421	13.5641	14.0275	14.237	13.7295	14.346	13.1439	13.7875	12.3098
ENSMUSG00000007888	5.63827	8.89146	6.43746	9.95338	6.40976	9.23383	10.2659	7.48442	6.91443
ENSMUSG00000007891	39.4457	12.4823	12.8541	11.297	13.2471	11.5702	11.6345	11.6426	10.9315
ENSMUSG00000007892	248.67	173.321	158.569	162.675	176.028	143.075	178.367	148.613	118.523
ENSMUSG00000007907	13.7706	112.407	111.716	137.862	85.6037	174.136	186.989	185.789	219.941
ENSMUSG00000007908	0.82648	0.541942	0.644879	0.686961	0.39737	0.5091	0.574067	0.500298	0.551766
ENSMUSG00000007944	0.0213076	0.089944	0.201465	0.451706	0.2638	0.431855	0.141806	0.359059	0.140498
ENSMUSG00000007946	0.128914	0.0181391	0.0406295	0.192703	0	0.0378663	0.0357476	0.0181029	0.0607163
ENSMUSG00000007950	35.5445	40.3066	42.7493	41.7068	46.0675	39.8136	40.805	39.0703	31.1797
ENSMUSG00000007987	39.3121	40.1562	43.5978	39.632	39.1885	39.1163	40.8391	41.1483	42.3046
ENSMUSG00000007989	3.95093	2.59752	2.24719	2.26641	2.66628	1.8777	1.82093	1.81263	2.08439
ENSMUSG00000008028	3.04575	3.17402	4.25217	3.26913	2.87721	3.6904	4.55283	4.03981	3.1828
ENSMUSG00000008035	14.1155	8.15278	6.33319	5.27714	7.63136	5.16013	4.92268	5.05504	4.35471
ENSMUSG00000008036	43.9311	47.0691	42.4639	46.4758	45.3059	46.2243	47.295	45.724	40.4025
ENSMUSG00000008090	13.2018	10.6944	10.7289	11.0461	9.93648	10.8995	9.96274	10.5142	8.46813
ENSMUSG00000008129	31.3113	35.4095	38.6086	37.5022	44.1274	39.2016	40.5154	38.9065	36.3073
ENSMUSG00000008136	14.4515	8.95097	6.7775	6.61508	6.44902	4.69172	5.17699	5.24336	3.84286
ENSMUSG00000008140	13.2504	15.4131	15.2069	14.0791	13.2252	14.1991	14.9009	14.9404	11.4931
ENSMUSG00000008153	1.17748	1.76795	2.17026	2.17534	1.96217	2.09489	1.76069	1.99675	1.20743
ENSMUSG00000008167	15.2508	16.2033	15.6539	14.005	15.7771	12.5621	13.4719	13.8516	11.5535
ENSMUSG00000008193	0.0457356	0.0257413	0.0432433	0.0124303	0.0251659	0.0268682	0	0.02569	0.028721
ENSMUSG00000008200	16.6378	15.1061	14.6573	12.8184	18.3208	14.7256	12.6364	14.9529	15.2281
ENSMUSG00000008206	1.14798	0.379243	0.2663	0.258713	0.223636	0.251331	0.15719	0.258333	0.245154
ENSMUSG00000008226	2.45177	1.60225	1.20201	1.17723	1.469	1.15227	1.14067	1.06349	0.93235
ENSMUSG00000008301	5.74322	4.08484	3.29162	2.79042	3.86366	2.01051	2.92883	2.81723	3.11257
ENSMUSG00000008305	8.05599	5.90286	5.4624	4.87829	5.71291	4.73706	4.65573	3.98379	4.45854
ENSMUSG00000008307	8.36767	13.0558	12.6641	12.9816	9.405	15.0115	11.6175	14.3051	15.1992
ENSMUSG00000008318	0.479889	0.787778	0.718418	0.554314	0.594129	0.599079	0.676452	0.449262	0.577607
ENSMUSG00000008333	7.4683	6.1371	5.46963	6.00198	7.13673	4.32895	4.074	4.6549	5.89606
ENSMUSG00000008348	76.3834	114.694	108.131	123.82	93.1448	131.515	114.84	132.51	112.254
ENSMUSG00000008373	5.9407	5.49725	5.08491	5.00765	4.88337	4.58324	4.54748	4.53805	3.68015
ENSMUSG00000008384	11.1585	8.04726	5.5982	7.71886	6.01464	6.30683	7.0906	7.67489	6.92561
ENSMUSG00000008393	17.7157	21.7242	20.5401	20.3198	17.2737	23.3358	22.4246	24.9807	22.8699
ENSMUSG00000008398	2.86363	0.949192	0.790468	0.830528	0.777277	0.677433	0.543599	0.914915	0.642681
ENSMUSG00000008429	12.4518	26.4511	26.5957	31.0971	22.625	37.9961	37.168	37.1414	39.2451
ENSMUSG00000008435	2.38008	1.00748	1.09698	1.01626	1.13818	0.648479	0.579102	0.754106	0.774383
ENSMUSG00000008438	2.5534	7.54491	8.91854	11.9527	8.51678	11.7797	11.9453	12.9337	11.8988
ENSMUSG00000008450	6.04043	3.77478	4.06495	3.33014	4.52429	3.16339	3.80899	3.29636	3.03731
ENSMUSG00000008461	0.109857	0.0132495	0	0.0127961	0.0129533	0.124465	0	0.0264461	0
ENSMUSG00000008475	21.0356	14.4019	12.7509	11.168	12.9225	8.66733	9.55674	9.79257	9.66313
ENSMUSG00000008482	45.7722	148.764	123.883	144.569	98.7509	166.11	152.311	160.552	116.734
ENSMUSG00000008489	1.48321	1.3854	1.29795	1.19219	1.35009	0.973305	1.00635	1.01483	1.19401
ENSMUSG00000008496	1.75572	1.58973	1.32904	1.41856	1.9307	1.32746	1.73416	1.305	1.25411
ENSMUSG00000008540	26.6944	15.275	15.341	13.8137	17.2462	14.2019	13.9674	12.8106	12.9921
ENSMUSG00000008575	8.32252	1.93733	1.38751	1.21797	1.3415	1.11025	0.94842	0.970432	1.36304
ENSMUSG00000008590	0.0906744	0.061241	0.274346	0.0443592	0.089808	0.0799025	0.105604	0.106958	0.06833
ENSMUSG00000008601	8.70283	0.0441279	0.0247104	0	0.0431415	0.161209	0	0.04404	0.024618
ENSMUSG00000008604	15.5198	14.2507	15.4915	12.7917	13.8277	14.1499	12.6126	14.5333	13.7154
ENSMUSG00000008658	0.347798	0.151008	0.103351	0.089125	0.106623	0.0788093	0.0413331	0.117217	0.0468022
ENSMUSG00000008668	30.8792	23.6147	22.2642	23.0685	23.4107	20.6557	23.017	22.3352	18.4505
ENSMUSG00000008682	110.916	35.7623	28.0101	25.2137	26.789	21.601	20.038	19.8463	17.4734
ENSMUSG00000008683	15.3066	12.793	11.3868	10.9622	12.7257	10.4895	11.4863	10.6934	10.1553
ENSMUSG00000008690	19.664	15.1679	14.8208	14.012	16.6169	13.3723	12.1215	12.0487	12.0575
ENSMUSG00000008730	19.1975	26.4925	25.8786	32.0732	26.9584	36.6156	36.1332	37.4741	37.2538
ENSMUSG00000008734	12.5598	13.2584	13.3665	11.542	12.5177	10.7681	11.5326	10.8131	11.0659
ENSMUSG00000008763	22.3801	21.465	21.6533	23.0882	22.7876	22.0953	21.7262	20.1741	23.3606
ENSMUSG00000008789	0	0	0	0	0	0	0	0	0
ENSMUSG00000008813	22.6866	160.636	184.695	204.195	145.032	243.584	245.298	248.294	266.598
ENSMUSG00000008822	27.3112	25.4111	28.2194	24.49	27.9289	21.1909	21.2967	21.0626	24.9503
ENSMUSG00000008843	0.327822	1.07245	1.1236	0.902109	0.676436	1.37217	1.70446	2.48589	1.35099
ENSMUSG00000008845	2.93036	0.520473	0.386077	0.372102	0.455972	0.232825	0.419613	0.404755	0.520386
ENSMUSG00000008855	5.8613	4.67509	3.92217	5.09982	4.11023	4.52869	4.30015	4.17067	3.4994
ENSMUSG00000008859	9.42636	5.66619	5.24778	5.84124	5.57687	4.47888	4.65486	4.47309	5.49809
ENSMUSG00000008874	0	0	0	0	0.122125	0	0	0	0.0696885
ENSMUSG00000008892	51.4272	59.1289	58.548	58.5594	60.051	54.0828	56.1166	53.2881	51.9003
ENSMUSG00000008932	0.676669	0.626203	0.664402	0.806369	0.343694	1.08936	0.62787	0.95388	0.735463
ENSMUSG00000008958	5.9355	5.45732	5.05538	5.61348	4.74031	4.95509	4.84775	5.48695	4.33476
ENSMUSG00000008976	10.7943	7.0295	7.23296	6.24988	7.71	5.50124	5.71148	5.85597	6.58309
ENSMUSG00000008999	5.72242	0.97357	0.678894	0.753981	0.673448	0.78611	0.995533	0.705808	1.02478
ENSMUSG00000009013	35.3495	46.4497	46.1441	47.8755	44.0198	48.285	51.2777	51.7742	48.4067
ENSMUSG00000009030	3.57852	2.94241	2.13811	1.86281	2.45332	1.75645	1.75514	1.81693	1.38348
ENSMUSG00000009035	5.32824	2.10393	1.77601	2.38829	1.63478	1.67161	2.00354	1.80985	1.52411
ENSMUSG00000009047	0.0524889	0.26588	0.248143	0.256783	0	0.0462533	0.0873305	0.0442251	0.247214
ENSMUSG00000009070	3.12101	7.05906	7.02734	7.08976	5.24784	6.80525	6.84714	7.13062	6.08491
ENSMUSG00000009073	28.8413	27.5347	25.5736	25.9344	26.3217	24.0658	24.7977	24.7594	22.0443
ENSMUSG00000009075	0.0166375	0	0.125846	0.0135655	0.0274641	0	0.0830437	0	0.0470159
ENSMUSG00000009076	6.86679	4.85075	5.83008	5.45605	7.02672	7.06982	6.35364	5.63809	5.47826
ENSMUSG00000009079	53.3457	54.2603	53.4131	53.6651	56.493	49.8848	51.2623	52.0755	48.9392
ENSMUSG00000009090	24.7062	18.9815	21.2332	20.3242	22.0662	18.7398	18.9974	18.0296	18.6363
ENSMUSG00000009092	7.15192	8.87172	7.50892	8.10309	7.11617	7.98418	8.92447	8.22558	6.69555
ENSMUSG00000009093	19.3638	74.8338	64.7905	82.15	49.6254	88.4725	90.988	96.6245	79.6233
ENSMUSG00000009097	1.29292	1.25947	1.38703	1.31774	1.15949	2.22388	1.40652	1.87497	1.52237
ENSMUSG00000009108	0.131389	0.197198	0.372686	0.202354	0.19279	0.23156	0.109302	0.172205	0.220025
ENSMUSG00000009112	8.31747	7.66364	7.48214	7.74267	8.23084	7.17252	7.52755	7.19037	6.80617
ENSMUSG00000009114	0.359018	0.238148	0.121233	0.104545	0.275157	0.338965	0.383998	0.604989	0.193248
ENSMUSG00000009115	39.5544	87.8485	82.6501	92.5776	55.0529	102.86	100.354	100.313	87.6902
ENSMUSG00000009145	0.728933	0.410265	0.435291	0.28153	0.274432	0.416956	0.308517	0.323248	0.289109
ENSMUSG00000009185	0.42782	1.30026	1.53712	0.697652	0.776842	0.829391	1.49479	0.720929	3.06275
ENSMUSG00000009207	6.05171	8.98832	8.22837	7.63706	7.72692	8.36324	8.09396	8.01261	9.68684
ENSMUSG00000009210	0	0.085645	0	0	0.0209326	0.0223486	0.0843924	0.0427372	0.0477795
ENSMUSG00000009214	0	0.0244295	0	0	0	0	0	0	0
ENSMUSG00000009216	0.0295527	0.137223	0.12574	0.0963839	0.109764	0.0911466	0.0860466	0.13695	0.0835132
ENSMUSG00000009246	0.177681	0.369246	0.381227	0.289747	0.11845	0.421542	0.363845	0.28214	0.33474
ENSMUSG00000009248	0.592675	0.636823	0.229245	0.615034	0.111176	0.237394	0.224111	0.204286	0.431399
ENSMUSG00000009281	5.26786	1.13963	0.638164	1.14091	1.15492	0.768839	0.972324	0.97092	0.852871
ENSMUSG00000009291	63.8312	43.2731	46.011	41.4522	47.8534	39.9203	42.6495	39.4431	40.1449
ENSMUSG00000009292	0.0350937	0.0385159	0.0298631	0.0543663	0.0260688	0.0371095	0.0467108	0.0177411	0.02314
ENSMUSG00000009293	9.73026	8.39691	8.48578	9.06282	9.36711	7.52829	8.58831	8.10741	8.08132
ENSMUSG00000009350	0.740639	0.765428	0.953827	0.801709	0.474285	0.922715	0.987939	0.946809	0.637516
ENSMUSG00000009356	0	0	0.0131868	0.0568581	0.0345338	0.0491598	0	0	0.0262749
ENSMUSG00000009376	4.13375	0.543192	0.57066	0.357475	0.52635	0.371291	0.511564	0.297441	0.32717
ENSMUSG00000009378	6.59518	0.300969	0.297414	0.213729	0.562521	0.443499	0.331458	0.424052	0.306178
ENSMUSG00000009394	1.81584	1.72201	1.15831	1.10028	0.93928	1.60012	1.36574	1.56139	1.08369
ENSMUSG00000009406	1.15382	0.603669	0.460961	0.496887	0.570055	0.680218	0.506966	0.664083	0.336774
ENSMUSG00000009418	4.01815	0.847583	0.639423	0.644254	0.811373	0.618462	0.63219	0.591343	0.59106
ENSMUSG00000009470	23.129	21.4821	20.9837	19.5865	22.4535	18.4329	17.6902	18.3409	19.4432
ENSMUSG00000009471	0	0.019835	0	0	0	0	0	0	0.0442621
ENSMUSG00000009487	0.0168995	0.0606359	0.107855	0.062006	0.0383579	0.0707364	0.0527198	0.110351	0.0517361
ENSMUSG00000009535	4.39675	3.86784	3.92056	3.13802	3.89448	3.23919	2.92412	3.16742	2.9631
ENSMUSG00000009545	0.224331	0.667374	0.404012	0.53131	0.335045	0.320055	0.47988	0.549037	0.412564
ENSMUSG00000009549	45.0038	43.9249	45.1114	41.1392	53.2107	41.8821	41.5476	40.1997	42.1165
ENSMUSG00000009551	0	0	0	0	0	0	0.076254	0.0514878	0.0287812
ENSMUSG00000009555	9.64357	8.22157	7.8001	6.62591	7.93604	6.01624	6.39744	6.62328	5.69868
ENSMUSG00000009563	4.07128	3.46135	3.55122	2.93382	3.75077	3.20864	3.33917	2.52441	2.70072
ENSMUSG00000009566	4.95652	5.42724	6.37179	5.18529	5.25846	6.283	5.85491	5.83308	5.84966
ENSMUSG00000009569	10.4128	9.36991	9.07285	8.51793	8.7229	8.57152	8.28207	8.73657	8.04019
ENSMUSG00000009575	22.6724	19.764	18.6368	17.2154	23.7019	16.8516	15.2019	15.5359	15.7866
ENSMUSG00000009580	0.127102	0.160958	0	0	0	0.0280007	0	0	0
ENSMUSG00000009585	2.2153	1.27286	0.721514	0.678761	0.809247	0.566483	0.453991	0.596196	0.596834
ENSMUSG00000009588	0	0	0	0	0.0150869	0	0	0	0
ENSMUSG00000009596	11.7244	15.6695	13.9398	12.8308	13.0688	11.3442	10.3692	10.6498	11.3559
ENSMUSG00000009614	1.52935	1.96389	2.94529	3.48493	3.4613	2.213	2.41059	1.98711	2.32012
ENSMUSG00000009621	5.91828	6.37904	5.78708	5.08844	4.59774	6.10112	5.38628	6.25978	5.56888
ENSMUSG00000009628	18.9625	21.5332	17.3964	17.8472	12.5044	14.7837	15.2494	14.5222	18.5041
ENSMUSG00000009630	62.6828	62.9205	61.6309	63.8739	59.1556	60.272	60.6879	62.8202	64.2321
ENSMUSG00000009633	5.47168	1.0595	1.56629	1.71906	1.45014	0.796236	1.12753	1.22657	0.709287
ENSMUSG00000009640	22.7075	23.7078	24.3244	24.249	25.2451	22.1878	23.913	22.7242	20.9679
ENSMUSG00000009646	0	0.281064	0.0699502	0.150804	0.0610624	0	0.0923176	0	0.104533
ENSMUSG00000009647	6.22816	3.06012	2.00266	2.83206	2.10721	2.68303	2.45424	2.84157	2.62459
ENSMUSG00000009654	2.2583	1.81387	2.03144	1.7646	1.74744	1.32668	1.39596	1.40064	1.55112
ENSMUSG00000009670	4.37956	5.18453	4.41468	4.40707	4.42136	3.33833	3.75374	3.69005	3.26169
ENSMUSG00000009681	7.59592	4.19558	6.91449	6.12809	6.05356	6.73587	6.24352	6.41352	6.41597
ENSMUSG00000009687	0.855273	0.625197	0.729771	0.459232	0.318524	0.496318	0.555315	0.676679	0.658267
ENSMUSG00000009731	0.330798	0.153601	0.0312771	0.101144	0.102387	0.14575	0.0825568	0.278718	0.0623203
ENSMUSG00000009733	4.67437	4.49567	4.65036	4.19594	5.06653	4.00916	3.90663	4.23999	3.80547
ENSMUSG00000009734	0.00625959	0.327646	0.27225	0.33685	0.196326	0.380601	0.333269	0.311171	0.489396
ENSMUSG00000009739	20.8895	20.5255	21.5299	20.4081	28.7394	19.0178	18.4666	19.154	17.6621
ENSMUSG00000009741	18.3459	22.0531	23.9249	24.1764	20.0353	26.8253	25.5231	26.408	28.3462
ENSMUSG00000009772	2.94462	3.60655	4.07078	3.21032	4.57542	2.47686	2.88573	2.69718	2.58463
ENSMUSG00000009828	3.31225	2.48244	2.94162	2.62023	2.94678	2.6212	2.62919	2.93463	2.84127
ENSMUSG00000009863	26.2652	29.0325	27.2342	28.4213	31.0913	25.0034	26.5772	25.7498	22.9567
ENSMUSG00000009876	0.443891	0.187376	0.104925	0.180965	0	0	0.184635	0.187002	0
ENSMUSG00000009894	18.1589	13.2976	13.068	11.323	12.4694	12.4409	12.3759	12.7569	11.854
ENSMUSG00000009900	0.364228	0.601625	0.568975	0.697248	0.248341	0.418642	0.47426	1.00071	0.745852
ENSMUSG00000009905	3.1181	1.53143	1.42589	1.59281	1.50163	1.48025	1.33045	1.39273	1.04646
ENSMUSG00000009907	11.3666	7.45307	7.31178	5.83691	7.54177	5.46891	5.5877	6.05235	5.93854
ENSMUSG00000009927	41.1723	36.4329	34.7193	36.1667	37.8312	32.6014	36.0893	32.9789	38.232
ENSMUSG00000009941	10.8116	12.8506	11.3976	10.62	14.3761	10.8625	10.4955	10.1997	11.4031
ENSMUSG00000009995	2.99965	1.58277	1.4258	1.30929	1.41956	1.14926	1.04427	0.968376	1.00585
ENSMUSG00000010021	7.15823	8.22104	9.78637	8.22018	6.54691	7.5391	7.91304	8.0326	7.90713
ENSMUSG00000010025	9.29867	6.74669	6.68041	6.01463	7.1161	6.55521	6.05895	5.89406	6.39155
ENSMUSG00000010044	117.451	134.856	145.517	138.045	170.981	133.377	147.953	135.782	133.288
ENSMUSG00000010045	25.9071	21.6027	23.7416	23.6096	26.482	23.163	23.7569	21.4757	17.7396
ENSMUSG00000010047	3.63807	1.61417	1.36839	1.75381	1.72056	1.40403	1.5022	1.51027	1.31325
ENSMUSG00000010048	4.31097	4.53539	4.59339	3.05533	3.88659	4.4125	4.28974	4.90355	4.26384
ENSMUSG00000010051	1.20392	0.107504	0.120399	0.169897	0.210202	0.346832	0.231124	0.21458	0.207184
ENSMUSG00000010054	13.3252	11.0842	11.3021	10.8248	11.1397	11.3105	10.5757	10.8971	8.79095
ENSMUSG00000010057	15.074	15.275	13.7391	14.894	12.836	14.1254	13.5699	15.0798	12.5624
ENSMUSG00000010064	0.00828562	0.00699508	0.0235023	0	0.00683871	0.0146026	0.0137855	0	0
ENSMUSG00000010066	0.561189	0.603837	0.723082	0.744671	0.485894	0.557548	0.590428	0.825145	0.673735
ENSMUSG00000010067	14.0782	14.8789	14.3578	12.8755	20.1277	12.2607	11.3133	11.9689	11.4151
ENSMUSG00000010080	5.22485	0.96208	0.691212	1.16584	0.834094	1.10841	0.992726	1.08698	0.911417
ENSMUSG00000010086	3.67797	3.75434	4.24681	2.93524	4.33275	3.4571	3.34711	4.1131	4.17843
ENSMUSG00000010095	25.7706	32.2165	37.299	34.357	40.4237	30.3515	31.4155	29.3025	27.0527
ENSMUSG00000010097	55.575	47.3774	50.0532	47.222	52.6848	45.6482	45.2466	45.5854	47.4285
ENSMUSG00000010110	11.9998	12.9971	12.2997	12.356	12.253	12.5179	12.4062	11.8675	10.6014
ENSMUSG00000010122	1.73187	0.41463	0.549904	0.663893	0.61871	0.398615	0.537587	0.435584	0.304359
ENSMUSG00000010136	44.8483	93.8056	85.5423	93.8225	76.0503	98.1857	93.305	95.7434	89.0961
ENSMUSG00000010142	0.27751	0.299365	0.0874624	0.0251411	0.0381747	0.0815141	0.051302	0.0389698	0.11618
ENSMUSG00000010154	15.9041	14.6328	17.195	15.1974	18.2883	15.9335	18.1431	16.453	17.8855
ENSMUSG00000010175	0.859873	1.39909	1.05446	1.38946	1.06672	1.90578	1.42631	1.44899	1.43341
ENSMUSG00000010205	0	0	0	0	0	0	0	0	0
ENSMUSG00000010277	105.402	106.997	109.31	107.116	104.551	104.315	104.931	101.826	101.439
ENSMUSG00000010290	11.0509	10.1089	8.65545	8.70116	11.177	7.89967	8.48847	7.05256	8.69454
ENSMUSG00000010307	15.7098	17.0774	18.359	12.9035	15.2996	15.2728	12.7026	14.6226	13.7941
ENSMUSG00000010311	1.27349	0.215027	0.128437	0.152291	0.23825	0.149627	0.15538	0.171679	0.0319891
ENSMUSG00000010342	23.3004	26.3854	24.6032	25.4612	27.2638	24.0825	22.6697	25.2821	24.4536
ENSMUSG00000010358	3.26595	1.43206	1.02932	0.949566	1.54632	0.691603	1.05307	1.19456	0.81084
ENSMUSG00000010362	2.0543	1.00778	1.15491	0.792222	1.74138	0.782811	0.715916	0.725095	0.496846
ENSMUSG00000010376	45.4569	37.0594	41.7012	33.8972	42.6415	32.2654	36.6904	38.9137	39.7162
ENSMUSG00000010392	15.6788	12.9527	13.1569	11.5287	17.0469	12.7112	12.636	11.8103	12.8004
ENSMUSG00000010406	4.25799	3.92762	2.87035	3.47178	3.12393	3.75215	4.23096	2.12599	2.33969
ENSMUSG00000010435	11.8799	19.9836	16.8065	22.3586	13.9707	20.819	18.5024	22.1639	22.5492
ENSMUSG00000010453	46.1098	46.2754	47.3988	44.8666	50.3849	44.4095	43.7697	45.145	40.6056
ENSMUSG00000010461	1.5831	5.97318	5.86441	7.66524	5.11928	9.39701	9.0566	9.15706	9.35408
ENSMUSG00000010476	0.833997	0.80811	0.698941	0.62205	0.621867	0.442622	0.646493	0.491087	0.50439
ENSMUSG00000010505	2.35306	4.20411	3.97826	4.43704	2.69994	4.20063	3.39908	4.50312	4.17529
ENSMUSG00000010517	32.5284	35.5504	31.5513	33.3401	34.1534	31.3497	30.7311	29.6495	30.0828
ENSMUSG00000010529	1.25952	0.729146	0.782578	0.352099	0.267317	1.04647	0.419114	1.00058	0.47457
ENSMUSG00000010538	6.05519	7.86725	8.55065	8.62397	8.11328	9.32041	9.55122	11.297	11.5187
ENSMUSG00000010554	3.28786	2.58875	2.51329	2.53113	2.92004	2.13043	2.20603	2.32496	2.66187
ENSMUSG00000010592	36.0201	38.2658	35.1611	32.6263	41.5672	23.6721	30.5458	24.4568	30.1024
ENSMUSG00000010601	0.245393	0	0	0.0823869	0.0119141	0.10176	0.0120083	0	0.0543888
ENSMUSG00000010607	11.6483	10.4041	11.3859	10.9198	11.7506	11.3058	11.5158	10.7626	8.69304
ENSMUSG00000010608	13.281	11.0446	10.4779	9.52185	13.1404	9.84733	8.83162	9.55757	11.1024
ENSMUSG00000010609	2.1902	2.19842	1.83227	1.4813	1.71609	1.46752	1.03276	1.36065	1.18842
ENSMUSG00000010651	8.84715	0.376279	0.273918	0.254383	0.349475	0.373115	0.241005	0.281647	0.587771
ENSMUSG00000010660	12.977	5.52561	5.17258	4.7833	4.79538	5.35644	4.33938	4.8357	3.87491
ENSMUSG00000010663	20.1261	25.1226	24.8456	19.9439	23.7136	20.7297	17.34	19.0399	17.5973
ENSMUSG00000010721	11.1513	11.2884	12.1407	11.4872	11.3322	11.6838	10.2591	11.9524	10.8843
ENSMUSG00000010751	0.425101	0.210081	0.137246	0.30434	0.248174	0.155322	0.172507	0.131039	0.214866
ENSMUSG00000010755	6.28982	5.94376	6.21082	5.4263	5.73963	5.42555	5.66897	5.64092	5.21784
ENSMUSG00000010760	1.0531	0.197572	0.184391	0.0636039	0	0.274962	0.162235	0.164315	0.0734807
ENSMUSG00000010796	11.0042	10.5168	9.3524	8.10285	10.2817	7.65404	7.57292	7.9565	8.40024
ENSMUSG00000010797	6.14646	1.24407	1.30163	1.23313	0.960209	1.7086	1.35492	1.09457	1.15065
ENSMUSG00000010803	0.346157	0.322472	0.445796	0.399031	0.487674	0.46807	0.476634	0.447545	0.534079
ENSMUSG00000010825	0.012911	0.0218001	0.0122075	0.00526355	0	0	0	0.0108783	0.0425663
ENSMUSG00000010830	5.57773	2.61609	1.99232	1.16223	1.32996	1.41992	1.34047	1.33155	0.788108
ENSMUSG00000010841	9.25968	31.501	28.6483	31.54	21.3452	34.2319	30.4933	34.2081	36.3344
ENSMUSG00000010911	12.8546	11.4061	9.63235	10.1959	12.8112	8.32226	8.00209	8.43624	7.82533
ENSMUSG00000010914	20.3708	22.2136	22.1324	23.041	23.9759	22.6076	21.1297	21.4756	21.096
ENSMUSG00000010936	6.13758	4.87931	4.53202	4.68162	5.52725	4.04665	4.52574	4.13915	3.98841
ENSMUSG00000011008	0.106383	0.246985	0.301756	0.151794	0.274391	0.30467	0.23231	0.21288	0.275575
ENSMUSG00000011034	0.713805	0.0179888	0.0402929	0	0.00879334	0	0.0265886	0.00897648	0.0100356
ENSMUSG00000011096	9.87758	9.24027	10.1333	9.89891	10.185	9.83292	9.49585	9.26983	9.11668
ENSMUSG00000011114	36.3034	39.9883	42.5487	40.6671	41.2776	41.0377	40.5037	37.68	40.9009
ENSMUSG00000011118	0	0.247233	0.108347	0.145341	0.21018	0.224397	0.105921	0.171646	0.0599679
ENSMUSG00000011148	2.63595	1.201	0.929668	1.39871	0.690677	1.23514	0.71354	0.987087	0.67001
ENSMUSG00000011154	23.5348	26.5732	30.2533	27.9564	29.194	25.5128	28.0557	26.7514	30.9411
ENSMUSG00000011158	14.0467	12.4039	12.4372	11.833	16.3897	11.5072	10.4103	11.523	10.3705
ENSMUSG00000011171	0.244921	0.0165418	0	0.0639032	0.00808601	0.00863298	0.0733494	0.0330177	0
ENSMUSG00000011179	98.9647	143.966	152.978	148.097	136.487	157.748	153.526	157.355	161.841
ENSMUSG00000011254	8.51261	8.60691	7.85676	7.28372	8.70178	6.73459	6.63523	9.02965	8.74262
ENSMUSG00000011256	4.41841	0.77302	0.778585	0.661392	0.644154	0.671482	0.649247	0.491884	0.382048
ENSMUSG00000011257	6.85109	2.66742	2.87444	2.47877	2.6526	2.03791	2.23098	2.04003	1.59548
ENSMUSG00000011263	7.40333	9.72459	11.8381	10.6524	10.0643	9.93925	10.6964	10.1364	9.52732
ENSMUSG00000011267	1.6957	1.72152	1.9483	1.24259	1.27556	2.0806	1.8749	2.26065	1.51642
ENSMUSG00000011305	0.607558	0.619049	1.08947	0.785769	1.00292	1.01538	1.01085	0.970854	0.868318
ENSMUSG00000011306	18.4154	20.9732	20.3353	21.7436	22.436	21.3679	21.6965	20.5394	19.2547
ENSMUSG00000011349	36.1885	38.2126	40.0383	36.8391	45.0262	41.5989	42.5065	43.0515	34.063
ENSMUSG00000011382	1.6349	1.28558	1.7188	1.38596	1.52477	1.47708	1.47299	1.57642	1.88472
ENSMUSG00000011427	4.70939	2.27048	2.32809	2.33898	2.55515	1.63258	1.75005	1.48043	1.5988
ENSMUSG00000011463	0.213024	0.0337208	0.0377654	0.0542783	1.43956	0.0469293	0.0221517	0.0224357	0.0877897
ENSMUSG00000011486	3.61349	14.1717	10.3118	12.1869	7.40194	11.6079	9.31874	12.3998	8.75704
ENSMUSG00000011589	0.929535	0.6663	0.928628	0.757902	1.28833	0.726379	0.758686	0.67975	0.413016
ENSMUSG00000011632	5.70528	7.79421	4.90398	5.24389	4.62335	5.9873	6.60153	5.94326	5.76505
ENSMUSG00000011658	6.51085	7.19372	6.6601	6.42741	5.68404	6.45359	6.51416	5.89815	6.08363
ENSMUSG00000011751	1.92944	2.79463	2.88774	2.80712	1.88307	2.53019	2.77277	2.89307	2.69175
ENSMUSG00000011752	22.7661	16.7617	16.895	14.5694	15.6587	11.6637	12.2039	13.3827	13.32
ENSMUSG00000011831	10.9688	7.82226	7.45771	7.05923	8.39065	6.41512	6.20058	6.24352	6.84218
ENSMUSG00000011832	20.9127	27.6804	28.823	28.2473	24.1489	28.0515	28.0565	29.4664	26.7196
ENSMUSG00000011837	10.3809	10.6628	8.83365	9.73372	9.42487	8.60314	9.49937	8.74651	8.05558
ENSMUSG00000011877	79.4664	130.287	142.727	146.13	119.206	163.768	164.025	163.265	150.91
ENSMUSG00000011884	20.6953	3.58236	2.51046	3.58119	3.50228	2.99573	2.89003	3.17798	2.89844
ENSMUSG00000011958	24.1965	17.9383	16.3328	15.6014	18.8012	12.5791	12.4016	12.4753	14.3763
ENSMUSG00000011960	8.85733	6.73601	6.54171	6.33423	6.85342	6.15992	5.64445	5.56796	5.86507
ENSMUSG00000012017	4.78347	1.37498	1.53991	0.928628	1.37245	1.56565	1.50647	1.29548	1.23375
ENSMUSG00000012042	15.0706	22.9795	27.5951	30.1654	17.7633	31.1439	31.45	31.6055	30.9197
ENSMUSG00000012076	8.63075	7.80996	7.02371	6.71727	7.83383	5.44201	4.62165	5.71519	6.00802
ENSMUSG00000012114	9.73088	8.22473	8.70346	8.71193	10.127	9.19705	8.67619	9.27158	8.7169
ENSMUSG00000012117	14.3279	11.8133	11.8647	12.0498	12.9798	10.9254	10.391	10.7676	9.69785
ENSMUSG00000012123	1.31153	0.269714	0.34446	0.269626	0.388589	0.271644	0.386998	0.302234	0.253419
ENSMUSG00000012126	25.2455	40.9375	44.4616	47.4757	37.6708	56.0547	53.2327	53.6744	50.653
ENSMUSG00000012187	0.0561274	0.0236926	0	0	0	0.0494595	0.023346	0.0236454	0.0264351
ENSMUSG00000012211	54.327	66.6178	76.952	71.1877	76.5801	73.1747	84.2024	79.0744	71.9943
ENSMUSG00000012282	0.0751258	0.126849	0.0236773	0	0.0826755	0.088268	0.0833291	0.189894	0.0943549
ENSMUSG00000012296	8.66838	7.22399	7.53645	6.69623	7.93764	7.08127	7.08739	7.67979	6.58835
ENSMUSG00000012350	8.42942	0.668618	0.140866	0.0703282	0.174744	0.221113	0.0130463	0.0198204	0.0147726
ENSMUSG00000012396	0.0585056	0.0329286	0.129074	0.0954059	0.0643851	0.0171851	0.032447	0.0328631	0
ENSMUSG00000012405	39.2855	31.4947	25.0919	27.9376	31.3014	24.3825	25.2097	22.5387	18.6527
ENSMUSG00000012422	2.84017	2.03915	1.65638	1.54713	2.15051	1.24069	1.26214	1.40786	1.45963
ENSMUSG00000012428	4.26838	2.08257	2.55512	2.07911	1.28109	1.05024	1.04911	1.21436	1.09655
ENSMUSG00000012429	8.41839	7.75477	7.31699	8.20987	10.8432	7.64077	6.70435	7.84567	6.88719
ENSMUSG00000012443	8.30981	7.83678	7.97888	6.7898	9.44156	6.62031	6.05975	6.53739	7.27557
ENSMUSG00000012483	2.54026	1.26726	2.00152	1.66325	0.984792	1.01749	1.08863	0.74587	0.978891
ENSMUSG00000012519	1.68969	2.11573	1.97458	2.32197	2.19379	2.50949	3.33249	3.63116	3.07598
ENSMUSG00000012520	0.0959632	0	0	0	0	0	0	0	0
ENSMUSG00000012535	13.6343	11.35	11.7615	9.70987	13.1707	9.2146	8.48799	9.11988	9.22125
ENSMUSG00000012609	30.2936	32.816	34.0646	36.1081	34.9694	36.9077	35.7912	35.7511	37.7432
ENSMUSG00000012640	7.68722	7.23261	6.24267	5.78033	6.26726	5.42672	4.512	5.54859	5.7929
ENSMUSG00000012705	5.59347	1.61304	3.50832	2.88993	1.00561	1.92767	1.38213	1.53984	1.48676
ENSMUSG00000012777	5.69977	10.236	8.60375	10.6807	5.63292	10.6621	9.5872	11.8586	10.0787
ENSMUSG00000012819	4.93529	6.93195	6.3308	6.86735	5.69046	6.95564	6.26797	6.73111	5.45855
ENSMUSG00000012848	137.373	88.174	76.84	73.2532	78.5442	70.2143	67.2714	66.668	60.8526
ENSMUSG00000012889	0.147838	0.0832077	0.0815395	0.0100451	0.0508423	0.0108563	0.0614931	0.0934222	0.0696296
ENSMUSG00000013033	19.9547	17.4442	16.0317	16.2287	17.4997	13.3126	13.6479	14.2047	11.4584
ENSMUSG00000013076	10.3139	9.45566	10.6145	10.7935	7.29359	11.0334	9.92093	10.8937	10.1287
ENSMUSG00000013083	3.69092	12.5241	8.52313	11.8062	7.44019	12.3218	11.1599	13.9942	9.02614
ENSMUSG00000013089	9.42026	12.7032	12.0808	10.6872	11.2758	10.1698	10.4518	10.4961	11.7846
ENSMUSG00000013091	5.37128	12.4174	12.1031	13.1385	8.07937	13.1379	14.5743	13.7038	13.4292
ENSMUSG00000013150	1.84078	1.506	1.37264	1.58599	1.79343	1.5134	1.24717	1.3511	1.17087
ENSMUSG00000013155	14.9249	17.6545	19.0716	18.1806	19.8242	18.5432	18.8874	17.5589	16.9854
ENSMUSG00000013158	13.0258	16.2596	18.0431	21.3612	17.5464	19.5625	20.9629	18.5808	19.0281
ENSMUSG00000013160	40.6994	29.6251	29.6969	25.5495	29.4862	27.0971	28.6847	26.5047	22.6718
ENSMUSG00000013236	15.5671	8.6902	8.5439	7.60327	8.93409	7.90114	7.60948	7.98721	6.44852
ENSMUSG00000013275	7.74414	8.31144	7.97018	7.80933	9.13217	7.54578	7.84185	7.97239	7.24443
ENSMUSG00000013338	7.3802	0.454989	0.389666	0.413573	0.225026	0.597825	0.437786	0.592979	0.346401
ENSMUSG00000013353	4.41657	4.0432	5.05657	4.80987	3.91438	4.186	4.59749	4.75454	5.16926
ENSMUSG00000013367	1.16729	1.35151	1.92355	1.14211	1.33506	1.6017	1.56757	2.09347	1.74357
ENSMUSG00000013415	1.74315	1.72708	1.69939	2.03988	1.6512	1.69524	1.70558	1.56764	1.41228
ENSMUSG00000013418	0.2793	0.471595	0.336102	0.351946	0.649665	0.693611	0.506943	0.278115	0.717525
ENSMUSG00000013419	4.24047	1.64104	1.25257	1.11043	1.25692	1.11828	1.12781	1.06403	0.711409
ENSMUSG00000013465	12.8927	8.78728	7.95011	7.96724	9.48463	6.38782	7.91688	7.86811	6.4923
ENSMUSG00000013483	1.23431	0.312618	0.574548	0.247731	0.156733	0.443439	0.181668	0.303996	0.482962
ENSMUSG00000013495	20.1947	24.727	23.4249	24.9394	24.229	24.4901	23.6106	23.9258	20.5374
ENSMUSG00000013523	1.59836	2.45435	2.23403	2.19094	1.69207	2.33725	2.88095	2.52753	2.58571
ENSMUSG00000013539	2.38792	1.95065	1.57836	1.64053	2.00285	1.21773	1.39331	1.3646	1.26526
ENSMUSG00000013584	58.2075	61.5815	57.318	60.1673	66.9156	56.9426	58.6404	52.8185	55.1935
ENSMUSG00000013593	54.3657	46.4565	47.2387	44.1579	50.5355	39.9449	46.7363	39.4993	38.4972
ENSMUSG00000013611	27.6343	0.364728	0.352134	0.230784	0.159844	0.288803	0.148715	0.313795	0.15436
ENSMUSG00000013622	11.4243	10.3009	9.23312	8.11628	8.61463	7.29127	7.58211	6.91846	7.39843
ENSMUSG00000013629	7.69952	8.75573	7.02734	7.25373	8.15869	6.81779	6.29407	5.64095	4.70092
ENSMUSG00000013643	1.08968	0.804957	0.643934	0.499766	0.590222	0.840196	0.84984	0.745971	0.449068
ENSMUSG00000013646	4.79771	3.62622	3.49494	3.21591	3.48834	2.55364	2.76005	2.66785	2.51576
ENSMUSG00000013653	0.897129	2.43163	2.63401	2.42543	1.7927	3.16221	2.43535	3.34181	2.26834
ENSMUSG00000013662	14.3896	27.4554	25.8318	27.628	20.3224	29.7563	27.7516	29.4962	29.7267
ENSMUSG00000013663	19.0555	17.114	16.4292	16.9994	16.9102	14.7761	15.2674	15.8217	17.556
ENSMUSG00000013668	1.96347	16.0307	15.9385	15.9898	11.522	21.2479	23.7242	20.5381	22.7808
ENSMUSG00000013698	12.8871	5.5642	5.41785	5.62312	7.20635	5.37869	6.50025	5.63899	6.54964
ENSMUSG00000013701	20.6131	23.0448	20.8092	19.8011	19.8423	19.5665	21.8728	19.9874	22.0227
ENSMUSG00000013707	0.623504	0.592187	0.47899	0.254189	0.41813	0.343396	0.421436	0.295504	0.183538
ENSMUSG00000013736	7.36151	9.46037	8.30933	8.42578	8.59468	8.20694	7.52519	8.08081	9.33286
ENSMUSG00000013766	0.412159	0.0579937	0.0649498	0	0.0283487	0.0605326	0.171437	0.0578782	0.226474
ENSMUSG00000013787	54.5325	69.892	66.4808	73.0471	69.1317	71.8567	74.4029	72.887	61.7976
ENSMUSG00000013822	201.199	253.186	280.567	264.715	263.386	286.839	291.22	310.517	291.834
ENSMUSG00000013833	39.0724	41.7735	49.497	45.8718	47.3406	48.816	48.7991	49.7487	42.6786
ENSMUSG00000013846	4.49932	1.42243	1.60511	1.24367	1.78569	1.64779	1.34322	1.25827	1.29852
ENSMUSG00000013858	23.8823	23.701	24.877	23.7463	23.6355	21.1277	25.2966	24.4122	20.6062
ENSMUSG00000013878	2.60783	2.38511	2.40606	2.04629	2.40701	1.59379	1.69706	1.70701	1.8886
ENSMUSG00000013921	5.18901	2.39208	2.64748	2.25587	3.0356	1.91911	2.22768	2.069	1.69558
ENSMUSG00000013928	0.503392	0.455341	0.611949	0.644984	0.608389	0.459433	0.583286	0.454434	0.60966
ENSMUSG00000013936	0.82962	0.548963	0.445206	0.932385	0.610718	0.790338	0.70881	0.906818	0.802597
ENSMUSG00000013973	17.173	21.1615	22.4372	24.8717	20.7008	25.6904	26.7539	24.2684	24.3419
ENSMUSG00000013974	0.0292659	0.172953	0.442737	0.143173	0.0483104	0.0257891	0.0973846	0.221925	0
ENSMUSG00000013997	9.84038	9.03366	9.61428	9.82327	9.90001	8.65574	9.48416	8.9335	8.39251
ENSMUSG00000014030	0.558085	1.6845	1.39623	1.83223	1.24736	2.06724	1.64754	2.08894	1.63292
ENSMUSG00000014039	1.96098	1.51568	1.40971	1.34759	1.52314	1.11353	1.30122	1.37308	1.0379
ENSMUSG00000014074	8.21158	10.3244	8.76472	9.16418	8.72676	9.35161	7.98057	9.45343	8.80578
ENSMUSG00000014075	13.2545	14.4711	11.9948	13.0941	12.0142	12.4553	12.0939	13.4692	11.8636
ENSMUSG00000014077	27.2161	16.1409	13.918	14.6716	15.7801	11.8813	11.9026	11.8973	11.2175
ENSMUSG00000014104	0	0	0.0342223	0.118046	0.0896222	0	0.0602204	0.0304963	0.102283
ENSMUSG00000014158	5.25623	0.49809	0.212991	0.376092	0.398418	0.491538	0.312331	0.370564	0.272821
ENSMUSG00000014164	2.17959	2.72739	2.27537	2.46853	1.87783	2.31532	2.2106	2.2641	2.42998
ENSMUSG00000014177	9.95755	10.0086	8.23112	8.53367	8.91297	7.68856	6.93287	8.45577	8.32932
ENSMUSG00000014195	14.3807	18.0081	17.1692	16.3215	15.2689	16.1693	17.3946	17.8245	17.1474
ENSMUSG00000014198	0.140997	0.130939	0.239964	0.160948	0.209475	0.223645	0.316696	0.249477	0.305474
ENSMUSG00000014226	16.1538	17.0665	13.7514	14.9462	13.0913	12.1874	12.1142	12.9478	15.1647
ENSMUSG00000014232	7.82759	9.2485	8.05406	9.79241	7.93331	8.80807	7.90027	7.79141	8.07815
ENSMUSG00000014243	19.9502	26.1719	22.8728	24.1076	24.2558	22.2647	24.7954	21.842	20.9868
ENSMUSG00000014245	5.76422	4.71992	4.55694	5.21861	4.61441	4.60377	3.99335	4.743	5.70211
ENSMUSG00000014294	12.7653	9.93812	7.87783	12.3404	10.5992	9.36281	12.1456	13.0097	9.93646
ENSMUSG00000014301	21.6192	23.6789	24.3459	23.8496	23.6831	22.2946	23.7807	25.6742	24.5932
ENSMUSG00000014303	5.74911	2.10184	2.05143	1.91579	1.58447	1.13657	1.30587	1.29734	1.45041
ENSMUSG00000014313	22.2845	15.6055	16.1329	13.1426	14.7913	12.0869	12.4711	13.0854	12.1121
ENSMUSG00000014329	7.42137	3.0211	2.63899	2.60632	2.42978	2.30418	2.22413	2.2774	2.39112
ENSMUSG00000014349	26.9428	19.5416	18.5138	16.5273	19.4028	15.0954	15.27	15.1524	13.9622
ENSMUSG00000014351	0.700081	1.50446	1.38404	1.40109	0.893004	1.73857	1.0589	1.93045	0.599504
ENSMUSG00000014353	6.87488	4.54652	4.4566	3.9026	4.72861	3.37788	3.10222	3.33508	2.88964
ENSMUSG00000014355	19.1986	14.8831	15.0235	13.0685	16.4591	12.0792	12.0431	12.0962	11.8206
ENSMUSG00000014361	9.06531	5.66976	5.16757	4.30004	5.75109	3.48325	3.35546	3.62787	3.83743
ENSMUSG00000014402	12.8287	10.8576	10.6456	9.41526	11.289	10.0062	8.64695	8.69034	9.24797
ENSMUSG00000014418	11.4944	10.9143	11.148	10.3707	10.6925	9.92728	9.99883	9.98528	10.6816
ENSMUSG00000014426	8.0953	5.82646	5.44115	4.87076	6.12866	4.46181	4.28361	4.33129	4.32046
ENSMUSG00000014444	5.91925	1.80943	1.66444	1.37792	1.53287	1.12465	1.1862	1.17916	0.999075
ENSMUSG00000014453	0.0810289	0.0820897	0.122581	0.0924945	0.187261	0.0714029	0.0539261	0.136544	0
ENSMUSG00000014470	50.0449	44.1283	49.9835	48.6708	55.9225	48.6028	49.4748	44.5043	40.9369
ENSMUSG00000014496	13.7035	13.458	13.0243	13.3269	13.0834	13.0645	12.1492	12.8289	13.1372
ENSMUSG00000014498	7.80158	4.43343	5.04393	4.10351	4.61784	4.02213	3.57627	3.7756	3.3288
ENSMUSG00000014503	10.5391	11.2698	10.9406	11.48	11.621	11.1657	10.7039	10.9173	11.6731
ENSMUSG00000014504	7.35947	6.97585	7.20897	6.27558	7.76436	5.40255	5.90187	6.83002	7.01182
ENSMUSG00000014529	69.2673	93.6441	102.814	99.6072	101.446	98.4009	98.0446	96.5996	97.0021
ENSMUSG00000014542	0	0	0.0501909	0.0144274	0.0438137	0	0	0	0
ENSMUSG00000014543	0	0	0	0	0	0	0	0	0
ENSMUSG00000014547	6.50255	5.21645	4.90145	4.78568	6.22746	4.44226	4.27686	4.07902	4.1029
ENSMUSG00000014550	6.4069	5.02652	4.86221	4.2051	4.53204	3.55767	3.66506	4.01824	3.91555
ENSMUSG00000014551	2.93217	2.03201	2.46434	1.93538	1.91525	1.96278	1.48236	1.69744	1.81629
ENSMUSG00000014554	3.64123	2.30556	1.86485	2.1339	2.32446	1.89679	1.51456	1.50202	1.59885
ENSMUSG00000014592	2.01961	2.07747	1.82443	1.84734	1.72142	1.77968	1.73003	1.93679	1.94199
ENSMUSG00000014599	4.30526	2.46739	2.44239	1.86317	1.90655	1.58318	1.75632	1.62537	1.83274
ENSMUSG00000014601	8.90822	7.29054	7.65706	7.30913	7.70333	7.37654	6.80371	7.39087	6.75229
ENSMUSG00000014602	3.08359	4.18585	3.96125	4.29481	3.60492	5.07938	4.78348	4.91983	5.26632
ENSMUSG00000014603	0.0231095	0.0975502	0.0218502	0.037685	0	0	0	0.0194712	0.0870738
ENSMUSG00000014606	14.1894	9.94214	9.39913	8.94613	7.81336	8.41458	8.23543	8.37577	7.77093
ENSMUSG00000014609	5.66591	16.731	20.5724	17.8039	14.0294	25.8988	25.3536	29.4716	22.3233
ENSMUSG00000014633	3.53124	4.48087	4.43151	4.03091	4.02743	4.22442	4.6824	4.07524	4.1327
ENSMUSG00000014668	25.552	21.3475	20.4979	19.0905	21.8138	17.6103	17.6824	18.6066	19.7622
ENSMUSG00000014686	0.026742	0.0451535	0.0758542	0	0.154505	0.0235651	0.0667397	0.0225318	0
ENSMUSG00000014704	0.17243	0.124776	0	0.0602535	0.0813247	0.0434129	0	0.0207546	0
ENSMUSG00000014725	1.91384	0	0	0.00388175	0	0.00839046	0	0	0.00896906
ENSMUSG00000014747	13.5771	35.0663	38.2026	43.0301	28.3681	50.0722	49.7804	51.3295	45.97
ENSMUSG00000014748	17.2625	17.1021	17.2724	16.4559	17.0111	15.7019	16.4427	17.5366	15.5455
ENSMUSG00000014763	11.925	10.6913	11.6863	10.5989	11.715	10.1898	10.7049	10.1226	11.5587
ENSMUSG00000014767	12.393	12.5454	14.4887	12.3262	17.3342	12.4561	12.6299	13.0984	14.9229
ENSMUSG00000014769	14.9772	12.2508	12.8115	10.6291	13.7519	9.79366	9.73644	9.92542	9.71611
ENSMUSG00000014771	4.03026	3.03081	2.84997	2.92711	3.18669	2.40247	2.93014	2.51113	2.50433
ENSMUSG00000014773	0.466353	0.157486	0.176376	0.109848	0.111197	0.146116	0.155183	0.104782	0.117144
ENSMUSG00000014776	0.234035	0.0929799	0.0520662	0.0336744	0.0113627	0.0727878	0.04581	0.0231987	0.0389036
ENSMUSG00000014778	9.19256	9.81763	9.95859	9.48171	9.0413	9.90887	10.8745	9.95598	9.04749
ENSMUSG00000014782	6.33739	6.543	6.9731	6.56642	7.15433	5.07812	5.55092	6.10629	4.78924
ENSMUSG00000014786	8.56107	7.72074	8.26811	8.39544	11.9765	8.32344	9.62778	9.00599	7.59267
ENSMUSG00000014791	2.07011	0.709662	1.13879	0.828594	0.81806	0.972898	1.27332	1.14165	0.992717
ENSMUSG00000014813	2.25023	0.325419	0.0295501	0.0169883	0.017197	0.0550807	0.0346658	0.00877758	0.137385
ENSMUSG00000014837	6.77737	22.4307	20.5834	20.9758	14.4173	22.7459	20.3492	21.366	16.454
ENSMUSG00000014846	8.20993	5.21336	5.10046	5.47868	4.19853	6.19216	6.73139	6.419	4.25677
ENSMUSG00000014850	6.38715	5.30374	5.37052	4.53307	5.22366	4.24182	4.06265	4.30132	4.78685
ENSMUSG00000014852	0.0443891	0.0224851	0.00839402	0	0.0219824	0.0156463	0.00738541	0	0.00836262
ENSMUSG00000014856	9.60695	6.91356	5.58138	5.28498	5.82756	4.58982	5.82548	5.6076	4.06135
ENSMUSG00000014859	16.4586	12.3595	13.7577	13.9721	13.2607	12.6492	14.3445	13.1462	11.9258
ENSMUSG00000014867	69.4294	70.0458	81.4967	70.9415	81.7009	66.9237	72.8682	70.8719	66.9067
ENSMUSG00000014873	3.19457	2.09044	1.8317	2.13398	2.49904	1.72973	1.66497	1.80522	2.00612
ENSMUSG00000014905	37.2394	42.2856	45.7195	41.2444	56.3191	46.3587	44.8065	43.7767	56.7781
ENSMUSG00000014907	13.6511	14.5075	13.8559	14.7716	13.2851	12.0294	12.2615	11.8115	12.4463
ENSMUSG00000014932	7.26779	5.78671	4.92805	4.67705	7.77225	4.20801	4.01616	4.10691	5.11258
ENSMUSG00000014956	25.1089	9.91743	9.20531	7.98393	10.9391	7.06818	6.73601	7.46377	8.4991
ENSMUSG00000014959	32.7212	34.838	38.1191	36.2005	37.7682	36.8094	37.8825	37.9149	36.7643
ENSMUSG00000014980	2.4806	2.08543	2.14833	2.03107	1.84956	1.81853	1.49134	1.61584	1.61995
ENSMUSG00000015001	0.0228678	0.212366	0.0864865	0.0745816	0.150995	0.100756	0.0760944	0.0963376	0.0430815
ENSMUSG00000015002	23.6011	20.7443	20.799	20.0783	18.951	18.8707	17.9839	19.0839	21.1403
ENSMUSG00000015013	7.55627	9.40809	9.62493	7.45908	8.64258	8.25903	8.31919	9.52159	7.68804
ENSMUSG00000015016	7.23469	7.20134	7.50242	7.78268	6.85737	6.76597	7.6105	7.38363	6.12238
ENSMUSG00000015023	6.31377	3.69505	3.63495	3.31544	3.11207	2.64504	3.45649	3.01493	3.57957
ENSMUSG00000015027	3.86084	3.49629	3.58805	2.75783	2.92788	3.50396	3.69222	4.0871	3.03066
ENSMUSG00000015053	5.08673	1.99678	2.28223	3.13044	1.85186	2.60524	2.54706	2.28626	2.39577
ENSMUSG00000015083	5.4471	8.23311	6.75626	7.90365	7.20307	6.68386	8.16142	8.29073	6.73099
ENSMUSG00000015085	5.13666	2.25502	2.03983	1.34023	1.32277	0.995815	0.991373	1.1772	0.832234
ENSMUSG00000015087	15.5317	13.0778	14.0502	13.4575	14.4317	13.7289	13.3028	13.0633	12.842
ENSMUSG00000015090	2.78407	10.23	27.9782	36.5796	76.9466	59.137	50.8871	82.7716	74.9539
ENSMUSG00000015092	12.9808	12.0801	12.0537	14.1842	11.5361	12.1116	13.1186	14.5456	14.0101
ENSMUSG00000015093	1.20973	1.16721	0.367653	0.105682	0.0713199	0.342649	0.107826	0.0364027	0.0406976
ENSMUSG00000015094	4.11934	2.09797	2.25436	1.56071	2.11575	1.52893	1.65756	1.89573	1.72926
ENSMUSG00000015095	99.3371	115.529	127.164	122.556	125.87	130.446	133.336	133.465	117.607
ENSMUSG00000015112	3.03921	3.10038	3.70084	2.7127	3.1736	2.87091	2.85392	2.87111	2.88453
ENSMUSG00000015120	39.1464	35.888	34.3472	34.1651	40.5444	32.4829	33.1438	32.9698	32.3829
ENSMUSG00000015126	7.84964	6.3483	5.8612	7.08813	7.90179	5.88278	5.55362	6.21203	5.94294
ENSMUSG00000015127	3.06748	2.07567	2.30277	2.38798	2.02927	2.26841	1.91708	2.23388	1.97472
ENSMUSG00000015133	6.2995	1.60087	1.40382	1.01343	1.33749	1.12518	0.924591	0.904278	1.06691
ENSMUSG00000015134	2.21599	1.91881	1.11029	1.11189	1.17244	0.993058	0.70115	0.88568	0.90989
ENSMUSG00000015143	34.1852	4.40314	3.42948	3.61461	3.33289	3.2241	2.9911	2.92292	2.6574
ENSMUSG00000015149	18.4619	18.3282	17.6364	19.0181	18.8288	20.6151	20.1479	19.4624	17.3414
ENSMUSG00000015165	47.5792	39.2011	38.2086	36.9076	52.2798	35.5453	33.0248	34.5683	30.31
ENSMUSG00000015176	8.77547	7.71539	8.00576	7.20003	7.93369	7.71356	8.38112	7.41243	7.56095
ENSMUSG00000015189	8.41539	4.9193	4.84372	3.77959	4.57691	3.99892	3.96438	3.99695	4.66236
ENSMUSG00000015202	9.97076	4.9352	5.24703	5.25877	5.37979	4.76968	4.63551	4.46452	4.55117
ENSMUSG00000015214	9.05956	6.02931	5.71528	4.72778	5.64816	4.16921	4.24633	4.19388	5.32134
ENSMUSG00000015217	8.12226	6.14666	4.95939	5.40974	5.71849	4.58761	5.0473	4.71625	4.77491
ENSMUSG00000015222	2.35674	3.84922	3.98182	4.50175	3.04606	4.98704	4.70579	4.85119	5.43106
ENSMUSG00000015224	1.06131	0.165926	0.161051	0.138882	0.0540723	0.161644	0.0762997	0.0993573	0.197475
ENSMUSG00000015242	11.2777	26.902	26.6936	30.6718	19.4079	30.6364	28.3135	29.5694	27.1404
ENSMUSG00000015243	24.4037	24.5956	23.5206	18.3049	24.0179	14.6673	15.935	15.958	16.6922
ENSMUSG00000015247	4.56152	4.02608	2.49955	2.51473	3.1018	2.16968	2.86759	2.11822	2.58785
ENSMUSG00000015289	2.72594	1.69862	0.900042	1.12895	1.33923	1.12479	1.09785	1.07547	0.713264
ENSMUSG00000015290	8.25203	4.79329	4.18405	4.06197	6.17927	3.98533	3.97072	3.47056	3.88002
ENSMUSG00000015291	11.1242	3.32526	2.94465	2.99573	3.46094	2.85201	2.56542	2.57259	2.53098
ENSMUSG00000015305	14.952	5.94537	5.63077	5.35915	5.7156	4.65424	4.83532	4.08898	4.31183
ENSMUSG00000015312	1.65097	1.74228	2.10735	1.83971	1.56706	1.13962	1.2132	1.64607	1.24413
ENSMUSG00000015314	0	0.0136311	0.00381652	0	0.00666319	0	0	0	0.00380225
ENSMUSG00000015316	0.0568203	0.119925	0.0671549	0.15636	0.152418	0.187763	0.16544	0.149608	0.160569
ENSMUSG00000015335	23.1476	18.1567	25.3833	19.952	24.1394	22.1677	21.6201	23.3833	21.7582
ENSMUSG00000015337	2.71471	0.972309	1.16671	0.905504	1.25612	0.652419	0.855436	1.14365	0.46494
ENSMUSG00000015340	0.888316	0.680043	0.882615	0.405114	0.621347	0.524068	0.50727	0.450345	0.716215
ENSMUSG00000015341	14.3924	11.0585	11.2848	9.06886	12.5712	8.99353	8.80937	9.50838	8.98914
ENSMUSG00000015342	4.40161	2.26888	2.11752	2.19125	2.50966	2.28472	2.88778	2.48209	2.66946
ENSMUSG00000015354	1.49368	0.391078	0.563125	0.269784	0.33552	0.608133	0.377494	0.565536	0.480873
ENSMUSG00000015355	0.956101	0.74509	0.799691	1.70904	1.45687	1.13416	0.611827	0.898524	0.969896
ENSMUSG00000015357	23.4634	34.1239	30.751	31.4259	26.9265	31.4495	31.8968	32.9383	36.0229
ENSMUSG00000015363	4.94242	4.19901	4.24423	4.01708	4.26006	4.57579	4.23518	4.28948	3.47697
ENSMUSG00000015365	54.6357	51.1911	54.7122	46.5163	57.656	44.516	41.8252	43.6561	46.04
ENSMUSG00000015377	3.14427	5.07116	4.72584	5.10927	4.60279	6.34526	5.13271	6.21698	4.47764
ENSMUSG00000015396	0.424992	0.444908	0.417906	0.457407	0.294652	0.254663	0.183846	0.0859397	0.176145
ENSMUSG00000015401	0	0.0239074	0	0.0230894	0.116865	0.024954	0	0.0238598	0.133374
ENSMUSG00000015405	1.9758	0.33361	0.230769	0.274814	0.163076	0.307249	0.183703	0.225228	0.251801
ENSMUSG00000015437	0.0608958	0	0.201521	0.0993036	0	0.0268308	0	0.128271	0.028681
ENSMUSG00000015441	0	0	0	0	0	0	0	0	0.134448
ENSMUSG00000015443	6.80139	19.3887	20.3362	26.5395	15.2006	25.8806	26.2328	27.1645	22.9643
ENSMUSG00000015452	0.285906	0.189651	0.096545	0.0166511	0.084278	0.0899789	0.0339777	0.0860334	0.0769471
ENSMUSG00000015461	16.7788	10.8717	10.9762	11.3402	13.9665	9.81043	10.7919	10.5828	9.51594
ENSMUSG00000015467	0.1738	0.125768	0	0.0202442	0.14345	0.0656371	0.103274	0.0627589	0
ENSMUSG00000015468	1.38856	0.998268	1.02056	1.20293	0.783448	0.941597	0.915984	0.900307	0.919671
ENSMUSG00000015474	1.37158	0.875519	1.02798	1.09105	0.980198	0.722234	0.987947	1.29657	0.835063
ENSMUSG00000015476	0.436095	0.288133	0.233056	0.108218	0.234743	0.116957	0.173506	0.271583	0.178603
ENSMUSG00000015478	12.6187	8.68688	9.22705	8.31753	7.81133	8.93727	10.6691	10.3588	8.99814
ENSMUSG00000015484	0.236524	0.038035	0.0319479	0.0918341	0.102258	0.00992503	0.0374788	0	0.0424378
ENSMUSG00000015488	5.29188	3.5159	3.20647	3.06895	3.49882	2.66	2.87544	3.0693	1.97461
ENSMUSG00000015501	5.2232	1.60351	1.38003	1.1355	1.60449	1.24124	1.16383	0.915617	0.879554
ENSMUSG00000015519	0.0705972	0	0.02225	0.0767492	0.019423	0.0414736	0	0	0.0221668
ENSMUSG00000015522	9.31583	5.45374	5.29729	5.10685	5.18309	4.42215	4.19743	4.72974	4.67566
ENSMUSG00000015533	2.37833	0.796944	0.614342	0.944603	0.379446	0.783219	0.734296	0.795357	0.819908
ENSMUSG00000015536	2.52082	1.36171	0.93603	1.08281	1.13995	0.846838	0.89587	0.976527	1.00986
ENSMUSG00000015542	8.95204	18.0992	17.3286	18.567	16.9959	17.4182	19.6302	20.4347	15.968
ENSMUSG00000015568	3.63456	1.18722	1.40853	1.42219	0.299641	0.698655	0.499879	0.330494	0.404863
ENSMUSG00000015575	8.09209	5.99638	5.45713	4.92685	7.41784	4.90954	5.42853	5.45844	4.68224
ENSMUSG00000015579	0.0508705	0	0	0	0	0	0	0	0.0239592
ENSMUSG00000015597	30.1698	29.701	32.0985	33.3231	33.5128	32.8099	33.0557	32.0384	34.6876
ENSMUSG00000015599	12.8406	19.4921	22.9357	24.8996	23.0935	28.2633	27.0483	28.7122	23.9075
ENSMUSG00000015605	18.3326	11.7642	12.475	13.1115	11.2517	14.6365	13.9055	15.3445	12.7701
ENSMUSG00000015619	11.6068	0.334054	0.301377	0.206121	0.127006	0.319622	0.219446	0.351911	0.445197
ENSMUSG00000015627	6.56449	0.0563214	0.0504615	0	0.0440499	0.0470296	0.0110995	0.0562092	0.0251364
ENSMUSG00000015647	13.1961	2.37594	2.53024	1.97221	2.01227	2.07734	1.93875	2.25799	1.66002
ENSMUSG00000015652	0.571545	0.857819	0.660488	0.802578	0.524152	1.11922	0.766028	0.695589	0.867387
ENSMUSG00000015653	1.59498	1.11554	1.23913	1.13902	1.05197	1.24369	1.18309	1.17702	1.20736
ENSMUSG00000015656	152.152	80.9494	83.6903	78.4449	82.9744	68.8254	73.2368	70.5355	74.3377
ENSMUSG00000015659	5.94315	5.85639	5.21274	5.1652	5.96995	5.75914	4.97587	4.8223	5.47226
ENSMUSG00000015665	0	0.0265561	0	0.0256475	0	0	0	0.0530065	0
ENSMUSG00000015668	4.5635	3.29735	3.57624	3.00017	3.98714	2.22805	3.21493	2.75387	3.09814
ENSMUSG00000015671	9.67791	7.39667	6.49428	5.73623	7.79136	5.8533	5.99122	5.84738	5.64022
ENSMUSG00000015672	1.68504	1.62263	1.99152	1.72454	1.85437	1.49259	1.52589	2.03349	1.94273
ENSMUSG00000015697	27.0072	24.2065	24.4195	21.8488	25.756	20.1219	20.445	19.6965	21.1669
ENSMUSG00000015702	2.95285	3.15176	3.19078	2.64838	3.0639	2.71357	2.07044	2.64789	2.36427
ENSMUSG00000015709	1.35338	1.22419	1.0323	1.15912	1.0701	1.50829	0.837306	0.953447	0.953452
ENSMUSG00000015711	10.3326	10.9474	11.4835	11.4695	11.1216	11.7035	10.4555	11.8318	10.8486
ENSMUSG00000015714	11.4304	8.40484	7.48988	6.40071	8.24641	6.20489	6.02591	5.10101	5.70284
ENSMUSG00000015721	0.2616	0.723486	0.622624	0.772282	0.290371	0.65977	0.795451	0.79805	0.875212
ENSMUSG00000015733	11.7882	6.59295	6.02912	5.18711	7.19306	5.28547	5.70608	4.65966	6.23732
ENSMUSG00000015745	13.5276	11.5396	12.3527	10.6687	9.13827	10.2354	11.421	12.2629	13.8993
ENSMUSG00000015747	6.45276	5.06849	6.10112	5.04692	5.32592	5.43518	4.92145	4.74455	5.63456
ENSMUSG00000015748	9.137	7.6356	7.3246	7.28618	8.90562	6.4249	5.95617	5.8308	6.35868
ENSMUSG00000015749	8.33757	4.26477	4.54445	3.69896	4.78675	3.36021	3.47819	3.42981	3.17614
ENSMUSG00000015750	8.70662	4.98593	4.76914	4.402	4.86402	4.1991	3.83763	3.79073	3.39038
ENSMUSG00000015755	13.9686	8.57994	9.4406	8.37935	9.91166	7.14686	7.30427	7.33787	8.61313
ENSMUSG00000015757	5.10443	4.65848	3.98023	3.8911	5.13622	3.64383	3.94747	3.72393	4.11221
ENSMUSG00000015759	24.0033	15.5567	16.3019	11.8614	14.0305	9.09218	10.6453	8.92047	11.8762
ENSMUSG00000015766	4.03436	3.20879	3.23229	2.57096	3.28895	2.20166	2.51712	2.26016	2.21347
ENSMUSG00000015776	11.4208	9.06994	10.032	8.00991	14.3293	7.6333	7.72954	7.32916	6.46165
ENSMUSG00000015787	2.36834	2.42242	1.65793	2.15385	2.78177	1.50504	1.07983	1.51579	1.60883
ENSMUSG00000015790	7.83177	5.64329	5.68344	6.0603	6.83466	4.63754	5.56075	4.47622	3.94708
ENSMUSG00000015804	9.37986	11.0643	10.5104	12.194	12.459	10.1186	11.4832	10.5718	9.69032
ENSMUSG00000015806	13.6452	11.0244	8.83227	9.11189	10.7577	7.64977	7.70997	7.02588	7.07163
ENSMUSG00000015812	6.60616	2.41487	3.21967	3.10966	7.92584	3.90091	2.20958	3.09865	3.52839
ENSMUSG00000015829	0.0543694	0.0258193	0	0.0249359	0.00560937	0.0119776	0.0282685	0.00858929	0.0288081
ENSMUSG00000015837	44.557	25.21	26.8048	26.9075	33.7652	24.4767	28.1903	24.2377	24.4587
ENSMUSG00000015839	22.403	7.24452	7.29667	6.83699	6.54069	5.34899	5.66294	6.0364	6.141
ENSMUSG00000015843	0.0951746	0.482103	0.467938	0.558729	0.329928	0.60385	0.585897	0.657562	0.663422
ENSMUSG00000015846	13.7281	9.07159	7.8772	8.45012	6.90496	9.52374	7.74437	9.05352	7.76279
ENSMUSG00000015850	5.83254	0.782577	0.42345	0.416115	0.412629	0.477253	0.389898	0.386121	0.225649
ENSMUSG00000015852	1.87332	1.59735	2.03692	1.28303	1.59257	1.05649	0.857122	1.10487	1.23522
ENSMUSG00000015854	1.39588	1.77676	1.90865	2.45138	1.61296	2.02485	2.16167	2.62364	2.56906
ENSMUSG00000015869	14.8225	13.3589	13.6872	12.274	12.626	12.5414	13.1955	11.6455	10.6622
ENSMUSG00000015879	0.106791	0.163142	0.0721224	0.0912189	0.151101	0.228539	0.148065	0.19281	0.27304
ENSMUSG00000015880	8.61965	9.80551	8.4015	8.36004	11.6139	7.53567	8.09207	7.87779	9.27354
ENSMUSG00000015882	5.1174	5.04427	4.07993	4.28685	5.81383	3.65052	3.67958	3.66671	4.12531
ENSMUSG00000015889	6.85728	4.48255	4.41725	4.3175	4.26998	4.46411	4.26797	4.06309	4.02275
ENSMUSG00000015890	0.0722399	0.106729	0.0512274	0	0	0.0159145	0	0.0152166	0.0850597
ENSMUSG00000015932	183.084	35.9858	30.1131	27.1619	30.8947	22.5004	25.6763	21.9379	23.19
ENSMUSG00000015937	16.3617	12.176	13.5393	13.5186	14.3472	11.815	12.0086	11.6811	11.3233
ENSMUSG00000015942	4.23833	4.97135	5.75434	5.175	4.1501	5.60535	5.98397	6.0191	5.67967
ENSMUSG00000015943	9.37503	9.85939	12.2264	10.4775	8.87188	8.68861	10.3539	10.5888	10.0871
ENSMUSG00000015944	5.06634	1.94819	1.81548	2.22577	2.02397	1.52893	1.96299	2.04664	1.58533
ENSMUSG00000015947	0.151993	0.499017	0.367259	0.247856	0.2509	0.133936	0.0983438	0.313043	0.334069
ENSMUSG00000015950	2.2918	0.856567	0.575585	0.535285	0.44334	0.252442	0.407125	0.422402	0.472238
ENSMUSG00000015957	0.274789	0.160608	0.169879	0.29299	0.104678	0.0838194	0.158259	0.151383	0.109511
ENSMUSG00000015961	20.0619	19.5604	19.2515	19.0249	23.0338	17.7296	17.3477	17.2611	19.3431
ENSMUSG00000015962	5.52233	34.2214	26.5376	33.5611	19.0777	37.5256	40.0199	38.7102	33.1418
ENSMUSG00000015966	0.471791	0.209111	0.76949	1.1348	1.58681	0.914635	1.38349	1.15279	1.71099
ENSMUSG00000015968	1.97263	2.39231	2.09929	2.20244	2.12491	2.14938	1.93329	2.39482	2.11043
ENSMUSG00000015970	14.6143	12.7833	16.245	14.9779	28.3792	14.6506	16.3232	16.8109	18.2511
ENSMUSG00000015971	7.61965	6.81799	6.75472	6.90919	7.32252	6.42791	6.39931	5.76984	6.04371
ENSMUSG00000015980	89.1295	144.678	146.641	157.578	130.966	175.526	175.615	179.832	177.189
ENSMUSG00000015981	2.50715	1.28282	1.38281	0.867246	0.877897	1.25529	1.24825	0.976198	1.0377
ENSMUSG00000015994	38.2941	36.962	36.6053	35.5198	41.9827	34.6275	34.9482	31.9227	34.2122
ENSMUSG00000016018	22.6331	24.3358	23.2976	25.0174	23.8482	22.5555	23.3949	24.1205	24.9276
ENSMUSG00000016024	3.14959	3.60649	3.4315	2.75253	2.71163	1.99384	1.87475	2.28007	1.79885
ENSMUSG00000016028	0.710488	0.33641	0.298565	0.239077	0.195472	0.155693	0.26269	0.180539	0.155806
ENSMUSG00000016087	2.28274	1.10125	0.533656	0.991982	1.04557	0.663149	0.939066	0.908834	0.992432
ENSMUSG00000016128	4.04468	1.78251	2.08771	1.92893	1.43612	1.92779	2.1035	2.16476	2.48247
ENSMUSG00000016150	0.0197096	0.0103998	0.0116472	0.010044	0.00406692	0.0130261	0.00409907	0	0.00696218
ENSMUSG00000016179	1.09348	2.08714	2.36745	1.5764	1.34725	2.20644	1.9907	2.37674	2.06004
ENSMUSG00000016181	3.87014	2.83772	2.26645	2.6369	2.59744	2.34242	1.97184	2.16636	2.61748
ENSMUSG00000016194	0.740549	0.112884	0.204223	0.109021	0.0933819	0.126889	0.0855637	0.129991	0.0775082
ENSMUSG00000016200	2.37451	2.04179	1.66998	1.58949	1.91448	1.46276	1.44493	1.47271	1.41866
ENSMUSG00000016206	1.42906	1.05246	0.833711	1.06603	0.451726	0.562662	0.252943	0.53799	0.315052
ENSMUSG00000016239	18.5468	18.718	15.2912	13.7008	16.5292	11.6537	11.1638	11.8192	10.9555
ENSMUSG00000016252	6.37423	5.46548	5.6031	5.11606	5.63102	5.2001	5.36483	6.3567	4.33906
ENSMUSG00000016253	10.5858	11.1008	10.6255	10.3871	9.98894	9.35494	10.1688	9.12362	8.11433
ENSMUSG00000016255	0.12439	0	0	0.101423	0.025667	0	0	0.0262016	0.117172
ENSMUSG00000016256	9.46679	6.60899	5.33612	4.62634	5.70995	4.01065	4.13962	4.29496	3.68701
ENSMUSG00000016257	13.2815	12.7211	11.4687	11.9025	14.1829	9.86011	10.5795	10.5963	11.4036
ENSMUSG00000016262	3.24801	1.46693	1.25632	1.11117	1.36853	0.640482	1.1715	1.13868	1.01628
ENSMUSG00000016283	0	0	0.0266541	0.0229852	0	0	0	0	0
ENSMUSG00000016308	5.75407	5.28025	3.25702	4.03259	3.84386	4.91787	4.1304	4.8968	3.93369
ENSMUSG00000016319	51.2672	36.7785	32.4998	29.6506	28.5677	22.9395	22.9818	24.1493	22.2694
ENSMUSG00000016327	0.0104078	0	0	0	0	0	0	0	0
ENSMUSG00000016344	13.0253	3.3708	3.49662	2.77515	2.43107	2.3648	2.77699	2.75745	2.83616
ENSMUSG00000016346	0.370786	0.628336	0.548735	0.538924	0.374783	0.660578	0.534209	0.699527	0.665636
ENSMUSG00000016349	0.734315	0.0531377	0.0198371	0.153959	0.0865831	0.055464	0.209442	0.123741	0.118578
ENSMUSG00000016356	4.39613	8.28425	7.30012	6.52405	5.79006	7.88263	8.60166	8.48268	8.27403
ENSMUSG00000016382	16.0325	5.69635	4.10674	3.75175	3.55088	3.71835	3.19273	3.25105	4.36349
ENSMUSG00000016386	1.25106	0.517321	0.410388	0.343489	0.358244	0.269984	0.467275	0.311926	0.264552
ENSMUSG00000016409	2.7087	1.05807	0.898292	0.683992	0.992708	0.507663	0.748315	0.579077	0.828288
ENSMUSG00000016427	11.2699	5.55017	7.20253	7.57244	6.11513	6.16096	3.38557	5.53911	7.66707
ENSMUSG00000016458	12.4359	12.8227	11.8316	11.797	12.9439	10.6973	10.7798	10.2996	10.6904
ENSMUSG00000016477	1.9812	1.64541	1.92654	1.14915	1.62193	1.22066	0.984869	0.841425	1.02415
ENSMUSG00000016481	4.05588	1.66214	1.53394	1.12644	1.54129	1.05732	1.28988	1.13911	1.60382
ENSMUSG00000016487	9.30615	6.09305	5.85859	5.62524	6.35548	5.26292	5.50415	5.55487	5.27446
ENSMUSG00000016493	1.70798	3.0247	2.64801	2.83681	2.11695	3.53719	2.49727	3.26579	2.93605
ENSMUSG00000016494	12.961	5.04326	3.5613	3.34005	3.16326	2.65316	2.43485	2.32458	2.29376
ENSMUSG00000016495	2.50899	1.33116	1.03379	0.975941	1.3964	0.780924	0.71808	1.13457	0.888983
ENSMUSG00000016496	1.46066	1.07009	0.719065	1.05316	1.12588	0.925462	0.903805	0.813683	0.818715
ENSMUSG00000016498	0	0.188236	0.0843254	0.163616	0.0368056	0.33401	0.296772	0.187861	0.315038
ENSMUSG00000016503	3.5864	2.43383	2.35258	3.19003	3.21505	3.02425	3.08344	2.92056	2.31145
ENSMUSG00000016510	4.17874	3.79426	4.2413	3.83132	4.48371	3.61468	3.71748	3.85855	3.91214
ENSMUSG00000016520	9.50838	6.01041	6.3231	4.92075	6.38289	4.9123	4.94873	5.82867	5.52219
ENSMUSG00000016524	0	0	0	0.062054	0	0	0	0.0641244	0
ENSMUSG00000016526	56.7521	77.8797	79.481	84.694	86.461	84.1261	83.8253	83.4395	82.5792
ENSMUSG00000016528	19.8271	14.2505	12.2485	11.0432	17.0412	9.40102	9.40128	8.2377	7.96361
ENSMUSG00000016529	0	0	0	0	0	0	0	0	0
ENSMUSG00000016534	15.705	7.89503	8.20146	6.64705	7.44274	7.24435	6.99513	6.48316	7.58438
ENSMUSG00000016541	91.3064	103.555	101.591	99.9746	108.878	102.519	100.82	99.2973	97.3408
ENSMUSG00000016552	1.42088	1.10633	0.515104	0.594267	0.522572	0.784982	0.465459	0.403194	0.312067
ENSMUSG00000016554	37.941	39.1718	39.1187	36.669	40.7369	33.2398	35.209	35.3564	32.6387
ENSMUSG00000016559	157.395	155.69	152.235	149.512	158.054	125.659	129.946	127.861	121.385
ENSMUSG00000016619	30.1792	31.9651	33.7127	34.6302	44.4425	33.7109	34.8347	32.4058	36.1366
ENSMUSG00000016624	1.32277	1.3851	1.35734	1.10361	1.28643	1.26502	1.08335	1.46874	1.40055
ENSMUSG00000016626	25.1807	39.449	42.4275	42.776	42.5973	40.0976	42.6976	43.547	43.4915
ENSMUSG00000016637	9.55682	8.64827	8.97829	9.08677	9.09757	9.06723	8.63608	8.42523	7.06085
ENSMUSG00000016664	14.1112	16.4334	15.2205	15.4353	14.1837	15.6141	14.0809	15.5149	14.1147
ENSMUSG00000016756	0.319926	0.193915	0.135734	0.170558	0.128643	0.072287	0.0853029	0.138234	0.224089
ENSMUSG00000016757	7.43695	5.70283	4.95391	5.4724	5.5128	5.10349	5.03406	5.23542	4.30316
ENSMUSG00000016758	1.84127	1.83289	1.40314	2.03906	1.92801	1.30771	1.41743	1.57453	1.68264
ENSMUSG00000016763	1.59252	0.409352	0.382744	0.275654	0.334113	0.270475	0.321952	0.3823	0.322649
ENSMUSG00000016831	19.9994	19.9649	21.8064	20.9489	26.1806	20.3178	20.6359	19.3209	20.1841
ENSMUSG00000016833	1.38159	2.02404	1.65209	1.78913	2.78373	0.680345	0.980317	0.992886	1.41624
ENSMUSG00000016918	6.54261	3.74882	3.04545	2.46842	2.86619	2.41872	2.28017	2.36811	2.6074
ENSMUSG00000016921	25.9976	22.7464	18.8568	17.195	21.3901	16.2046	14.9954	16.0914	15.8151
ENSMUSG00000016933	10.7569	7.46999	8.46069	7.7861	7.8358	7.31644	7.65702	6.94872	6.97702
ENSMUSG00000016940	5.34734	5.34865	5.55054	4.88129	5.81675	5.00659	4.40007	3.91779	4.24315
ENSMUSG00000016942	0.312402	0.384625	0.3323	0.307785	0.451232	0.217937	0.173257	0.241283	0.159398
ENSMUSG00000016946	6.02513	5.29449	5.33105	4.77882	6.07592	4.79288	4.39793	3.63457	3.18004
ENSMUSG00000016982	59.4854	72.3742	84.0966	80.2478	108.315	85.3874	85.6323	86.7823	87.558
ENSMUSG00000016984	4.32531	2.50497	2.55847	2.35963	2.37999	2.36606	2.11199	1.97181	2.32255
ENSMUSG00000016995	0.253517	0.064209	0.0319602	0	0.0278994	0.0521266	0.01406	0.00712012	0.0238805
ENSMUSG00000016998	0	0.403973	0.339321	0.682764	0.246839	0.421658	0.348306	0.403168	0.112684
ENSMUSG00000017000	0	0.137993	0.309088	0.0666355	0.0674539	0	0	0.206577	0
ENSMUSG00000017002	0.259375	0.218976	0	0.0604237	0.0611659	0	0.154123	0.1561	0.0349033
ENSMUSG00000017003	0	0	0	0	0	0.12843	0	0	0.0343216
ENSMUSG00000017004	0.744513	1.37138	1.02391	1.21409	1.11727	0.298212	1.1261	0.228108	0.765064
ENSMUSG00000017007	0.0152558	0	0	0.0124389	0.00629586	0	0.00634563	0	0.00718526
ENSMUSG00000017009	59.568	29.4637	29.9463	28.8755	33.8492	25.1717	29.6612	23.4749	26.1313
ENSMUSG00000017049	9.45049	27.2792	27.5851	30.0867	23.0121	33.2075	34.8073	36.1126	33.2442
ENSMUSG00000017057	3.47477	1.71041	1.96011	1.38297	1.86661	1.05872	1.14646	1.20086	1.00968
ENSMUSG00000017064	0	0	0	0	0	0	0	0	0
ENSMUSG00000017119	42.056	107.274	111.573	139.238	96.3726	166.475	158.134	160.944	167.567
ENSMUSG00000017132	9.562	11.4189	11.0206	10.8091	9.93456	12.57	11.196	12.3018	10.9161
ENSMUSG00000017144	3.43314	1.34093	1.01672	1.37549	1.7018	0.895416	1.12435	1.13877	1.52403
ENSMUSG00000017146	5.25212	6.15145	5.17908	4.43275	4.47028	4.61011	4.04525	4.99943	4.80736
ENSMUSG00000017165	0	0	0	0	0	0	0	0.160172	0.179069
ENSMUSG00000017167	0.684687	0.276455	0.239247	0.351949	0.325559	0.170511	0.179544	0.175575	0.0701037
ENSMUSG00000017176	13.1809	15.0242	15.0494	15.98	12.177	17.9915	15.3044	16.5885	15.1978
ENSMUSG00000017188	19.6409	11.2489	15.491	13.9622	15.9259	14.1766	16.955	16.9645	16.2698
ENSMUSG00000017195	102.904	120.762	140.43	129.742	93.5111	126.53	137.172	128.862	159.629
ENSMUSG00000017204	0.673652	2.05825	2.2293	1.84397	1.91957	2.71371	3.14896	2.94608	2.99149
ENSMUSG00000017210	31.8212	33.3111	36.4326	36.1907	33.8103	37.2718	37.1421	36.6476	35.1923
ENSMUSG00000017211	0.0850922	0.0119731	0.0268184	0.0231268	0.0468217	0.0374917	0.106182	0.0716954	0.0400771
ENSMUSG00000017221	18.2833	16.1118	16.5462	16.3213	18.0839	14.653	16.1837	16.4432	14.3948
ENSMUSG00000017264	30.8763	32.0036	34.9106	37.2669	39.2709	37.8965	37.5269	37.106	36.4187
ENSMUSG00000017286	4.64536	4.06934	4.2683	3.7995	4.15867	3.70212	3.65851	3.41095	3.03836
ENSMUSG00000017288	10.622	7.44929	7.30988	6.83811	8.41333	6.83495	6.52242	5.60062	5.88144
ENSMUSG00000017291	20.2054	17.1088	15.3567	15.6853	16.9994	14.3247	13.4324	13.6283	15.9922
ENSMUSG00000017299	17.3492	12.3333	14.553	11.4913	13.4011	12.0925	11.8273	10.3991	11.9171
ENSMUSG00000017300	0.163962	0.184565	0.0516757	0.133688	0.225549	0.288967	0.136399	0.230247	0.102965
ENSMUSG00000017307	9.37083	8.42881	7.8458	7.83693	10.4451	8.54699	8.32375	7.87705	8.4558
ENSMUSG00000017309	1.82114	1.40261	0.996886	0.872689	0.922963	1.33732	1.48841	1.04986	1.21887
ENSMUSG00000017310	3.43498	0	0	0	0	0.410429	0	0	0
ENSMUSG00000017311	0.0692919	0.701991	0.196548	0.225991	0.171575	0.549542	0.576436	0.817358	0.130542
ENSMUSG00000017314	2.18298	0.261086	0.172001	0.252153	0.172669	0.344653	0.227001	0.275894	0.317013
ENSMUSG00000017316	0	0	0	0	0	0	0	0	0
ENSMUSG00000017344	0.366155	0.490961	0.570214	0.43904	0.284436	0.474495	0.286685	0.344803	0.344907
ENSMUSG00000017376	11.0291	8.3693	8.80394	7.23865	8.48697	7.66053	7.17179	7.40577	7.44023
ENSMUSG00000017386	3.61261	2.18652	1.85857	1.32117	1.56761	1.45127	1.41427	2.0255	1.66395
ENSMUSG00000017390	1.17917	1.1652	1.63436	1.82456	2.89765	1.66491	2.12911	2.13382	2.15838
ENSMUSG00000017400	2.86938	3.86887	2.77886	2.79385	3.0351	2.90901	2.85052	2.80492	2.70287
ENSMUSG00000017404	128.004	81.5192	79.89	77.9277	80.8269	65.3711	71.8209	65.5325	68.4283
ENSMUSG00000017405	3.73431	3.90195	4.11664	4.02104	3.75944	4.29411	3.81702	4.26808	3.35986
ENSMUSG00000017412	0.843927	0.593046	0.594994	0.453431	0.620052	0.502944	0.39364	0.448009	0.385989
ENSMUSG00000017417	14.1495	19.2351	19.6872	21.3487	17.238	20.834	21.5787	21.0174	22.1259
ENSMUSG00000017418	3.68553	2.47432	2.96536	2.57427	2.13177	2.46441	2.04398	2.1797	2.20385
ENSMUSG00000017421	33.1963	25.1261	24.3088	21.5571	33.0092	21.6024	20.5138	20.0243	22.8818
ENSMUSG00000017428	18.7209	17.2218	17.0725	15.3312	16.899	15.7907	15.9157	16.5988	15.5955
ENSMUSG00000017446	4.78986	1.95706	1.51842	1.33218	1.34854	0.910618	1.37082	0.741261	0.802409
ENSMUSG00000017453	0.123912	0.16439	0.368215	0.259798	0.102273	0.0467963	0.132534	0.31321	0.250117
ENSMUSG00000017466	68.4578	41.5366	51.4316	43.556	54.2707	46.9053	44.15	45.917	43.6385
ENSMUSG00000017478	9.00632	7.9851	8.12416	8.14636	8.67444	7.95735	7.89206	8.16963	7.01371
ENSMUSG00000017485	8.30601	4.86768	4.03985	3.63746	4.45758	2.8871	3.00932	2.84118	3.91482
ENSMUSG00000017491	1.17094	0.322507	0.345486	0.345328	0.253609	0.32199	0.262522	0.314867	0.367662
ENSMUSG00000017493	17.3863	7.39765	5.60756	4.55313	4.48647	3.3329	3.22878	3.67894	3.39485
ENSMUSG00000017499	3.05201	3.02137	3.66048	3.18389	3.07116	3.16101	3.15804	3.34648	3.64679
ENSMUSG00000017548	16.9499	14.9444	15.7504	12.1981	20.1421	11.7496	11.9601	11.6516	12.6764
ENSMUSG00000017550	2.9025	2.87678	2.00885	1.97372	2.00754	1.80573	1.69986	1.77546	1.81542
ENSMUSG00000017561	4.16607	3.69044	3.44424	2.93667	3.04049	2.27864	2.31334	2.18737	1.68185
ENSMUSG00000017588	0.0564171	0	0	0	0.0931299	0	0	0.0237674	0
ENSMUSG00000017607	4.24793	0.235752	0.112012	0.0344978	0.069843	0.208789	0.0915136	0.0784274	0.119564
ENSMUSG00000017615	16.282	10.5438	10.07	10.0416	10.5658	8.88582	9.02354	8.83719	8.63804
ENSMUSG00000017631	3.51013	2.70776	2.80275	2.25452	3.63707	2.94918	2.47923	2.81651	2.42447
ENSMUSG00000017639	6.33168	6.49978	6.91876	5.8372	6.02998	5.40885	5.70176	5.97263	5.34516
ENSMUSG00000017652	0.231068	0.173402	0.242751	0.062801	0.0953584	0.0678725	0.138829	0.108161	0.133014
ENSMUSG00000017664	9.97569	10.7136	10.4566	9.99184	10.4465	10.4542	10.7707	10.4382	8.88118
ENSMUSG00000017667	3.42112	1.77704	1.75842	1.59893	1.69773	1.52613	1.44517	1.1988	1.23482
ENSMUSG00000017670	7.54574	4.28395	4.44976	4.03555	4.27499	3.64322	3.82213	3.88221	3.40533
ENSMUSG00000017677	12.1837	7.32335	8.38839	5.82096	7.54885	5.35366	5.85692	6.19073	5.86747
ENSMUSG00000017679	4.8712	3.13243	2.98019	2.52204	2.61972	2.0459	2.07812	2.20381	1.93091
ENSMUSG00000017686	22.0149	20.2439	19.6889	19.2964	20.3901	17.8406	18.1375	17.9825	19.6097
ENSMUSG00000017688	0	0	0	0.0271103	0	0	0	0	0
ENSMUSG00000017692	0.942072	0.124759	0.270713	0.248511	0.167709	0.170914	0.330386	0.428004	0.217501
ENSMUSG00000017697	0.720712	2.02819	1.59002	1.478	1.22576	1.25094	1.12644	1.4353	1.13148
ENSMUSG00000017707	120.182	123.591	124.948	117.209	133.581	106.527	109.773	101.405	109.025
ENSMUSG00000017713	1.21704	0.482026	0.937621	0.661547	0.84329	0.410446	0.562471	0.6583	0.43875
ENSMUSG00000017715	15.52	15.8021	15.7982	15.3349	15.2593	14.1314	14.9435	15.6877	14.0015
ENSMUSG00000017716	12.2739	12.5864	15.0804	11.2022	15.4874	12.1182	11.686	11.7276	14.2734
ENSMUSG00000017718	0.716572	0.615391	0.397168	0.443233	0.520057	0.35927	0.215834	0.312287	0.395683
ENSMUSG00000017720	6.9283	35.3717	25.8932	33.7797	20.3622	39.9315	35.6332	36.0112	32.058
ENSMUSG00000017721	32.5997	27.5316	29.5581	25.0641	27.9363	26.7585	27.9402	25.8335	24.5449
ENSMUSG00000017723	42.074	0.226659	0	0.0312719	0.063312	0	0.0319063	0.0646307	0.108384
ENSMUSG00000017724	0.140861	0.214057	0.226414	0.206733	0.174394	0.161365	0.246081	0.237368	0.106149
ENSMUSG00000017733	37.0355	47.9205	55.103	48.7095	49.0294	43.0851	47.5936	40.2488	42.0329
ENSMUSG00000017734	0.567834	0.664417	0.499214	0.462987	0.509785	0.430148	0.447516	0.579158	0.328436
ENSMUSG00000017737	0.593025	0.0834428	0.175221	0.201469	0.142761	0.283061	0.164445	0.135324	0.174566
ENSMUSG00000017740	4.52674	4.61475	4.14127	3.80101	5.23364	3.76132	4.17116	4.5264	3.45106
ENSMUSG00000017747	1.42929	0.479924	0.522132	0.741605	0.616657	0.601121	0.337789	0.492653	0.428383
ENSMUSG00000017754	7.91865	4.13506	4.84081	4.31362	4.761	4.39128	4.59988	3.91114	2.87755
ENSMUSG00000017756	7.9136	3.7149	3.28597	2.97998	2.78015	3.2997	3.07201	3.14629	3.24442
ENSMUSG00000017760	8.64264	4.98698	4.40148	4.38537	4.91377	4.01224	3.4406	3.46908	3.06601
ENSMUSG00000017764	8.42706	8.99929	9.053	8.33244	11.4324	9.17159	10.3195	9.33903	9.58191
ENSMUSG00000017765	7.11179	3.26084	2.68583	2.05785	2.70722	1.95391	1.80208	1.90267	1.70365
ENSMUSG00000017767	6.3779	27.0847	23.5401	24.8422	17.9488	25.8327	25.0585	24.4733	17.7338
ENSMUSG00000017774	34.879	24.306	23.7559	22.7272	19.6853	19.835	22.1332	20.6771	20.5523
ENSMUSG00000017776	18.691	11.1129	9.9025	8.70524	10.5898	7.95017	7.45919	7.71838	7.84535
ENSMUSG00000017778	86.5573	78.0363	73.141	66.8556	73.7392	62.3754	68.3403	67.4902	65.0745
ENSMUSG00000017781	26.6109	19.1583	19.7842	17.7862	20.2595	16.1805	16.5437	15.6673	16.608
ENSMUSG00000017801	8.26782	4.7457	4.13612	4.92216	4.06191	3.64281	3.93026	3.46464	3.11109
ENSMUSG00000017802	19.3703	19.593	17.0246	17.1347	15.9977	19.8174	16.7728	17.3779	16.5134
ENSMUSG00000017817	17.2735	2.42906	2.00145	1.76784	2.20513	1.52124	1.65838	1.47185	1.09377
ENSMUSG00000017830	11.3183	15.0495	17.5748	16.8444	16.2462	16.615	17.7308	15.954	15.9608
ENSMUSG00000017831	12.055	6.84327	6.11087	5.7703	6.49855	4.59131	4.18257	4.25017	5.00171
ENSMUSG00000017832	161.101	325.251	322.525	340.197	324.393	348.937	369.844	353.679	291.138
ENSMUSG00000017837	48.5868	56.4734	59.3303	56.5737	61.5148	57.955	58.443	59.8822	50.4867
ENSMUSG00000017843	57.5008	68.1594	64.2809	68.0302	64.9416	68.1953	68.699	64.867	69.4733
ENSMUSG00000017858	33.5024	29.2854	29.08	27.978	30.3952	26.7723	26.3777	28.0964	28.7067
ENSMUSG00000017861	3.3321	3.44266	3.9627	2.98623	3.22547	3.62665	2.93686	3.34832	3.43216
ENSMUSG00000017868	0.230662	0.173097	0.375603	0.156726	0.179805	0.237136	0.28783	0.161956	0.277631
ENSMUSG00000017897	1.28381	0.199328	0.209284	0.216571	0.255769	0.260067	0.208688	0.223797	0.208501
ENSMUSG00000017922	0.188057	0.436606	0.222261	0.843334	0.232825	0.580006	0.391109	1.18837	0.885719
ENSMUSG00000017929	7.13496	5.56951	5.93047	6.15683	7.02825	5.84016	5.15033	5.43015	4.11094
ENSMUSG00000017943	0.0847349	0.0715368	0.192282	0.082907	0.139875	0.0746686	0.0986868	0.0142789	0.0478906
ENSMUSG00000017950	0.253573	0.0535193	0.0428133	0.0516881	0.0074747	0.0718229	0.0979393	0.0381519	0.0170613
ENSMUSG00000017969	8.02245	4.32833	3.57522	3.26364	4.24563	3.8574	3.55655	2.84153	3.11261
ENSMUSG00000017978	0.936991	0.490064	0.570453	0.409942	0.547014	0.334299	0.463885	0.477535	0.452072
ENSMUSG00000017999	9.98454	8.47536	8.89976	8.79964	9.52204	8.35048	8.39671	8.16021	7.66091
ENSMUSG00000018001	14.4648	10.0487	11.1357	9.52354	10.673	10.0803	9.4315	9.6344	10.4263
ENSMUSG00000018008	0.683175	0.562102	0.65142	0.62784	0.568651	0.382637	0.390125	0.51708	0.496282
ENSMUSG00000018012	0.676307	0.628064	0.575506	0.303287	0.530293	0.119193	0.281308	0.398881	0.350383
ENSMUSG00000018040	23.0131	21.9527	23.7683	22.7828	33.927	22.102	23.05	22.8553	22.0582
ENSMUSG00000018042	23.6215	15.5364	16.3323	13.6031	16.096	13.1418	13.2274	12.9255	11.2787
ENSMUSG00000018068	5.89351	5.56357	5.623	5.10774	5.98346	5.02268	4.23765	4.69131	5.07011
ENSMUSG00000018076	8.41474	6.27859	6.17415	6.24863	5.91834	5.98652	5.99814	6.06788	5.34747
ENSMUSG00000018102	10.893	10.2181	8.404	7.06216	8.39761	6.39928	6.45025	6.53295	6.44866
ENSMUSG00000018126	0.176303	0.175905	0.106079	0.0392046	0	0.112988	0.0933328	0.0540168	0.166072
ENSMUSG00000018143	6.90426	3.88907	3.32759	3.18026	3.58011	2.29139	3.32869	2.82364	2.55498
ENSMUSG00000018160	25.7454	24.3627	25.3201	25.2193	29.8952	25.9882	26.1381	25.5136	28.3121
ENSMUSG00000018166	9.49904	1.09831	0.46728	0.248886	0.305931	0.582802	0.471593	0.416404	0.287535
ENSMUSG00000018167	6.41651	4.83595	5.32302	5.40212	4.89017	4.79852	4.1619	4.84703	4.58522
ENSMUSG00000018168	0.958974	0.0253002	0.0472248	0.0244346	0.0742039	0.0704208	0.0664805	0.0715412	0.0282289
ENSMUSG00000018169	1.10887	0.455074	0.509658	0.288817	0.279652	0.284998	0.499666	0.441191	0.275637
ENSMUSG00000018171	17.7972	9.77784	9.34498	8.0771	11.5309	8.30039	7.93014	8.6423	9.78992
ENSMUSG00000018189	6.58617	7.08942	6.68016	6.22441	7.67222	5.7378	5.44165	5.19612	6.40137
ENSMUSG00000018196	4.9545	11.4459	10.3964	11.4282	8.28967	13.0494	12.7588	14.4175	15.0057
ENSMUSG00000018199	2.59379	1.11424	0.84059	0.810822	0.892646	0.621891	0.690026	0.667984	0.841762
ENSMUSG00000018209	19.8098	20.0313	19.8167	18.4577	23.3832	18.0876	17.721	17.4705	18.4353
ENSMUSG00000018211	6.42089	3.67839	0.144547	0	0.0630907	2.4249	0.190768	0	0
ENSMUSG00000018217	11.2373	3.51254	2.61671	2.89259	2.28424	1.99683	1.97781	1.43978	1.60965
ENSMUSG00000018238	6.37227	7.10635	8.20297	8.21477	6.53881	8.55567	8.09486	8.92419	9.18623
ENSMUSG00000018239	2.7661	3.63557	3.65556	2.56291	3.91752	3.07456	3.39936	1.80092	2.6648
ENSMUSG00000018259	0	0	0	0	0	0	0	0	0
ENSMUSG00000018263	1.46835	1.08173	0.963876	0.640556	0.509476	0.972496	0.871399	1.16626	0.801694
ENSMUSG00000018286	60.68	65.4457	65.7871	63.7968	64.0791	62.4244	64.197	66.2599	57.5327
ENSMUSG00000018287	13.2647	12.1963	12.3184	14.2359	11.9724	11.4806	12.6814	12.6698	12.5506
ENSMUSG00000018293	54.2677	32.3699	32.0239	26.0297	30.5209	25.4724	25.8317	27.3118	26.0644
ENSMUSG00000018322	26.838	24.977	27.2793	23.923	30.7696	22.7879	24.2647	21.1463	23.7632
ENSMUSG00000018326	28.8816	21.2834	19.0567	18.8897	22.3228	17.8518	17.8962	16.8294	16.3428
ENSMUSG00000018334	3.85956	2.17227	2.42118	2.02768	1.9967	1.94191	2.0176	2.04866	1.66993
ENSMUSG00000018339	33.5219	25.7964	9.23493	6.84291	8.91746	19.1264	7.02184	6.88835	7.65563
ENSMUSG00000018340	24.3835	5.44246	5.17815	4.02736	5.16069	3.76085	4.13388	3.6588	4.03425
ENSMUSG00000018341	0.103719	0.0486466	0.0217926	0.00939642	0.0190236	0.0101552	0	0	0
ENSMUSG00000018347	11.8575	13.7159	12.5887	15.5471	13.8811	14.4463	12.1806	13.5643	12.3506
ENSMUSG00000018362	137.318	163.276	165.089	179.95	159.902	170.839	170.256	166.169	178.276
ENSMUSG00000018363	31.1356	27.8255	26.6547	26.2486	26.1084	24.8044	24.479	23.0052	25.1246
ENSMUSG00000018372	14.1197	15.6566	15.9888	17.4981	15.7879	18.1955	18.4161	18.8628	19.1364
ENSMUSG00000018377	16.5257	6.63488	5.97511	5.33084	6.1336	4.85695	4.38754	4.65998	4.97704
ENSMUSG00000018378	4.62275	0.843142	0.608054	0.487342	0.530796	0.473362	0.453169	0.305986	0.391975
ENSMUSG00000018379	35.5605	30.8944	29.228	26.5221	35.8224	22.2402	24.3082	23.7231	24.6827
ENSMUSG00000018381	0.357956	0.195542	0.129407	0.120178	0.251998	0.0927739	0.131374	0.141929	0.198343
ENSMUSG00000018387	1.55883	0.232712	0.242651	0.17825	0.149059	0.192645	0.181866	0.120129	0.0895346
ENSMUSG00000018395	24.1904	22.0181	24.5323	23.5612	20.751	22.4555	21.1788	22.1078	23.6136
ENSMUSG00000018398	9.15839	2.92296	2.54006	2.17285	2.02168	1.66472	1.61937	1.62198	1.82688
ENSMUSG00000018401	23.9637	25.7563	27.3152	27.5945	30.478	28.4583	29.9496	30.487	30.3152
ENSMUSG00000018405	1.92089	1.69893	1.22523	1.49163	1.91261	1.32998	1.42043	1.36157	1.14884
ENSMUSG00000018411	0.574771	0.338202	0.345831	0.497046	0.436064	0.312079	0.362234	0.445146	0.442977
ENSMUSG00000018412	25.8943	21.8664	22.1858	21.9014	22.8318	18.7488	18.6099	20.1454	18.8974
ENSMUSG00000018415	16.9895	16.066	15.7577	14.8126	15.7217	14.9078	15.0234	15.5947	14.8181
ENSMUSG00000018417	4.15273	1.60759	1.0994	0.987709	1.13025	1.01035	0.717891	0.781713	0.725104
ENSMUSG00000018425	49.993	51.0486	50.345	48.7798	56.0628	44.7002	45.1292	45.0289	50.4778
ENSMUSG00000018427	6.24231	2.08669	1.76552	1.58134	2.12938	1.27185	1.38829	1.5809	1.46152
ENSMUSG00000018428	37.588	174.727	175.664	209.385	149.58	259.812	255.822	265.194	264.172
ENSMUSG00000018433	7.77828	5.30577	5.17046	4.83807	5.18717	4.31536	4.7393	4.29118	4.09015
ENSMUSG00000018442	6.54572	5.86096	5.434	5.03148	5.70752	5.12188	4.96634	5.20851	5.21412
ENSMUSG00000018446	6.14229	4.78067	5.76369	5.15954	5.01859	3.99469	5.56023	5.17526	4.72195
ENSMUSG00000018449	9.15388	10.2738	9.81874	9.98501	8.34262	10.9269	10.0084	12.5477	11.0428
ENSMUSG00000018451	0.806086	0.0469333	0.078844	0.0226637	0.183536	0	0.0693703	0	0.0523661
ENSMUSG00000018459	0.42759	0.247738	0.309162	0.423835	0.30448	0.339853	0.467306	0.437977	0.576524
ENSMUSG00000018470	0.65623	2.24184	1.80369	1.36876	1.37298	1.53309	1.71392	2.0445	1.4088
ENSMUSG00000018474	16.8772	13.0199	12.2362	11.5864	12.2288	10.6465	10.6453	10.6727	10.2977
ENSMUSG00000018476	7.4381	5.09584	4.79156	4.70104	4.86776	4.32163	4.06936	4.48706	4.13991
ENSMUSG00000018479	11.9964	20.1445	20.7741	22.0349	16.8652	19.4775	24.5656	20.0303	20.9448
ENSMUSG00000018481	22.5144	20.7439	20.8526	19.2785	21.8325	17.336	17.4296	17.1116	18.5314
ENSMUSG00000018486	0.0290327	0.0490213	0.0274506	0.023672	0.0319503	0.00852788	0.0161014	0.0407697	0.0546958
ENSMUSG00000018500	2.6068	0.460162	0.268882	0.347805	0.176038	0.668253	0.295717	0.319475	0.424137
ENSMUSG00000018501	24.8394	18.092	18.1258	18.5137	19.3608	19.0254	18.1113	18.0675	20.1445
ENSMUSG00000018507	2.92463	0.230449	0.165915	0.24641	0.136788	0.197585	0.137869	0.197134	0.156112
ENSMUSG00000018509	107.34	112.512	124.752	106.852	112.03	109.63	107.774	126.1	122.421
ENSMUSG00000018537	1.94684	1.09922	0.68002	1.06161	0.880192	1.02715	0.557048	0.741805	0.54899
ENSMUSG00000018541	4.69854	3.8206	3.9107	3.47117	3.60664	2.98899	2.85054	3.20058	3.38258
ENSMUSG00000018543	6.79672	15.6762	18.219	18.7962	13.5329	19.8819	19.9936	20.4861	18.0848
ENSMUSG00000018547	7.24239	3.79486	3.41592	3.04847	3.25235	2.68755	2.7189	2.30778	2.61963
ENSMUSG00000018548	123.2	140.898	150.325	145.773	160.765	141.004	144.076	140.832	150.625
ENSMUSG00000018554	444.585	632.671	725.006	722.381	727.577	683.24	772.944	791.062	762.497
ENSMUSG00000018559	14.4876	13.7366	11.1972	13.1359	13.9919	14.1614	15.136	14.4184	12.4011
ENSMUSG00000018565	74.0664	83.4324	81.744	77.9203	86.7115	71.633	77.836	70.2905	67.2189
ENSMUSG00000018566	7.71882	0.615571	0.285271	0.492007	0.581058	0.321259	0.397406	0.222435	0.331572
ENSMUSG00000018567	155.07	176.077	177.984	172.121	173.14	187.484	193.129	195.045	201.351
ENSMUSG00000018569	5.92553	0.682171	0.21222	0.329415	0.296409	0.217566	0.112032	0.0756458	0.232569
ENSMUSG00000018570	12.8695	56.4295	52.7581	68.545	49.1331	83.2896	79.5048	84.2423	82.1631
ENSMUSG00000018572	13.9465	11.6277	13.7676	10.9684	13.1429	10.2885	10.3241	10.1188	9.47541
ENSMUSG00000018574	24.1568	16.4226	15.9914	13.3123	14.3088	12.0636	11.7542	11.9735	10.8255
ENSMUSG00000018581	0.374995	0.227228	0.191577	0.224384	0.287045	0.399734	0.246546	0.275188	0.23359
ENSMUSG00000018583	18.8968	13.4609	14.8941	13.5504	14.5189	11.9339	12.1467	11.687	10.6813
ENSMUSG00000018585	42.915	34.0473	34.6924	33.2777	34.8871	32.1906	33.6166	32.2771	28.3201
ENSMUSG00000018589	0	0	0	0	0	0	0	0	0
ENSMUSG00000018593	286.671	167.629	154.852	141.64	128.318	108.569	114.881	99.3052	105.737
ENSMUSG00000018595	0	0	0	0	0.0179542	0	0	0	0
ENSMUSG00000018599	2.64014	2.89487	2.90723	1.95576	2.83016	2.00022	1.94187	2.03458	1.6074
ENSMUSG00000018604	10.5348	1.82782	0.986082	0.791146	0.800863	0.697989	0.587549	0.533906	0.845605
ENSMUSG00000018620	0	0	0	0	0	0.0351649	0	0	0.0125299
ENSMUSG00000018623	0.245636	0.0691255	0.0387084	0.0667603	0	0.0360758	0	0	0
ENSMUSG00000018634	0.124416	0.300106	0.319297	0.521707	0.557455	0.516852	0.502718	0.38936	0.552494
ENSMUSG00000018648	0.764313	0.170806	0.48886	0.238278	0.593733	0.435803	0.430119	0.0757624	0.275279
ENSMUSG00000018651	4.57227	3.4381	3.40566	2.64918	4.04077	3.29064	3.11875	2.48982	2.6174
ENSMUSG00000018654	0.484384	0.447276	0.336335	0.283867	0.118689	0.173404	0.428142	0.376238	0.584602
ENSMUSG00000018656	0	0	0	0	0	0	0	0	0
ENSMUSG00000018659	3.73703	2.04441	1.90803	1.98665	2.47988	1.67288	2.11399	2.33002	1.73192
ENSMUSG00000018661	19.4725	20.74	23.6753	23.6618	23.2505	24.043	25.1118	23.5279	22.9343
ENSMUSG00000018666	8.8306	7.80071	6.59823	6.23229	8.81716	5.64455	5.13293	5.26771	5.14704
ENSMUSG00000018669	18.6386	20.7708	23.4682	21.8183	21.9064	19.3555	21.3831	18.9319	19.102
ENSMUSG00000018672	3.94063	1.77209	1.98465	2.22813	2.81119	1.76242	1.91091	1.88535	2.01453
ENSMUSG00000018677	85.384	120.945	124.517	130.35	116.539	151.935	153.847	154.603	134.9
ENSMUSG00000018678	6.85176	6.51979	5.54598	6.56821	6.24719	5.77822	6.11546	6.63629	5.58555
ENSMUSG00000018697	20.6958	20.4315	21.4268	20.9377	22.3018	22.078	20.6778	21.6748	22.5094
ENSMUSG00000018698	0.279176	0.51671	0.700515	0.560314	0.292461	0.378477	0.562748	0.488539	0.34389
ENSMUSG00000018707	137.573	131.9	143.224	138.292	132.459	132.94	133.185	127.32	121.982
ENSMUSG00000018727	1.82991	8.11889	9.49765	12.3489	7.80886	12.7115	12.9233	13.1382	10.4707
ENSMUSG00000018733	11.5985	13.3831	13.0125	13.8527	13.931	13.8927	13.3416	14.2941	14.9672
ENSMUSG00000018736	21.8011	24.6578	20.9943	23.2224	21.4109	24.7306	20.3614	24.9711	22.4098
ENSMUSG00000018740	2.58035	2.74062	2.10244	2.40446	2.25733	2.70342	2.44334	3.10586	2.91225
ENSMUSG00000018750	9.48046	3.83364	3.38181	2.99975	2.97435	2.9477	3.13229	3.44023	3.09516
ENSMUSG00000018752	0.19563	0.0990953	0.0554907	0.175459	0.0322934	0.120672	0.0813717	0.082415	0.110566
ENSMUSG00000018761	11.3102	10.6926	10.6085	9.16294	9.60354	9.36159	9.78468	9.30121	8.01594
ENSMUSG00000018765	32.7866	28.4542	29.7266	29.4023	32.9927	25.4439	29.2357	27.8595	26.8704
ENSMUSG00000018770	7.75832	8.25931	7.14598	6.91424	6.66823	5.12307	5.43679	5.38826	3.45577
ENSMUSG00000018774	2.43487	3.23026	2.49951	2.01364	3.0145	1.80844	1.73619	2.11014	1.86762
ENSMUSG00000018776	10.9713	32.6924	31.1459	37.8754	22.7724	38.267	37.5871	37.7958	27.924
ENSMUSG00000018796	17.5427	56.977	54.6383	67.6442	44.9386	80.1306	78.912	80.8163	77.0365
ENSMUSG00000018800	9.01072	8.56258	8.43294	8.40052	8.97069	7.76172	7.2988	7.44069	7.49752
ENSMUSG00000018809	2.93912	2.48133	2.67391	2.84113	2.78433	2.24285	2.277	2.11046	1.51272
ENSMUSG00000018819	10.8674	1.11296	0.735085	0.813046	0.711434	0.379779	0.414769	0.647931	0.493531
ENSMUSG00000018820	6.15056	5.23537	5.09146	5.29603	5.6624	4.90604	4.81713	5.42574	3.79237
ENSMUSG00000018821	3.43135	3.10595	3.57883	2.6824	2.33578	2.83668	3.85508	3.69587	3.93199
ENSMUSG00000018822	0.966513	0	0	0	0	0	0	0	0
ENSMUSG00000018830	202.321	9.29747	6.93089	7.16378	7.29451	5.85616	6.45708	5.1679	5.70175
ENSMUSG00000018841	6.26299	5.21791	3.8068	4.56904	4.23648	4.89652	3.52567	4.56278	4.45793
ENSMUSG00000018844	6.47976	38.4127	31.683	40.5548	26.0746	47.5298	42.6201	48.9833	40.2732
ENSMUSG00000018845	0.729856	0.624391	0.450854	0.420532	0.409633	0.583123	0.623355	0.508357	0.550001
ENSMUSG00000018846	18.4769	12.5913	11.1758	10.9521	12.8529	8.58231	8.64947	7.87134	8.0518
ENSMUSG00000018848	7.92382	6.09499	5.36608	5.49991	6.10408	4.48789	4.63115	4.19979	4.46564
ENSMUSG00000018849	5.76512	1.16097	1.40024	0.905625	1.22233	1.11858	0.879995	0.958124	1.05456
[truncated: 19,901 more rows]
